# Supplementary material for: Strengthening evidence for text-based telehealth in post-operative care: A pragmatic study of the reach and effectiveness of two-way, text-based follow-up after voluntary medical male circumcision in South Africa
Source: PLoS One. 2025 Oct 3;20(10):e0314436. doi: 10.1371/journal.pone.0314436 (PMC12494287; doi:10.1371/journal.pone.0314436)
Supplement: S2 File — (XLSX) [file pone.0314436.s002.xlsx]

## Sheet: Sheet1
Row_num_indiv	step	facility	age	language	ae_severity	type	inperson_visits	phone_review	study_arm	reg_channel	phone_owner	Day1	Day2	Day3	Day4	Day5	Day6	Day7	Day8	Day9	Day10	Day11	Day12	Day13	Day14
1	1	1	18	english			0		2wT	SMS		NO RESPONSE	NO RESPONSE	NO RESPONSE	NO RESPONSE	NO RESPONSE	NO RESPONSE	NO RESPONSE	NO RESPONSE	NO RESPONSE	NO RESPONSE	NO RESPONSE	NO RESPONSE	NO RESPONSE	NO RESPONSE
2	4	2	31	english			0		2wT	WhatsApp		FREE TEXT	FREE TEXT	FREE TEXT	FREE TEXT	NO AE	NO AE	POTENTIAL AE	FREE TEXT	FREE TEXT	FREE TEXT	FREE TEXT	NO RESPONSE	NO AE	FREE TEXT
3	1	2	15	english			0		2wT	SMS		NO RESPONSE	POTENTIAL AE	FREE TEXT	FREE TEXT	POTENTIAL AE	FREE TEXT	NO RESPONSE	FREE TEXT	FREE TEXT	POTENTIAL AE	FREE TEXT	FREE TEXT	NO RESPONSE	NO RESPONSE
4	1	1	22	english			0		2wT	SMS		NO AE	FREE TEXT	FREE TEXT	FREE TEXT	NO RESPONSE	NO RESPONSE	NO RESPONSE	NO RESPONSE	NO RESPONSE	NO RESPONSE	NO RESPONSE	NO RESPONSE	NO RESPONSE	NO RESPONSE
5	1	1	17	english			0		2wT	SMS	minor	NO AE	NO RESPONSE	NO RESPONSE	NO RESPONSE	NO AE	NO RESPONSE	NO RESPONSE	NO RESPONSE	NO RESPONSE	NO RESPONSE	NO RESPONSE	NO RESPONSE	NO RESPONSE	NO RESPONSE
6	1	2	15	zulu			0		2wT	SMS		POTENTIAL AE	FREE TEXT	FREE TEXT	POTENTIAL AE	POTENTIAL AE	FREE TEXT	NO RESPONSE	NO RESPONSE	NO RESPONSE	NO RESPONSE	NO RESPONSE	NO RESPONSE	NO RESPONSE	NO RESPONSE
7	1	2	34	english			0		2wT	SMS		NO AE	POTENTIAL AE	NO AE	NO AE	NO AE	NO RESPONSE	NO AE	NO AE	NO AE	NO RESPONSE	NO RESPONSE	NO RESPONSE	NO RESPONSE	NO RESPONSE
8	1	1	30	english			0		2wT	SMS		NO RESPONSE	FREE TEXT	POTENTIAL AE	FREE TEXT	POTENTIAL AE	FREE TEXT	NO RESPONSE	NO AE	NO RESPONSE	NO RESPONSE	NO RESPONSE	NO RESPONSE	NO RESPONSE	NO RESPONSE
9	2	4	15	english			0		2wT	SMS		NO RESPONSE	POTENTIAL AE	NO RESPONSE	FREE TEXT	NO RESPONSE	FREE TEXT	NO AE	NO RESPONSE	NO RESPONSE	NO RESPONSE	NO RESPONSE	NO RESPONSE	NO RESPONSE	NO RESPONSE
10	1	1	19	english			0		2wT	SMS		POTENTIAL AE	FREE TEXT	NO AE	NO RESPONSE	NO RESPONSE	POTENTIAL AE	FREE TEXT	NO AE	NO AE	NO RESPONSE	NO RESPONSE	NO RESPONSE	NO RESPONSE	NO RESPONSE
11	4	1	17	english			0		2wT	WhatsApp	guardian	NO RESPONSE	NO RESPONSE	NO RESPONSE	NO RESPONSE	NO RESPONSE	NO RESPONSE	NO RESPONSE	NO RESPONSE	NO RESPONSE	NO RESPONSE	NO RESPONSE	NO RESPONSE	NO RESPONSE	NO RESPONSE
12	1	1	23	english			0		2wT	SMS		NO AE	FREE TEXT	NO AE	NO AE	NO RESPONSE	NO AE	NO RESPONSE	NO AE	NO RESPONSE	NO RESPONSE	NO RESPONSE	NO RESPONSE	NO RESPONSE	NO RESPONSE
13	1	1	19	sotho			0		2wT	SMS		NO RESPONSE	NO RESPONSE	NO RESPONSE	FREE TEXT	NO AE	NO RESPONSE	POTENTIAL AE	FREE TEXT	FREE TEXT	FREE TEXT	NO RESPONSE	NO RESPONSE	NO RESPONSE	NO RESPONSE
14	2	3	43	english			1		2wT	SMS		NO RESPONSE	NO RESPONSE	NO AE	NO RESPONSE	NO RESPONSE	NO RESPONSE	NO RESPONSE	NO RESPONSE	NO RESPONSE	NO RESPONSE	NO RESPONSE	NO RESPONSE	NO RESPONSE	NO RESPONSE
15	1	2	42	zulu			0		2wT	SMS		NO RESPONSE	NO RESPONSE	NO RESPONSE	NO RESPONSE	NO RESPONSE	NO RESPONSE	NO RESPONSE	NO RESPONSE	NO RESPONSE	NO RESPONSE	NO RESPONSE	NO RESPONSE	NO RESPONSE	NO RESPONSE
16	4	1	27	english			0		2wT	WhatsApp		NO RESPONSE	NO RESPONSE	NO RESPONSE	NO RESPONSE	NO RESPONSE	NO RESPONSE	NO RESPONSE	NO RESPONSE	NO RESPONSE	NO RESPONSE	NO RESPONSE	NO RESPONSE	NO RESPONSE	NO RESPONSE
17	1	2	15	english			0		2wT	SMS		NO RESPONSE	NO RESPONSE	NO RESPONSE	NO RESPONSE	NO RESPONSE	FREE TEXT	NO AE	NO RESPONSE	FREE TEXT	NO RESPONSE	NO RESPONSE	NO RESPONSE	NO RESPONSE	NO RESPONSE
18	3	6	15	english			0		2wT	SMS		NO RESPONSE	NO RESPONSE	NO AE	NO RESPONSE	NO RESPONSE	NO AE	NO RESPONSE	NO RESPONSE	NO RESPONSE	NO RESPONSE	NO RESPONSE	NO RESPONSE	NO RESPONSE	NO RESPONSE
19	1	2	39	english			0		2wT	SMS		NO RESPONSE	FREE TEXT	NO AE	NO RESPONSE	NO AE	NO RESPONSE	NO RESPONSE	NO RESPONSE	NO RESPONSE	NO RESPONSE	NO RESPONSE	NO RESPONSE	NO RESPONSE	NO RESPONSE
20	1	1	18	english			0		2wT	SMS		NO RESPONSE	NO RESPONSE	NO RESPONSE	NO RESPONSE	NO RESPONSE	NO RESPONSE	NO RESPONSE	NO RESPONSE	NO RESPONSE	NO RESPONSE	NO RESPONSE	NO RESPONSE	NO RESPONSE	NO RESPONSE
21	1	1	48	zulu			0		2wT	SMS		NO AE	FREE TEXT	FREE TEXT	NO AE	NO AE	FREE TEXT	NO AE	NO AE	NO RESPONSE	FREE TEXT	POTENTIAL AE	FREE TEXT	NO AE	NO RESPONSE
22	3	6	41	english			0		2wT	SMS		NO RESPONSE	NO RESPONSE	NO RESPONSE	NO RESPONSE	NO RESPONSE	NO RESPONSE	NO RESPONSE	FREE TEXT	NO RESPONSE	NO RESPONSE	NO RESPONSE	NO RESPONSE	NO RESPONSE	NO RESPONSE
23	3	6	32	english			0		2wT	SMS		NO AE	NO AE	FREE TEXT	NO AE	NO RESPONSE	NO AE	NO AE	NO AE	NO RESPONSE	NO RESPONSE	NO RESPONSE	NO RESPONSE	NO RESPONSE	NO RESPONSE
24	4	2	25	english			0		2wT	WhatsApp		NO RESPONSE	NO RESPONSE	NO RESPONSE	NO RESPONSE	NO RESPONSE	NO RESPONSE	NO RESPONSE	NO RESPONSE	NO RESPONSE	NO RESPONSE	NO RESPONSE	NO RESPONSE	NO RESPONSE	NO RESPONSE
25	1	2	37	english			0		2wT	SMS		NO RESPONSE	FREE TEXT	FREE TEXT	FREE TEXT	FREE TEXT	FREE TEXT	FREE TEXT	FREE TEXT	FREE TEXT	FREE TEXT	FREE TEXT	FREE TEXT	FREE TEXT	FREE TEXT
26	1	1	54	zulu			0		2wT	SMS		NO RESPONSE	NO RESPONSE	NO RESPONSE	NO RESPONSE	NO RESPONSE	NO RESPONSE	NO RESPONSE	NO RESPONSE	NO RESPONSE	NO RESPONSE	NO RESPONSE	NO RESPONSE	NO RESPONSE	NO RESPONSE
27	1	2	15	english			1		2wT	SMS		FREE TEXT	FREE TEXT	FREE TEXT	FREE TEXT	FREE TEXT	FREE TEXT	FREE TEXT	FREE TEXT	FREE TEXT	FREE TEXT	FREE TEXT	FREE TEXT	FREE TEXT	FREE TEXT
28	1	1	48	zulu			0		2wT	SMS		NO AE	NO AE	NO AE	NO AE	POTENTIAL AE	NO AE	NO RESPONSE	NO RESPONSE	NO RESPONSE	NO RESPONSE	NO RESPONSE	NO RESPONSE	NO RESPONSE	NO RESPONSE
29	1	1	24	english			0		2wT	SMS		NO RESPONSE	NO RESPONSE	NO RESPONSE	NO RESPONSE	NO RESPONSE	NO RESPONSE	NO RESPONSE	NO RESPONSE	NO RESPONSE	NO RESPONSE	NO RESPONSE	NO RESPONSE	NO RESPONSE	NO RESPONSE
30	1	1	16	english			0		2wT	SMS		NO RESPONSE	NO AE	NO AE	NO RESPONSE	NO AE	NO RESPONSE	NO RESPONSE	NO RESPONSE	NO RESPONSE	NO RESPONSE	NO RESPONSE	NO RESPONSE	NO RESPONSE	NO RESPONSE
31	4	1	28	english			0		2wT	WhatsApp		FREE TEXT	POTENTIAL AE	FREE TEXT	FREE TEXT	NO AE	NO AE	NO RESPONSE	NO RESPONSE	NO RESPONSE	FREE TEXT	FREE TEXT	FREE TEXT	FREE TEXT	FREE TEXT
32	1	1	25	english			0		2wT	SMS		NO AE	NO AE	NO AE	NO RESPONSE	NO AE	NO AE	NO RESPONSE	NO RESPONSE	NO RESPONSE	NO RESPONSE	NO RESPONSE	NO RESPONSE	NO RESPONSE	NO RESPONSE
33	1	1	63	zulu			0		2wT	SMS		NO RESPONSE	NO RESPONSE	NO RESPONSE	FREE TEXT	POTENTIAL AE	FREE TEXT	NO RESPONSE	NO RESPONSE	NO RESPONSE	NO RESPONSE	NO RESPONSE	NO RESPONSE	NO RESPONSE	NO RESPONSE
34	2	5	16	setswana			0		2wT	SMS		NO RESPONSE	NO AE	NO AE	NO RESPONSE	NO AE	NO AE	NO AE	NO RESPONSE	NO RESPONSE	NO RESPONSE	NO RESPONSE	NO RESPONSE	NO RESPONSE	NO RESPONSE
35	1	2	23	english			0		2wT	SMS		FREE TEXT	NO AE	FREE TEXT	FREE TEXT	NO AE	FREE TEXT	FREE TEXT	NO AE	FREE TEXT	NO AE	FREE TEXT	NO AE	NO AE	NO RESPONSE
36	1	1	15	english			0		2wT	SMS		NO RESPONSE	NO RESPONSE	FREE TEXT	NO AE	NO AE	NO RESPONSE	NO RESPONSE	NO RESPONSE	NO RESPONSE	NO RESPONSE	NO RESPONSE	NO RESPONSE	NO RESPONSE	NO RESPONSE
37	1	1	15	english			0		2wT	SMS		NO RESPONSE	NO RESPONSE	NO RESPONSE	NO RESPONSE	NO RESPONSE	NO RESPONSE	NO RESPONSE	NO RESPONSE	NO RESPONSE	FREE TEXT	NO RESPONSE	NO RESPONSE	NO RESPONSE	NO RESPONSE
38	1	1	17	english			0		2wT	SMS		NO AE	FREE TEXT	NO AE	NO RESPONSE	NO AE	NO AE	NO AE	NO RESPONSE	NO RESPONSE	NO RESPONSE	NO RESPONSE	NO RESPONSE	NO RESPONSE	NO RESPONSE
39	1	2	30	english			0		2wT	SMS		NO RESPONSE	NO AE	NO AE	NO RESPONSE	NO RESPONSE	NO RESPONSE	NO RESPONSE	NO RESPONSE	NO RESPONSE	NO RESPONSE	NO RESPONSE	NO RESPONSE	NO RESPONSE	NO RESPONSE
40	1	2	22	english			0		2wT	SMS		FREE TEXT	NO AE	FREE TEXT	NO AE	NO AE	NO RESPONSE	NO RESPONSE	NO RESPONSE	NO RESPONSE	NO RESPONSE	NO RESPONSE	NO RESPONSE	NO RESPONSE	NO RESPONSE
41	1	1	32	zulu			0		2wT	SMS		NO RESPONSE	NO RESPONSE	NO RESPONSE	NO RESPONSE	NO RESPONSE	NO RESPONSE	NO RESPONSE	NO AE	NO RESPONSE	NO RESPONSE	NO RESPONSE	NO RESPONSE	NO RESPONSE	NO RESPONSE
42	1	2	32	zulu			0		2wT	SMS		FREE TEXT	NO RESPONSE	NO RESPONSE	NO RESPONSE	NO RESPONSE	NO RESPONSE	NO RESPONSE	NO RESPONSE	NO RESPONSE	NO RESPONSE	NO RESPONSE	NO RESPONSE	NO RESPONSE	NO RESPONSE
43	2	3	33	zulu			0		2wT	SMS		NO AE	NO AE	NO AE	NO RESPONSE	NO AE	NO AE	NO AE	NO RESPONSE	NO RESPONSE	NO RESPONSE	NO RESPONSE	NO RESPONSE	NO RESPONSE	NO RESPONSE
44	1	1	16	zulu			0		2wT	SMS		NO RESPONSE	NO RESPONSE	NO AE	NO RESPONSE	POTENTIAL AE	FREE TEXT	FREE TEXT	NO RESPONSE	NO AE	NO RESPONSE	NO RESPONSE	NO RESPONSE	NO RESPONSE	NO RESPONSE
45	1	1	39	english			0		2wT	SMS		NO AE	FREE TEXT	FREE TEXT	NO AE	FREE TEXT	NO AE	FREE TEXT	FREE TEXT	NO AE	FREE TEXT	FREE TEXT	NO AE	NO RESPONSE	NO RESPONSE
46	1	2	38	english			0		2wT	SMS		NO RESPONSE	NO RESPONSE	NO RESPONSE	NO RESPONSE	NO RESPONSE	NO RESPONSE	NO RESPONSE	NO RESPONSE	NO RESPONSE	NO RESPONSE	NO RESPONSE	NO RESPONSE	NO RESPONSE	NO RESPONSE
47	1	1	31	english			0		2wT	SMS		NO RESPONSE	NO RESPONSE	NO RESPONSE	NO RESPONSE	NO RESPONSE	NO RESPONSE	NO RESPONSE	NO RESPONSE	NO RESPONSE	NO RESPONSE	NO RESPONSE	NO RESPONSE	NO RESPONSE	NO RESPONSE
48	2	4	15	setswana			0		2wT	SMS		NO RESPONSE	NO RESPONSE	NO RESPONSE	NO RESPONSE	NO RESPONSE	NO RESPONSE	NO AE	NO RESPONSE	NO RESPONSE	NO RESPONSE	NO RESPONSE	NO RESPONSE	NO RESPONSE	NO RESPONSE
49	1	1	51	zulu			0		2wT	SMS		NO RESPONSE	NO RESPONSE	NO RESPONSE	NO RESPONSE	POTENTIAL AE	POTENTIAL AE	NO RESPONSE	NO RESPONSE	NO RESPONSE	NO RESPONSE	NO RESPONSE	NO RESPONSE	NO RESPONSE	NO RESPONSE
50	1	1	29	setswana			0		2wT	SMS		POTENTIAL AE	NO AE	NO AE	FREE TEXT	NO AE	NO AE	FREE TEXT	FREE TEXT	FREE TEXT	NO AE	FREE TEXT	FREE TEXT	NO AE	FREE TEXT
51	1	1	42	zulu			0		2wT	SMS		FREE TEXT	NO AE	FREE TEXT	NO AE	FREE TEXT	NO AE	FREE TEXT	NO AE	FREE TEXT	NO AE	NO RESPONSE	NO RESPONSE	NO RESPONSE	NO RESPONSE
52	1	1	24	english			0		2wT	SMS		NO RESPONSE	NO RESPONSE	POTENTIAL AE	NO RESPONSE	NO RESPONSE	NO RESPONSE	NO RESPONSE	NO RESPONSE	NO RESPONSE	NO RESPONSE	NO RESPONSE	NO RESPONSE	NO RESPONSE	NO RESPONSE
53	1	2	28	english			0		2wT	SMS		NO AE	NO AE	NO AE	FREE TEXT	NO AE	NO AE	NO AE	NO RESPONSE	FREE TEXT	FREE TEXT	FREE TEXT	FREE TEXT	FREE TEXT	FREE TEXT
54	4	2	20	zulu			0		2wT	WhatsApp		NO AE	NO AE	NO AE	NO RESPONSE	NO AE	NO RESPONSE	NO AE	NO RESPONSE	NO RESPONSE	NO RESPONSE	NO RESPONSE	NO RESPONSE	NO RESPONSE	NO RESPONSE
55	1	1	26	zulu			0		2wT	SMS		FREE TEXT	FREE TEXT	FREE TEXT	NO RESPONSE	NO AE	NO RESPONSE	NO AE	NO AE	NO RESPONSE	NO AE	NO RESPONSE	NO RESPONSE	NO RESPONSE	NO RESPONSE
56	1	2	43	english			0		2wT	SMS		NO RESPONSE	NO AE	FREE TEXT	NO AE	NO AE	NO RESPONSE	POTENTIAL AE	FREE TEXT	NO RESPONSE	FREE TEXT	FREE TEXT	POTENTIAL AE	NO RESPONSE	NO RESPONSE
57	1	1	24	english			0		2wT	SMS		NO AE	NO AE	FREE TEXT	NO AE	NO RESPONSE	NO AE	FREE TEXT	NO AE	FREE TEXT	NO AE	NO RESPONSE	NO RESPONSE	NO RESPONSE	NO RESPONSE
58	1	1	32	english			0		2wT	SMS		NO AE	NO AE	NO AE	NO RESPONSE	NO AE	NO AE	NO AE	NO RESPONSE	NO RESPONSE	NO RESPONSE	NO RESPONSE	NO RESPONSE	NO RESPONSE	NO RESPONSE
59	3	6	18	english			0		2wT	SMS		NO RESPONSE	NO RESPONSE	NO RESPONSE	NO RESPONSE	NO RESPONSE	NO RESPONSE	NO RESPONSE	NO RESPONSE	NO RESPONSE	NO RESPONSE	NO RESPONSE	NO RESPONSE	NO RESPONSE	NO RESPONSE
60	2	3	26	english			0		2wT	SMS		NO AE	FREE TEXT	FREE TEXT	FREE TEXT	FREE TEXT	FREE TEXT	FREE TEXT	FREE TEXT	FREE TEXT	FREE TEXT	NO AE	NO AE	NO AE	NO RESPONSE
61	1	2	20	english			0		2wT	SMS		NO AE	NO RESPONSE	NO RESPONSE	NO RESPONSE	NO RESPONSE	NO RESPONSE	NO RESPONSE	NO RESPONSE	NO RESPONSE	NO RESPONSE	NO RESPONSE	NO RESPONSE	NO RESPONSE	NO RESPONSE
62	1	1	40	english			0		2wT	SMS		NO RESPONSE	NO RESPONSE	NO RESPONSE	NO RESPONSE	NO RESPONSE	NO RESPONSE	NO RESPONSE	NO RESPONSE	NO RESPONSE	NO RESPONSE	NO RESPONSE	NO RESPONSE	NO RESPONSE	NO RESPONSE
63	1	2	15	english			0		2wT	SMS		NO RESPONSE	NO AE	NO AE	NO RESPONSE	FREE TEXT	NO AE	FREE TEXT	NO RESPONSE	NO RESPONSE	NO RESPONSE	NO RESPONSE	NO RESPONSE	NO RESPONSE	NO RESPONSE
64	2	4	18	setswana			0		2wT	SMS		NO RESPONSE	NO RESPONSE	NO RESPONSE	NO RESPONSE	NO RESPONSE	NO RESPONSE	NO RESPONSE	NO RESPONSE	NO RESPONSE	NO RESPONSE	NO RESPONSE	NO RESPONSE	NO RESPONSE	NO RESPONSE
65	1	1	16	english			0		2wT	SMS		NO RESPONSE	NO RESPONSE	NO RESPONSE	NO RESPONSE	NO RESPONSE	NO RESPONSE	NO RESPONSE	NO RESPONSE	NO RESPONSE	NO RESPONSE	NO RESPONSE	NO RESPONSE	NO RESPONSE	NO RESPONSE
66	1	2	18	sotho			0	1	2wT	SMS		NO RESPONSE	NO RESPONSE	NO RESPONSE	NO RESPONSE	NO AE	NO AE	FREE TEXT	FREE TEXT	NO RESPONSE	NO RESPONSE	NO RESPONSE	NO RESPONSE	NO RESPONSE	NO RESPONSE
67	1	2	39	english			0		2wT	SMS		NO RESPONSE	NO RESPONSE	NO AE	NO RESPONSE	NO RESPONSE	FREE TEXT	POTENTIAL AE	NO RESPONSE	NO RESPONSE	NO RESPONSE	NO RESPONSE	NO RESPONSE	NO RESPONSE	NO RESPONSE
68	1	1	25	english			0		2wT	SMS		NO AE	FREE TEXT	FREE TEXT	FREE TEXT	POTENTIAL AE	FREE TEXT	FREE TEXT	FREE TEXT	NO AE	FREE TEXT	FREE TEXT	NO AE	NO AE	FREE TEXT
69	1	2	32	english			0		2wT	SMS		FREE TEXT	NO AE	FREE TEXT	NO AE	NO AE	NO RESPONSE	POTENTIAL AE	NO RESPONSE	NO RESPONSE	NO RESPONSE	NO RESPONSE	NO RESPONSE	FREE TEXT	NO RESPONSE
70	1	1	37	english			0		2wT	SMS		NO AE	NO RESPONSE	NO AE	NO RESPONSE	NO RESPONSE	NO RESPONSE	FREE TEXT	FREE TEXT	POTENTIAL AE	NO RESPONSE	NO RESPONSE	NO RESPONSE	NO RESPONSE	NO RESPONSE
71	1	2	42	zulu			0		2wT	SMS		NO AE	FREE TEXT	FREE TEXT	NO AE	FREE TEXT	FREE TEXT	NO AE	FREE TEXT	FREE TEXT	FREE TEXT	FREE TEXT	FREE TEXT	FREE TEXT	NO AE
72	3	6	15	setswana			0		2wT	SMS		NO RESPONSE	NO RESPONSE	NO RESPONSE	NO RESPONSE	NO RESPONSE	NO RESPONSE	NO AE	NO RESPONSE	NO RESPONSE	NO RESPONSE	NO RESPONSE	NO RESPONSE	NO RESPONSE	NO RESPONSE
73	2	5	15	setswana			0		2wT	SMS		NO RESPONSE	NO RESPONSE	NO RESPONSE	NO RESPONSE	NO RESPONSE	NO RESPONSE	NO RESPONSE	NO RESPONSE	NO RESPONSE	NO RESPONSE	NO RESPONSE	NO RESPONSE	NO RESPONSE	NO RESPONSE
74	1	1	31	english			0		2wT	SMS		NO AE	NO AE	FREE TEXT	FREE TEXT	FREE TEXT	FREE TEXT	NO AE	FREE TEXT	FREE TEXT	NO AE	NO AE	FREE TEXT	NO AE	NO AE
75	3	6	15	english			0		2wT	SMS		NO RESPONSE	NO RESPONSE	NO RESPONSE	NO RESPONSE	NO RESPONSE	NO RESPONSE	NO RESPONSE	NO RESPONSE	NO RESPONSE	NO RESPONSE	NO RESPONSE	NO RESPONSE	NO RESPONSE	NO RESPONSE
76	1	1	27	english			0		2wT	SMS		NO RESPONSE	FREE TEXT	FREE TEXT	POTENTIAL AE	NO RESPONSE	NO RESPONSE	NO AE	POTENTIAL AE	FREE TEXT	POTENTIAL AE	FREE TEXT	FREE TEXT	NO RESPONSE	NO RESPONSE
77	2	5	16	english			0		2wT	SMS		NO RESPONSE	NO RESPONSE	NO RESPONSE	NO RESPONSE	NO RESPONSE	FREE TEXT	POTENTIAL AE	NO RESPONSE	NO RESPONSE	NO RESPONSE	NO RESPONSE	NO RESPONSE	NO RESPONSE	NO RESPONSE
78	1	1	30	english			0		2wT	SMS		NO AE	NO AE	NO RESPONSE	NO RESPONSE	NO RESPONSE	NO AE	POTENTIAL AE	FREE TEXT	NO RESPONSE	NO RESPONSE	NO RESPONSE	NO RESPONSE	NO RESPONSE	NO RESPONSE
79	1	1	22	zulu			0		2wT	SMS		FREE TEXT	FREE TEXT	NO RESPONSE	NO RESPONSE	NO RESPONSE	NO RESPONSE	NO RESPONSE	NO RESPONSE	NO RESPONSE	NO RESPONSE	NO RESPONSE	NO RESPONSE	NO RESPONSE	NO RESPONSE
80	2	5	31	english			0		2wT	SMS		NO RESPONSE	NO RESPONSE	NO RESPONSE	NO AE	NO AE	NO AE	NO AE	NO AE	NO RESPONSE	NO RESPONSE	NO RESPONSE	NO RESPONSE	NO RESPONSE	NO RESPONSE
81	1	2	19	english			0		2wT	SMS		FREE TEXT	NO RESPONSE	NO RESPONSE	NO RESPONSE	NO RESPONSE	NO RESPONSE	NO RESPONSE	NO RESPONSE	NO RESPONSE	NO RESPONSE	NO RESPONSE	NO RESPONSE	NO RESPONSE	NO RESPONSE
82	1	1	15	english			0		2wT	SMS		NO AE	NO AE	NO AE	NO RESPONSE	NO AE	NO RESPONSE	NO AE	NO RESPONSE	NO RESPONSE	NO RESPONSE	NO RESPONSE	NO RESPONSE	NO RESPONSE	NO RESPONSE
83	3	6	15	setswana			0		2wT	SMS		NO RESPONSE	NO RESPONSE	NO RESPONSE	NO RESPONSE	NO RESPONSE	NO RESPONSE	NO RESPONSE	NO RESPONSE	NO RESPONSE	NO RESPONSE	NO RESPONSE	NO RESPONSE	NO RESPONSE	NO RESPONSE
84	1	1	15	english			0		2wT	SMS		FREE TEXT	FREE TEXT	POTENTIAL AE	FREE TEXT	FREE TEXT	NO RESPONSE	POTENTIAL AE	POTENTIAL AE	FREE TEXT	FREE TEXT	FREE TEXT	FREE TEXT	NO AE	FREE TEXT
85	3	6	27	english			0		2wT	SMS		NO AE	NO AE	NO AE	NO RESPONSE	NO RESPONSE	NO RESPONSE	NO AE	NO RESPONSE	NO RESPONSE	NO RESPONSE	NO RESPONSE	NO RESPONSE	NO RESPONSE	NO RESPONSE
86	2	4	21	setswana			0		2wT	SMS		FREE TEXT	FREE TEXT	FREE TEXT	FREE TEXT	FREE TEXT	FREE TEXT	NO RESPONSE	FREE TEXT	NO RESPONSE	FREE TEXT	NO AE	NO RESPONSE	NO RESPONSE	NO RESPONSE
87	1	2	20	zulu			0		2wT	SMS		FREE TEXT	NO AE	NO AE	FREE TEXT	NO AE	NO AE	NO RESPONSE	NO AE	NO AE	NO AE	NO RESPONSE	NO RESPONSE	NO RESPONSE	NO RESPONSE
88	1	2	22	zulu			0		2wT	SMS		NO RESPONSE	NO RESPONSE	NO RESPONSE	NO RESPONSE	NO RESPONSE	NO RESPONSE	NO RESPONSE	FREE TEXT	FREE TEXT	NO RESPONSE	NO RESPONSE	NO RESPONSE	NO RESPONSE	NO RESPONSE
89	1	2	22	zulu			0		2wT	SMS		FREE TEXT	FREE TEXT	FREE TEXT	FREE TEXT	FREE TEXT	FREE TEXT	FREE TEXT	FREE TEXT	FREE TEXT	FREE TEXT	NO RESPONSE	NO RESPONSE	NO RESPONSE	NO RESPONSE
90	1	1	30	english			0		2wT	SMS		NO AE	NO AE	NO AE	NO RESPONSE	NO AE	NO AE	NO RESPONSE	NO RESPONSE	NO RESPONSE	NO RESPONSE	NO RESPONSE	NO RESPONSE	NO RESPONSE	NO RESPONSE
91	1	1	33	english			0		2wT	SMS		NO RESPONSE	NO RESPONSE	NO RESPONSE	NO RESPONSE	NO AE	NO AE	NO RESPONSE	NO RESPONSE	NO RESPONSE	NO RESPONSE	NO RESPONSE	NO RESPONSE	NO RESPONSE	NO RESPONSE
92	3	6	18	english			0		2wT	SMS		NO RESPONSE	NO RESPONSE	NO RESPONSE	NO RESPONSE	NO RESPONSE	NO RESPONSE	NO RESPONSE	NO RESPONSE	NO RESPONSE	NO RESPONSE	NO RESPONSE	NO RESPONSE	NO RESPONSE	NO RESPONSE
93	4	1	18	english			0		2wT	WhatsApp		NO RESPONSE	NO RESPONSE	NO RESPONSE	NO RESPONSE	NO RESPONSE	NO RESPONSE	NO RESPONSE	NO RESPONSE	NO RESPONSE	NO RESPONSE	NO RESPONSE	NO RESPONSE	NO RESPONSE	NO RESPONSE
94	2	3	30	english			0		2wT	SMS		FREE TEXT	FREE TEXT	FREE TEXT	POTENTIAL AE	FREE TEXT	FREE TEXT	FREE TEXT	NO AE	FREE TEXT	NO AE	NO RESPONSE	POTENTIAL AE	FREE TEXT	FREE TEXT
95	1	2	17	sotho			0		2wT	SMS		FREE TEXT	FREE TEXT	FREE TEXT	NO RESPONSE	NO RESPONSE	NO RESPONSE	NO RESPONSE	FREE TEXT	FREE TEXT	NO RESPONSE	NO RESPONSE	NO RESPONSE	NO RESPONSE	NO RESPONSE
96	1	1	15	english			0		2wT	SMS	guardian	NO RESPONSE	FREE TEXT	FREE TEXT	FREE TEXT	NO RESPONSE	NO RESPONSE	NO RESPONSE	NO RESPONSE	NO RESPONSE	NO RESPONSE	NO RESPONSE	NO RESPONSE	NO RESPONSE	NO RESPONSE
97	1	2	28	english			0		2wT	SMS		FREE TEXT	NO AE	FREE TEXT	FREE TEXT	FREE TEXT	POTENTIAL AE	FREE TEXT	FREE TEXT	NO RESPONSE	NO RESPONSE	NO RESPONSE	NO RESPONSE	NO RESPONSE	NO RESPONSE
98	2	4	18	english			0		2wT	SMS		NO RESPONSE	NO RESPONSE	FREE TEXT	FREE TEXT	FREE TEXT	FREE TEXT	NO RESPONSE	NO RESPONSE	NO RESPONSE	NO RESPONSE	NO RESPONSE	NO RESPONSE	NO RESPONSE	NO RESPONSE
99	3	6	15	english			0		2wT	SMS		FREE TEXT	FREE TEXT	NO AE	FREE TEXT	FREE TEXT	NO AE	FREE TEXT	FREE TEXT	FREE TEXT	FREE TEXT	FREE TEXT	FREE TEXT	FREE TEXT	NO AE
100	1	2	27	english			0		2wT	WhatsApp		FREE TEXT	NO RESPONSE	NO AE	NO RESPONSE	NO AE	NO RESPONSE	NO AE	NO RESPONSE	NO RESPONSE	NO RESPONSE	NO RESPONSE	NO RESPONSE	NO RESPONSE	NO RESPONSE
101	4	1	35	zulu			0		2wT	WhatsApp		NO RESPONSE	NO AE	FREE TEXT	FREE TEXT	POTENTIAL AE	FREE TEXT	NO RESPONSE	FREE TEXT	POTENTIAL AE	NO AE	NO RESPONSE	NO RESPONSE	NO RESPONSE	NO RESPONSE
102	1	1	42	english			0		2wT	SMS		FREE TEXT	FREE TEXT	FREE TEXT	FREE TEXT	FREE TEXT	FREE TEXT	FREE TEXT	FREE TEXT	NO AE	NO RESPONSE	NO AE	NO RESPONSE	NO RESPONSE	NO RESPONSE
103	1	1	17	english			0		2wT	SMS		NO AE	FREE TEXT	NO RESPONSE	NO RESPONSE	NO AE	NO AE	NO AE	NO RESPONSE	NO RESPONSE	NO RESPONSE	NO RESPONSE	NO RESPONSE	NO RESPONSE	NO RESPONSE
104	1	2	19	zulu			0		2wT	SMS		NO AE	FREE TEXT	FREE TEXT	NO AE	FREE TEXT	FREE TEXT	NO AE	NO RESPONSE	FREE TEXT	FREE TEXT	POTENTIAL AE	NO AE	NO AE	NO RESPONSE
105	3	6	15	english			0		2wT	SMS		NO RESPONSE	NO RESPONSE	NO RESPONSE	NO RESPONSE	NO RESPONSE	NO RESPONSE	NO RESPONSE	NO RESPONSE	NO RESPONSE	NO RESPONSE	NO RESPONSE	NO RESPONSE	NO RESPONSE	NO RESPONSE
106	1	2	22	english			0		2wT	SMS		NO RESPONSE	NO RESPONSE	NO RESPONSE	NO RESPONSE	NO RESPONSE	NO RESPONSE	NO RESPONSE	NO RESPONSE	NO RESPONSE	NO AE	NO RESPONSE	NO RESPONSE	NO RESPONSE	NO RESPONSE
107	1	1	41	english			0		2wT	SMS		FREE TEXT	FREE TEXT	FREE TEXT	FREE TEXT	FREE TEXT	FREE TEXT	NO RESPONSE	NO AE	NO RESPONSE	NO AE	NO RESPONSE	NO AE	NO RESPONSE	NO RESPONSE
108	1	1	32	english			0		2wT	SMS		NO AE	FREE TEXT	NO AE	NO RESPONSE	NO AE	NO RESPONSE	NO AE	NO RESPONSE	NO RESPONSE	NO RESPONSE	NO RESPONSE	NO RESPONSE	NO RESPONSE	NO RESPONSE
109	4	6	41	english			0		2wT	WhatsApp		NO AE	FREE TEXT	FREE TEXT	FREE TEXT	FREE TEXT	NO RESPONSE	NO RESPONSE	NO RESPONSE	NO RESPONSE	NO RESPONSE	NO RESPONSE	NO RESPONSE	NO RESPONSE	NO RESPONSE
110	1	1	26	english			0		2wT	SMS		NO RESPONSE	NO RESPONSE	NO RESPONSE	NO RESPONSE	NO RESPONSE	NO RESPONSE	NO RESPONSE	NO RESPONSE	NO RESPONSE	NO RESPONSE	NO RESPONSE	NO RESPONSE	NO RESPONSE	NO RESPONSE
111	1	1	21	english			0		2wT	SMS		NO AE	NO AE	NO RESPONSE	FREE TEXT	NO AE	NO AE	NO AE	NO RESPONSE	NO RESPONSE	NO RESPONSE	NO RESPONSE	NO RESPONSE	NO RESPONSE	NO RESPONSE
112	4	1	23	english			0		2wT	WhatsApp		FREE TEXT	FREE TEXT	NO RESPONSE	FREE TEXT	FREE TEXT	NO AE	FREE TEXT	NO AE	FREE TEXT	FREE TEXT	NO AE	FREE TEXT	FREE TEXT	NO AE
113	4	2	17	english			0		2wT	WhatsApp	guardian	NO RESPONSE	NO RESPONSE	NO RESPONSE	NO RESPONSE	NO RESPONSE	NO RESPONSE	NO RESPONSE	NO RESPONSE	NO RESPONSE	NO RESPONSE	NO RESPONSE	NO RESPONSE	NO RESPONSE	NO RESPONSE
114	1	1	25	english			0		2wT	SMS		NO RESPONSE	NO RESPONSE	NO RESPONSE	NO RESPONSE	NO RESPONSE	NO RESPONSE	NO RESPONSE	NO RESPONSE	NO RESPONSE	NO RESPONSE	NO RESPONSE	NO RESPONSE	NO RESPONSE	NO RESPONSE
115	1	1	17	english			0		2wT	SMS		NO RESPONSE	NO RESPONSE	NO RESPONSE	NO RESPONSE	NO RESPONSE	NO RESPONSE	NO RESPONSE	NO RESPONSE	NO RESPONSE	NO RESPONSE	NO RESPONSE	NO RESPONSE	NO RESPONSE	NO RESPONSE
116	1	1	39	english			0		2wT	SMS		FREE TEXT	FREE TEXT	FREE TEXT	POTENTIAL AE	FREE TEXT	FREE TEXT	POTENTIAL AE	FREE TEXT	FREE TEXT	FREE TEXT	POTENTIAL AE	POTENTIAL AE	FREE TEXT	FREE TEXT
117	1	1	35	english			0		2wT	SMS		NO RESPONSE	NO RESPONSE	NO AE	NO AE	NO RESPONSE	NO AE	NO RESPONSE	NO AE	NO RESPONSE	NO RESPONSE	NO RESPONSE	NO RESPONSE	NO RESPONSE	NO RESPONSE
118	1	1	26	english			0		2wT	SMS		NO AE	NO RESPONSE	NO RESPONSE	NO RESPONSE	NO AE	NO AE	FREE TEXT	NO AE	NO RESPONSE	NO RESPONSE	NO RESPONSE	NO RESPONSE	NO RESPONSE	NO RESPONSE
119	3	6	17	english			0		2wT	SMS		NO AE	NO RESPONSE	NO AE	NO RESPONSE	NO AE	NO AE	NO AE	NO RESPONSE	NO RESPONSE	NO RESPONSE	NO RESPONSE	NO RESPONSE	NO RESPONSE	NO RESPONSE
120	1	2	15	english			0		2wT	SMS		FREE TEXT	FREE TEXT	NO AE	FREE TEXT	FREE TEXT	FREE TEXT	FREE TEXT	FREE TEXT	FREE TEXT	NO AE	FREE TEXT	NO AE	NO RESPONSE	NO AE
121	1	1	37	english			0		2wT	SMS		NO AE	NO AE	NO AE	NO RESPONSE	NO AE	NO AE	NO AE	NO RESPONSE	NO RESPONSE	NO RESPONSE	NO RESPONSE	NO RESPONSE	NO RESPONSE	NO RESPONSE
122	2	4	17	english			0		2wT	SMS		NO RESPONSE	NO RESPONSE	NO RESPONSE	NO RESPONSE	NO RESPONSE	NO RESPONSE	NO RESPONSE	NO RESPONSE	NO RESPONSE	NO RESPONSE	NO RESPONSE	NO RESPONSE	NO RESPONSE	NO RESPONSE
123	1	2	47	zulu			0		2wT	SMS		NO RESPONSE	NO RESPONSE	NO RESPONSE	NO RESPONSE	NO RESPONSE	NO RESPONSE	NO RESPONSE	NO AE	FREE TEXT	FREE TEXT	NO RESPONSE	NO RESPONSE	NO RESPONSE	NO RESPONSE
124	1	2	23	sotho			0		2wT	SMS		NO RESPONSE	FREE TEXT	FREE TEXT	POTENTIAL AE	FREE TEXT	FREE TEXT	POTENTIAL AE	FREE TEXT	FREE TEXT	NO RESPONSE	POTENTIAL AE	FREE TEXT	FREE TEXT	FREE TEXT
125	1	2	19	english			0		2wT	SMS		FREE TEXT	FREE TEXT	FREE TEXT	FREE TEXT	NO AE	NO AE	NO RESPONSE	NO RESPONSE	NO RESPONSE	NO RESPONSE	FREE TEXT	NO RESPONSE	NO RESPONSE	NO RESPONSE
126	1	1	26	english			0		2wT	SMS		NO RESPONSE	NO RESPONSE	NO RESPONSE	NO RESPONSE	NO RESPONSE	NO RESPONSE	NO RESPONSE	NO RESPONSE	NO RESPONSE	NO RESPONSE	NO RESPONSE	NO RESPONSE	NO RESPONSE	NO RESPONSE
127	1	2	15	english			0		2wT	SMS		POTENTIAL AE	FREE TEXT	NO AE	NO AE	NO RESPONSE	NO AE	NO AE	NO RESPONSE	NO RESPONSE	NO RESPONSE	NO RESPONSE	NO RESPONSE	NO RESPONSE	NO RESPONSE
128	1	2	25	english			0		2wT	SMS		NO RESPONSE	NO RESPONSE	NO RESPONSE	NO RESPONSE	NO RESPONSE	NO RESPONSE	NO RESPONSE	NO RESPONSE	NO RESPONSE	NO RESPONSE	NO RESPONSE	NO RESPONSE	NO RESPONSE	NO RESPONSE
129	1	1	42	english			1		2wT	SMS		NO AE	FREE TEXT	FREE TEXT	FREE TEXT	FREE TEXT	FREE TEXT	POTENTIAL AE	FREE TEXT	FREE TEXT	FREE TEXT	FREE TEXT	FREE TEXT	FREE TEXT	POTENTIAL AE
130	1	2	15	english			0		2wT	SMS		NO RESPONSE	NO RESPONSE	NO AE	NO RESPONSE	NO AE	FREE TEXT	NO RESPONSE	NO AE	NO RESPONSE	NO RESPONSE	NO RESPONSE	NO RESPONSE	NO RESPONSE	NO RESPONSE
131	1	2	18	zulu			0		2wT	SMS		NO AE	NO AE	NO AE	NO RESPONSE	NO RESPONSE	NO RESPONSE	NO AE	NO RESPONSE	NO RESPONSE	NO RESPONSE	NO RESPONSE	NO RESPONSE	NO RESPONSE	NO RESPONSE
132	1	1	33	setswana			0		2wT	SMS		NO RESPONSE	NO RESPONSE	NO RESPONSE	NO RESPONSE	NO RESPONSE	NO RESPONSE	FREE TEXT	FREE TEXT	FREE TEXT	FREE TEXT	FREE TEXT	FREE TEXT	NO RESPONSE	NO RESPONSE
133	1	1	21	english			0		2wT	SMS		NO RESPONSE	NO RESPONSE	NO RESPONSE	NO RESPONSE	NO RESPONSE	NO RESPONSE	NO RESPONSE	NO RESPONSE	NO RESPONSE	NO RESPONSE	NO RESPONSE	NO RESPONSE	NO RESPONSE	NO RESPONSE
134	1	2	63	zulu			0		2wT	SMS		NO RESPONSE	NO RESPONSE	NO RESPONSE	NO RESPONSE	NO RESPONSE	NO RESPONSE	NO RESPONSE	NO RESPONSE	NO RESPONSE	NO RESPONSE	NO RESPONSE	NO RESPONSE	NO RESPONSE	NO RESPONSE
135	1	2	43	english			0		2wT	SMS		NO AE	NO AE	POTENTIAL AE	FREE TEXT	NO RESPONSE	NO AE	NO RESPONSE	NO AE	NO RESPONSE	NO RESPONSE	NO RESPONSE	NO RESPONSE	NO RESPONSE	NO RESPONSE
136	2	5	20	setswana			0		2wT	SMS		NO AE	NO RESPONSE	NO RESPONSE	NO RESPONSE	NO AE	NO RESPONSE	NO RESPONSE	NO RESPONSE	NO RESPONSE	NO RESPONSE	NO RESPONSE	NO RESPONSE	NO RESPONSE	NO RESPONSE
137	2	4	15	setswana			0		2wT	SMS		NO RESPONSE	NO RESPONSE	NO AE	NO RESPONSE	NO RESPONSE	NO RESPONSE	NO AE	NO RESPONSE	NO RESPONSE	NO RESPONSE	NO RESPONSE	NO RESPONSE	NO RESPONSE	NO RESPONSE
138	1	1	34	english			0		2wT	SMS		NO RESPONSE	FREE TEXT	FREE TEXT	NO RESPONSE	NO RESPONSE	NO RESPONSE	NO RESPONSE	NO RESPONSE	NO RESPONSE	NO RESPONSE	NO RESPONSE	NO RESPONSE	NO RESPONSE	NO RESPONSE
139	1	1	17	english			0		2wT	SMS		NO RESPONSE	NO RESPONSE	NO RESPONSE	NO RESPONSE	NO RESPONSE	NO RESPONSE	NO RESPONSE	NO RESPONSE	NO RESPONSE	NO RESPONSE	NO RESPONSE	NO RESPONSE	NO RESPONSE	NO RESPONSE
140	1	2	29	english			0		2wT	SMS		NO AE	FREE TEXT	FREE TEXT	FREE TEXT	NO RESPONSE	NO AE	FREE TEXT	FREE TEXT	FREE TEXT	FREE TEXT	NO RESPONSE	NO RESPONSE	NO RESPONSE	NO RESPONSE
141	4	2	34	zulu			0		2wT	WhatsApp		NO AE	NO RESPONSE	FREE TEXT	NO RESPONSE	FREE TEXT	NO AE	NO AE	NO RESPONSE	NO RESPONSE	NO RESPONSE	NO RESPONSE	NO RESPONSE	NO RESPONSE	NO RESPONSE
142	1	1	15	english			1		2wT	SMS		NO RESPONSE	NO RESPONSE	NO RESPONSE	NO RESPONSE	NO RESPONSE	NO RESPONSE	NO RESPONSE	NO RESPONSE	NO RESPONSE	NO RESPONSE	NO RESPONSE	NO RESPONSE	NO RESPONSE	NO RESPONSE
143	1	2	37	english			0		2wT	SMS		NO AE	NO RESPONSE	NO RESPONSE	NO AE	FREE TEXT	POTENTIAL AE	NO AE	NO AE	NO RESPONSE	NO RESPONSE	NO RESPONSE	NO RESPONSE	NO RESPONSE	NO RESPONSE
144	1	2	15	english			1		2wT	SMS		NO RESPONSE	NO RESPONSE	NO RESPONSE	NO RESPONSE	NO RESPONSE	NO RESPONSE	NO RESPONSE	NO RESPONSE	NO RESPONSE	NO RESPONSE	NO RESPONSE	NO RESPONSE	NO RESPONSE	NO RESPONSE
145	1	2	19	english			0		2wT	SMS		FREE TEXT	FREE TEXT	NO AE	FREE TEXT	FREE TEXT	FREE TEXT	FREE TEXT	FREE TEXT	FREE TEXT	FREE TEXT	FREE TEXT	FREE TEXT	NO RESPONSE	NO RESPONSE
146	1	1	17	english			0		2wT	SMS		NO AE	NO AE	NO AE	NO RESPONSE	NO AE	NO AE	NO AE	NO AE	NO RESPONSE	NO RESPONSE	NO RESPONSE	NO RESPONSE	NO RESPONSE	NO RESPONSE
147	1	1	16	zulu			0		2wT	SMS	guardian	FREE TEXT	POTENTIAL AE	FREE TEXT	POTENTIAL AE	FREE TEXT	NO RESPONSE	FREE TEXT	NO AE	NO AE	NO AE	NO RESPONSE	NO RESPONSE	NO RESPONSE	NO RESPONSE
148	1	2	15	english			0		2wT	SMS		FREE TEXT	FREE TEXT	FREE TEXT	FREE TEXT	FREE TEXT	FREE TEXT	FREE TEXT	FREE TEXT	POTENTIAL AE	FREE TEXT	FREE TEXT	FREE TEXT	FREE TEXT	FREE TEXT
149	1	1	22	english			0		2wT	SMS		NO AE	NO AE	NO AE	FREE TEXT	NO AE	NO AE	FREE TEXT	NO AE	NO AE	NO RESPONSE	NO RESPONSE	NO RESPONSE	NO RESPONSE	NO RESPONSE
150	4	1	30	english			0		2wT	WhatsApp		NO RESPONSE	FREE TEXT	FREE TEXT	NO AE	FREE TEXT	FREE TEXT	NO RESPONSE	FREE TEXT	POTENTIAL AE	FREE TEXT	FREE TEXT	FREE TEXT	FREE TEXT	FREE TEXT
151	1	1	16	english			0		2wT	SMS		NO RESPONSE	NO RESPONSE	NO RESPONSE	NO RESPONSE	NO RESPONSE	NO RESPONSE	NO RESPONSE	NO RESPONSE	NO RESPONSE	NO RESPONSE	NO RESPONSE	NO RESPONSE	NO RESPONSE	NO RESPONSE
152	1	1	31	english			0		2wT	SMS		NO AE	NO RESPONSE	NO RESPONSE	NO RESPONSE	NO RESPONSE	NO RESPONSE	NO RESPONSE	NO RESPONSE	NO RESPONSE	NO RESPONSE	NO RESPONSE	NO RESPONSE	NO RESPONSE	NO RESPONSE
153	3	6	15	english			0		2wT	SMS		NO RESPONSE	NO RESPONSE	NO RESPONSE	NO RESPONSE	NO RESPONSE	NO RESPONSE	NO RESPONSE	NO RESPONSE	NO RESPONSE	NO RESPONSE	NO RESPONSE	NO RESPONSE	NO RESPONSE	NO RESPONSE
154	4	1	32	english			0		2wT	WhatsApp		NO RESPONSE	NO RESPONSE	NO RESPONSE	NO RESPONSE	NO RESPONSE	NO RESPONSE	NO RESPONSE	NO RESPONSE	NO RESPONSE	NO RESPONSE	NO RESPONSE	NO RESPONSE	NO RESPONSE	NO RESPONSE
155	1	1	37	english			0		2wT	SMS		NO RESPONSE	NO RESPONSE	NO RESPONSE	NO RESPONSE	NO RESPONSE	NO RESPONSE	NO RESPONSE	NO RESPONSE	NO RESPONSE	NO RESPONSE	NO RESPONSE	NO RESPONSE	NO RESPONSE	NO RESPONSE
156	1	1	15	english	Moderate	Infection	0		2wT	SMS		NO RESPONSE	NO AE	NO AE	NO RESPONSE	FREE TEXT	NO AE	NO RESPONSE	NO RESPONSE	NO RESPONSE	NO RESPONSE	NO RESPONSE	NO RESPONSE	NO RESPONSE	NO RESPONSE
157	1	1	41	english			1		2wT	SMS		FREE TEXT	POTENTIAL AE	FREE TEXT	FREE TEXT	FREE TEXT	FREE TEXT	POTENTIAL AE	FREE TEXT	FREE TEXT	NO AE	NO RESPONSE	NO RESPONSE	NO RESPONSE	NO RESPONSE
158	1	1	31	english			0		2wT	SMS		NO RESPONSE	FREE TEXT	POTENTIAL AE	POTENTIAL AE	FREE TEXT	FREE TEXT	FREE TEXT	POTENTIAL AE	FREE TEXT	FREE TEXT	POTENTIAL AE	FREE TEXT	NO RESPONSE	NO RESPONSE
159	1	2	21	zulu			0		2wT	SMS		NO RESPONSE	NO RESPONSE	NO RESPONSE	NO RESPONSE	NO RESPONSE	NO RESPONSE	NO RESPONSE	NO RESPONSE	NO RESPONSE	NO RESPONSE	NO RESPONSE	NO RESPONSE	NO RESPONSE	NO RESPONSE
160	2	3	19	english			0		2wT	SMS		NO RESPONSE	NO RESPONSE	NO RESPONSE	NO RESPONSE	NO RESPONSE	POTENTIAL AE	FREE TEXT	FREE TEXT	NO AE	NO RESPONSE	NO RESPONSE	NO RESPONSE	NO RESPONSE	NO RESPONSE
161	1	1	38	zulu			0		2wT	SMS		FREE TEXT	FREE TEXT	FREE TEXT	FREE TEXT	FREE TEXT	FREE TEXT	FREE TEXT	FREE TEXT	FREE TEXT	FREE TEXT	NO RESPONSE	NO RESPONSE	NO RESPONSE	NO RESPONSE
162	1	1	27	sotho			0		2wT	SMS		NO AE	FREE TEXT	NO RESPONSE	NO RESPONSE	NO AE	NO AE	NO RESPONSE	NO RESPONSE	NO RESPONSE	NO RESPONSE	NO RESPONSE	NO RESPONSE	NO RESPONSE	FREE TEXT
163	1	1	15	zulu			0		2wT	SMS	minor	NO AE	NO AE	NO AE	NO RESPONSE	NO AE	NO AE	NO AE	NO RESPONSE	NO RESPONSE	NO RESPONSE	NO RESPONSE	NO RESPONSE	NO RESPONSE	FREE TEXT
164	2	3	28	english			0		2wT	SMS		NO AE	NO AE	NO AE	NO RESPONSE	NO RESPONSE	NO AE	NO RESPONSE	NO RESPONSE	NO RESPONSE	NO RESPONSE	NO RESPONSE	NO RESPONSE	NO RESPONSE	NO RESPONSE
165	1	1	23	english			0		2wT	SMS		NO RESPONSE	NO RESPONSE	NO RESPONSE	NO RESPONSE	NO RESPONSE	NO RESPONSE	NO RESPONSE	NO RESPONSE	NO RESPONSE	NO RESPONSE	NO RESPONSE	NO RESPONSE	NO RESPONSE	NO RESPONSE
166	2	3	33	english			2		2wT	SMS		FREE TEXT	NO AE	NO RESPONSE	FREE TEXT	FREE TEXT	FREE TEXT	POTENTIAL AE	FREE TEXT	NO RESPONSE	NO RESPONSE	FREE TEXT	FREE TEXT	FREE TEXT	FREE TEXT
167	3	6	15	english			0		2wT	SMS		NO RESPONSE	NO RESPONSE	FREE TEXT	NO RESPONSE	NO RESPONSE	NO RESPONSE	NO RESPONSE	NO RESPONSE	NO RESPONSE	NO RESPONSE	NO RESPONSE	NO RESPONSE	NO RESPONSE	NO RESPONSE
168	1	1	16	english			0		2wT	SMS		NO RESPONSE	FREE TEXT	NO RESPONSE	NO RESPONSE	NO RESPONSE	NO RESPONSE	NO RESPONSE	NO RESPONSE	NO RESPONSE	NO RESPONSE	NO RESPONSE	NO RESPONSE	NO RESPONSE	NO RESPONSE
169	1	1	29	english	Mild	Infection	1	1	2wT	SMS		NO AE	NO AE	FREE TEXT	POTENTIAL AE	FREE TEXT	FREE TEXT	FREE TEXT	FREE TEXT	FREE TEXT	FREE TEXT	FREE TEXT	POTENTIAL AE	FREE TEXT	NO RESPONSE
170	1	1	51	zulu			0		2wT	SMS		NO RESPONSE	NO RESPONSE	NO RESPONSE	NO RESPONSE	NO RESPONSE	NO RESPONSE	NO RESPONSE	NO RESPONSE	NO RESPONSE	NO RESPONSE	NO RESPONSE	NO RESPONSE	NO RESPONSE	NO RESPONSE
171	3	6	16	english			0		2wT	SMS		NO RESPONSE	NO RESPONSE	NO RESPONSE	NO RESPONSE	NO RESPONSE	NO RESPONSE	NO RESPONSE	NO RESPONSE	NO RESPONSE	NO RESPONSE	NO RESPONSE	NO RESPONSE	NO RESPONSE	NO RESPONSE
172	1	1	19	english			0		2wT	SMS		NO AE	NO AE	NO AE	NO RESPONSE	NO AE	NO AE	NO AE	NO RESPONSE	NO RESPONSE	NO RESPONSE	NO RESPONSE	NO RESPONSE	NO RESPONSE	NO RESPONSE
173	1	2	17	english			0		2wT	SMS		NO RESPONSE	NO RESPONSE	NO RESPONSE	NO RESPONSE	NO RESPONSE	NO RESPONSE	NO RESPONSE	NO RESPONSE	NO RESPONSE	NO RESPONSE	NO RESPONSE	NO RESPONSE	NO RESPONSE	NO RESPONSE
174	1	1	32	english			0		2wT	SMS		NO RESPONSE	NO RESPONSE	NO RESPONSE	NO RESPONSE	NO RESPONSE	NO RESPONSE	NO RESPONSE	NO RESPONSE	NO RESPONSE	NO RESPONSE	NO RESPONSE	NO RESPONSE	NO RESPONSE	NO RESPONSE
175	1	2	20	zulu			0		2wT	SMS		NO RESPONSE	NO RESPONSE	NO RESPONSE	NO RESPONSE	FREE TEXT	POTENTIAL AE	FREE TEXT	FREE TEXT	POTENTIAL AE	NO RESPONSE	NO RESPONSE	NO RESPONSE	NO RESPONSE	NO RESPONSE
176	1	1	19	english			0		2wT	SMS		NO RESPONSE	NO RESPONSE	NO RESPONSE	NO RESPONSE	NO RESPONSE	NO RESPONSE	NO RESPONSE	NO RESPONSE	NO RESPONSE	NO RESPONSE	NO RESPONSE	NO RESPONSE	NO RESPONSE	NO RESPONSE
177	3	6	21	english			0		2wT	SMS		NO RESPONSE	NO RESPONSE	NO AE	NO RESPONSE	NO RESPONSE	NO RESPONSE	NO RESPONSE	NO RESPONSE	NO RESPONSE	NO RESPONSE	NO RESPONSE	NO RESPONSE	NO RESPONSE	NO RESPONSE
178	1	1	15	english			0		2wT	SMS		NO AE	NO AE	NO AE	FREE TEXT	NO AE	NO AE	FREE TEXT	NO AE	NO RESPONSE	NO RESPONSE	NO RESPONSE	NO RESPONSE	NO RESPONSE	NO RESPONSE
179	3	6	15	afrikaans			0		2wT	SMS		NO RESPONSE	NO RESPONSE	NO RESPONSE	NO RESPONSE	NO RESPONSE	NO RESPONSE	NO RESPONSE	NO RESPONSE	NO RESPONSE	NO RESPONSE	NO AE	NO RESPONSE	NO RESPONSE	NO RESPONSE
180	3	6	20	english			0		2wT	SMS		NO RESPONSE	NO RESPONSE	NO RESPONSE	NO RESPONSE	NO RESPONSE	NO RESPONSE	NO RESPONSE	NO RESPONSE	NO RESPONSE	NO RESPONSE	NO RESPONSE	NO RESPONSE	NO RESPONSE	NO RESPONSE
181	1	1	47	english			0		2wT	SMS		NO AE	FREE TEXT	NO AE	NO RESPONSE	NO RESPONSE	NO AE	NO AE	NO AE	NO RESPONSE	NO RESPONSE	NO RESPONSE	NO RESPONSE	NO RESPONSE	NO RESPONSE
182	1	1	27	zulu			0		2wT	SMS		NO AE	FREE TEXT	NO AE	FREE TEXT	NO AE	NO RESPONSE	NO AE	NO AE	NO AE	NO RESPONSE	NO RESPONSE	NO RESPONSE	NO RESPONSE	NO RESPONSE
183	1	1	37	english			0		2wT	SMS		NO RESPONSE	NO RESPONSE	NO RESPONSE	NO RESPONSE	NO RESPONSE	NO RESPONSE	NO RESPONSE	NO RESPONSE	NO RESPONSE	NO RESPONSE	NO RESPONSE	NO RESPONSE	NO RESPONSE	NO RESPONSE
184	1	1	32	english			0		2wT	SMS		NO AE	NO AE	NO AE	NO AE	NO RESPONSE	POTENTIAL AE	POTENTIAL AE	FREE TEXT	NO RESPONSE	NO RESPONSE	NO RESPONSE	NO RESPONSE	NO RESPONSE	NO RESPONSE
185	3	6	15	english			0		2wT	SMS		NO AE	FREE TEXT	POTENTIAL AE	FREE TEXT	NO AE	NO RESPONSE	NO AE	FREE TEXT	NO AE	NO RESPONSE	NO RESPONSE	NO RESPONSE	NO AE	NO RESPONSE
186	1	2	19	zulu			0		2wT	SMS		FREE TEXT	FREE TEXT	FREE TEXT	POTENTIAL AE	POTENTIAL AE	FREE TEXT	NO RESPONSE	FREE TEXT	FREE TEXT	NO RESPONSE	FREE TEXT	FREE TEXT	FREE TEXT	POTENTIAL AE
187	1	1	16	english			0		2wT	SMS		NO AE	NO RESPONSE	NO RESPONSE	NO RESPONSE	NO AE	NO RESPONSE	NO RESPONSE	NO RESPONSE	NO RESPONSE	NO RESPONSE	NO RESPONSE	NO RESPONSE	NO RESPONSE	NO RESPONSE
188	1	1	30	english			0		2wT	SMS		FREE TEXT	POTENTIAL AE	FREE TEXT	POTENTIAL AE	FREE TEXT	NO RESPONSE	NO RESPONSE	NO AE	NO RESPONSE	NO RESPONSE	NO RESPONSE	NO RESPONSE	NO RESPONSE	NO RESPONSE
189	3	6	24	english			0	1	2wT	SMS		NO AE	NO AE	NO AE	NO RESPONSE	NO AE	FREE TEXT	NO AE	FREE TEXT	FREE TEXT	FREE TEXT	POTENTIAL AE	FREE TEXT	NO RESPONSE	NO RESPONSE
190	3	6	15	english			0		2wT	SMS		NO RESPONSE	NO RESPONSE	NO RESPONSE	NO RESPONSE	NO RESPONSE	FREE TEXT	POTENTIAL AE	NO RESPONSE	NO RESPONSE	NO RESPONSE	NO RESPONSE	NO RESPONSE	NO RESPONSE	NO RESPONSE
191	1	2	40	english			0		2wT	SMS		NO AE	NO AE	FREE TEXT	POTENTIAL AE	FREE TEXT	FREE TEXT	NO RESPONSE	NO RESPONSE	FREE TEXT	NO AE	NO AE	NO RESPONSE	NO RESPONSE	NO RESPONSE
192	4	1	38	english			0		2wT	WhatsApp		NO AE	NO AE	FREE TEXT	NO AE	NO RESPONSE	NO AE	FREE TEXT	FREE TEXT	FREE TEXT	NO AE	NO RESPONSE	NO RESPONSE	NO RESPONSE	NO RESPONSE
193	1	1	35	english			0		2wT	SMS		NO RESPONSE	NO AE	FREE TEXT	NO RESPONSE	NO RESPONSE	NO AE	NO RESPONSE	NO RESPONSE	NO RESPONSE	NO RESPONSE	NO RESPONSE	NO RESPONSE	NO RESPONSE	NO RESPONSE
194	3	6	15	afrikaans			0		2wT	SMS		NO AE	FREE TEXT	POTENTIAL AE	FREE TEXT	FREE TEXT	POTENTIAL AE	FREE TEXT	FREE TEXT	FREE TEXT	FREE TEXT	FREE TEXT	NO AE	FREE TEXT	NO AE
195	1	1	45	english			0		2wT	SMS		NO RESPONSE	NO AE	NO AE	NO RESPONSE	NO AE	NO AE	NO AE	NO RESPONSE	NO RESPONSE	NO RESPONSE	NO RESPONSE	NO RESPONSE	NO RESPONSE	FREE TEXT
196	1	1	25	zulu			0		2wT	SMS		NO AE	NO AE	NO AE	NO AE	NO RESPONSE	NO AE	NO AE	NO AE	NO RESPONSE	NO RESPONSE	NO RESPONSE	NO RESPONSE	NO RESPONSE	NO RESPONSE
197	3	6	28	english			0		2wT	SMS		NO RESPONSE	NO RESPONSE	NO RESPONSE	NO RESPONSE	NO RESPONSE	NO RESPONSE	NO RESPONSE	NO RESPONSE	NO RESPONSE	NO RESPONSE	NO RESPONSE	NO RESPONSE	NO RESPONSE	NO RESPONSE
198	4	2	23	english			0		2wT	WhatsApp		FREE TEXT	FREE TEXT	FREE TEXT	NO AE	NO AE	NO AE	FREE TEXT	FREE TEXT	NO RESPONSE	NO AE	NO AE	NO RESPONSE	NO RESPONSE	NO RESPONSE
199	2	3	15	english			2		2wT	SMS		NO AE	NO AE	NO RESPONSE	NO RESPONSE	NO RESPONSE	NO RESPONSE	NO RESPONSE	NO RESPONSE	NO RESPONSE	NO RESPONSE	NO RESPONSE	NO RESPONSE	NO RESPONSE	NO RESPONSE
200	1	2	18	english			0		2wT	SMS		NO RESPONSE	FREE TEXT	POTENTIAL AE	FREE TEXT	FREE TEXT	FREE TEXT	FREE TEXT	FREE TEXT	NO RESPONSE	NO AE	NO RESPONSE	NO RESPONSE	NO RESPONSE	NO RESPONSE
201	3	6	16	english			0		2wT	SMS		NO RESPONSE	NO RESPONSE	NO RESPONSE	NO RESPONSE	NO RESPONSE	NO RESPONSE	NO RESPONSE	NO RESPONSE	NO RESPONSE	NO RESPONSE	NO RESPONSE	NO RESPONSE	NO RESPONSE	NO RESPONSE
202	1	2	28	zulu			0		2wT	SMS		NO RESPONSE	NO RESPONSE	NO AE	NO RESPONSE	NO AE	NO RESPONSE	NO AE	NO RESPONSE	NO RESPONSE	NO RESPONSE	NO RESPONSE	NO RESPONSE	NO RESPONSE	NO RESPONSE
203	1	2	33	english			1		2wT	SMS		NO AE	NO AE	NO AE	NO RESPONSE	NO AE	FREE TEXT	FREE TEXT	FREE TEXT	FREE TEXT	POTENTIAL AE	FREE TEXT	NO AE	NO RESPONSE	NO RESPONSE
204	2	3	19	english	Mild	Wound opening & pus	2		2wT	SMS		POTENTIAL AE	FREE TEXT	NO RESPONSE	FREE TEXT	POTENTIAL AE	FREE TEXT	POTENTIAL AE	FREE TEXT	POTENTIAL AE	FREE TEXT	FREE TEXT	FREE TEXT	POTENTIAL AE	FREE TEXT
205	1	1	17	english			0		2wT	SMS	minor	NO AE	NO AE	NO AE	FREE TEXT	NO AE	NO AE	NO AE	NO RESPONSE	NO RESPONSE	NO RESPONSE	NO RESPONSE	NO RESPONSE	NO RESPONSE	NO RESPONSE
206	1	1	48	english			0		2wT	SMS		NO RESPONSE	FREE TEXT	NO AE	NO AE	NO RESPONSE	NO AE	NO AE	NO AE	NO RESPONSE	NO RESPONSE	NO RESPONSE	NO RESPONSE	NO RESPONSE	NO RESPONSE
207	3	6	15	english			0		2wT	SMS		NO RESPONSE	NO RESPONSE	NO AE	NO RESPONSE	NO AE	NO RESPONSE	NO RESPONSE	NO RESPONSE	NO RESPONSE	NO RESPONSE	NO RESPONSE	NO RESPONSE	NO RESPONSE	NO RESPONSE
208	4	2	15	english			0		2wT	WhatsApp		FREE TEXT	NO AE	FREE TEXT	FREE TEXT	FREE TEXT	FREE TEXT	FREE TEXT	FREE TEXT	FREE TEXT	FREE TEXT	FREE TEXT	NO RESPONSE	NO RESPONSE	NO AE
209	1	2	51	sotho			0		2wT	SMS		NO RESPONSE	NO RESPONSE	FREE TEXT	FREE TEXT	NO RESPONSE	FREE TEXT	FREE TEXT	NO RESPONSE	NO RESPONSE	NO RESPONSE	NO RESPONSE	NO RESPONSE	NO RESPONSE	NO RESPONSE
210	1	2	16	zulu			1		2wT	SMS		NO RESPONSE	NO RESPONSE	NO RESPONSE	NO RESPONSE	NO RESPONSE	NO RESPONSE	NO RESPONSE	NO RESPONSE	NO RESPONSE	NO RESPONSE	NO RESPONSE	NO RESPONSE	NO RESPONSE	NO RESPONSE
211	1	2	37	zulu			0		2wT	SMS		NO AE	NO AE	NO AE	NO RESPONSE	NO AE	NO RESPONSE	FREE TEXT	FREE TEXT	POTENTIAL AE	FREE TEXT	NO RESPONSE	NO RESPONSE	NO RESPONSE	NO RESPONSE
212	3	6	17	english			0		2wT	SMS		NO RESPONSE	NO RESPONSE	NO RESPONSE	NO RESPONSE	NO RESPONSE	NO AE	NO AE	NO RESPONSE	NO RESPONSE	NO RESPONSE	NO RESPONSE	NO RESPONSE	NO RESPONSE	NO RESPONSE
213	1	1	15	english			0		2wT	SMS		NO RESPONSE	NO AE	NO AE	NO RESPONSE	NO AE	NO AE	NO RESPONSE	NO RESPONSE	NO AE	NO RESPONSE	NO RESPONSE	NO RESPONSE	NO RESPONSE	NO RESPONSE
214	1	1	24	zulu			0	1	2wT	SMS		FREE TEXT	FREE TEXT	FREE TEXT	FREE TEXT	FREE TEXT	FREE TEXT	FREE TEXT	FREE TEXT	NO RESPONSE	NO RESPONSE	NO RESPONSE	NO RESPONSE	NO RESPONSE	NO RESPONSE
215	1	2	44	zulu			0		2wT	SMS		NO RESPONSE	NO RESPONSE	NO RESPONSE	NO RESPONSE	NO RESPONSE	NO RESPONSE	NO RESPONSE	NO RESPONSE	NO RESPONSE	NO RESPONSE	NO RESPONSE	NO RESPONSE	NO RESPONSE	NO RESPONSE
216	1	2	15	english			0		2wT	SMS		NO RESPONSE	NO RESPONSE	NO AE	NO RESPONSE	NO AE	NO AE	NO RESPONSE	NO RESPONSE	NO RESPONSE	NO RESPONSE	NO RESPONSE	NO RESPONSE	NO RESPONSE	NO RESPONSE
217	1	2	32	english			0		2wT	SMS		NO AE	FREE TEXT	POTENTIAL AE	FREE TEXT	NO RESPONSE	NO RESPONSE	NO RESPONSE	NO RESPONSE	NO RESPONSE	NO RESPONSE	NO RESPONSE	NO RESPONSE	NO RESPONSE	NO RESPONSE
218	1	1	31	english			0		2wT	SMS		NO RESPONSE	NO AE	NO AE	NO RESPONSE	NO AE	NO AE	NO AE	NO RESPONSE	NO RESPONSE	NO RESPONSE	NO RESPONSE	NO RESPONSE	NO RESPONSE	NO RESPONSE
219	1	1	38	english			0		2wT	SMS		NO RESPONSE	NO RESPONSE	NO RESPONSE	NO RESPONSE	NO RESPONSE	NO RESPONSE	NO RESPONSE	NO RESPONSE	NO RESPONSE	NO RESPONSE	NO RESPONSE	NO RESPONSE	NO RESPONSE	NO RESPONSE
220	1	1	24	english			0		2wT	SMS		NO RESPONSE	NO AE	NO AE	NO RESPONSE	NO AE	NO AE	NO RESPONSE	NO RESPONSE	NO RESPONSE	NO RESPONSE	NO RESPONSE	NO RESPONSE	NO RESPONSE	NO RESPONSE
221	1	2	31	english			0		2wT	SMS		NO RESPONSE	NO RESPONSE	NO RESPONSE	NO RESPONSE	NO RESPONSE	NO RESPONSE	NO RESPONSE	NO AE	NO RESPONSE	NO RESPONSE	NO RESPONSE	NO RESPONSE	NO RESPONSE	NO RESPONSE
222	1	1	31	english			0		2wT	SMS		NO RESPONSE	FREE TEXT	NO RESPONSE	NO RESPONSE	NO RESPONSE	NO RESPONSE	NO RESPONSE	NO RESPONSE	NO RESPONSE	NO RESPONSE	NO RESPONSE	NO RESPONSE	NO RESPONSE	NO RESPONSE
223	4	1	31	english			0		2wT	WhatsApp		NO RESPONSE	NO AE	NO AE	FREE TEXT	NO AE	FREE TEXT	NO RESPONSE	NO RESPONSE	NO RESPONSE	NO RESPONSE	NO RESPONSE	NO RESPONSE	NO RESPONSE	NO RESPONSE
224	1	1	35	english			0		2wT	SMS		NO AE	FREE TEXT	NO AE	NO AE	NO RESPONSE	NO AE	NO RESPONSE	NO RESPONSE	NO RESPONSE	NO RESPONSE	NO RESPONSE	NO RESPONSE	NO RESPONSE	NO RESPONSE
225	4	1	26	english			0		2wT	WhatsApp		NO RESPONSE	NO RESPONSE	NO RESPONSE	NO RESPONSE	NO RESPONSE	NO RESPONSE	NO RESPONSE	NO RESPONSE	NO RESPONSE	NO RESPONSE	NO RESPONSE	NO RESPONSE	NO RESPONSE	NO RESPONSE
226	4	2	21	english			0		2wT	WhatsApp		NO RESPONSE	NO RESPONSE	NO RESPONSE	NO RESPONSE	NO AE	NO RESPONSE	NO RESPONSE	NO RESPONSE	NO RESPONSE	NO RESPONSE	NO RESPONSE	NO RESPONSE	NO RESPONSE	NO RESPONSE
227	1	1	25	zulu			0		2wT	SMS		NO AE	FREE TEXT	FREE TEXT	FREE TEXT	NO AE	FREE TEXT	FREE TEXT	NO RESPONSE	NO RESPONSE	NO AE	NO RESPONSE	FREE TEXT	NO RESPONSE	NO RESPONSE
228	2	3	21	english			1		2wT	SMS		NO RESPONSE	NO RESPONSE	NO RESPONSE	NO RESPONSE	NO RESPONSE	NO RESPONSE	NO RESPONSE	NO RESPONSE	NO RESPONSE	NO RESPONSE	NO RESPONSE	NO RESPONSE	NO RESPONSE	NO RESPONSE
229	4	1	41	english	Moderate	Wound dehiscence	3		2wT	WhatsApp		FREE TEXT	NO AE	FREE TEXT	FREE TEXT	FREE TEXT	NO AE	FREE TEXT	FREE TEXT	FREE TEXT	FREE TEXT	FREE TEXT	FREE TEXT	FREE TEXT	FREE TEXT
230	1	1	28	zulu			0		2wT	SMS		POTENTIAL AE	FREE TEXT	FREE TEXT	NO RESPONSE	POTENTIAL AE	POTENTIAL AE	FREE TEXT	POTENTIAL AE	NO RESPONSE	NO AE	POTENTIAL AE	FREE TEXT	FREE TEXT	POTENTIAL AE
231	1	2	40	english			0		2wT	SMS		NO AE	FREE TEXT	FREE TEXT	POTENTIAL AE	NO RESPONSE	FREE TEXT	NO AE	FREE TEXT	NO AE	NO RESPONSE	NO RESPONSE	NO RESPONSE	NO RESPONSE	NO RESPONSE
232	1	2	46	zulu			0		2wT	SMS		FREE TEXT	POTENTIAL AE	NO AE	FREE TEXT	FREE TEXT	POTENTIAL AE	NO RESPONSE	NO AE	NO AE	NO AE	NO RESPONSE	NO RESPONSE	NO RESPONSE	NO RESPONSE
233	3	6	15	english			0		2wT	SMS		NO RESPONSE	NO RESPONSE	NO RESPONSE	NO RESPONSE	NO RESPONSE	NO RESPONSE	NO RESPONSE	NO RESPONSE	NO RESPONSE	NO RESPONSE	NO RESPONSE	NO RESPONSE	NO RESPONSE	NO RESPONSE
234	1	1	45	zulu			0		2wT	SMS		NO RESPONSE	FREE TEXT	FREE TEXT	NO RESPONSE	NO RESPONSE	FREE TEXT	FREE TEXT	FREE TEXT	NO RESPONSE	NO RESPONSE	NO RESPONSE	FREE TEXT	NO RESPONSE	NO RESPONSE
235	3	6	15	english			0		2wT	SMS		NO RESPONSE	NO RESPONSE	POTENTIAL AE	FREE TEXT	NO RESPONSE	FREE TEXT	NO RESPONSE	NO RESPONSE	NO RESPONSE	NO RESPONSE	NO RESPONSE	NO RESPONSE	NO RESPONSE	NO RESPONSE
236	1	1	37	english			0		2wT	SMS		NO RESPONSE	NO RESPONSE	NO RESPONSE	NO RESPONSE	NO RESPONSE	NO RESPONSE	NO RESPONSE	NO RESPONSE	NO RESPONSE	NO RESPONSE	NO RESPONSE	NO RESPONSE	NO RESPONSE	NO RESPONSE
237	1	1	15	english			0		2wT	SMS		NO RESPONSE	NO RESPONSE	NO RESPONSE	NO RESPONSE	NO RESPONSE	NO RESPONSE	NO RESPONSE	NO RESPONSE	NO RESPONSE	NO RESPONSE	NO RESPONSE	NO RESPONSE	NO RESPONSE	NO RESPONSE
238	2	3	48	english			1		2wT	SMS		NO AE	NO AE	NO AE	NO AE	NO AE	NO RESPONSE	NO AE	NO RESPONSE	NO RESPONSE	NO RESPONSE	NO RESPONSE	NO RESPONSE	NO RESPONSE	NO RESPONSE
239	2	3	21	english			0	1	2wT	SMS		NO AE	NO AE	NO AE	NO RESPONSE	NO AE	NO AE	NO AE	NO RESPONSE	NO RESPONSE	FREE TEXT	FREE TEXT	FREE TEXT	FREE TEXT	POTENTIAL AE
240	1	2	15	english			0		2wT	SMS		NO RESPONSE	NO RESPONSE	NO RESPONSE	NO RESPONSE	NO RESPONSE	NO RESPONSE	NO RESPONSE	NO RESPONSE	NO RESPONSE	NO RESPONSE	NO RESPONSE	NO RESPONSE	NO RESPONSE	NO RESPONSE
241	4	1	26	english			0		2wT	WhatsApp		NO AE	FREE TEXT	FREE TEXT	NO AE	FREE TEXT	NO AE	FREE TEXT	NO RESPONSE	NO RESPONSE	NO RESPONSE	NO RESPONSE	NO RESPONSE	NO RESPONSE	NO RESPONSE
242	1	1	15	english			1		2wT	SMS		NO RESPONSE	NO RESPONSE	NO RESPONSE	NO RESPONSE	NO RESPONSE	NO RESPONSE	NO RESPONSE	NO RESPONSE	NO RESPONSE	NO RESPONSE	NO RESPONSE	NO RESPONSE	NO RESPONSE	NO RESPONSE
243	2	4	15	setswana			0		2wT	SMS		NO AE	FREE TEXT	FREE TEXT	FREE TEXT	FREE TEXT	FREE TEXT	FREE TEXT	FREE TEXT	FREE TEXT	NO AE	NO RESPONSE	NO RESPONSE	NO RESPONSE	NO RESPONSE
244	3	6	41	english			0		2wT	SMS		NO RESPONSE	FREE TEXT	NO RESPONSE	NO RESPONSE	NO AE	NO AE	NO AE	NO RESPONSE	NO RESPONSE	NO RESPONSE	NO RESPONSE	NO RESPONSE	NO RESPONSE	NO RESPONSE
245	1	1	16	english			0		2wT	SMS		NO RESPONSE	NO RESPONSE	NO RESPONSE	NO RESPONSE	NO RESPONSE	NO RESPONSE	NO RESPONSE	NO RESPONSE	NO RESPONSE	NO RESPONSE	NO RESPONSE	NO RESPONSE	NO RESPONSE	NO RESPONSE
246	4	1	40	zulu			0		2wT	WhatsApp		NO RESPONSE	NO RESPONSE	NO RESPONSE	NO RESPONSE	NO RESPONSE	NO RESPONSE	NO RESPONSE	NO RESPONSE	NO RESPONSE	NO RESPONSE	NO RESPONSE	NO RESPONSE	NO RESPONSE	NO RESPONSE
247	4	2	17	english			0		2wT	WhatsApp	minor	FREE TEXT	FREE TEXT	NO AE	FREE TEXT	FREE TEXT	NO RESPONSE	FREE TEXT	NO RESPONSE	NO AE	NO RESPONSE	NO RESPONSE	NO RESPONSE	NO RESPONSE	NO RESPONSE
248	2	3	15	english			1		2wT	SMS		FREE TEXT	POTENTIAL AE	NO AE	NO AE	NO RESPONSE	NO AE	NO AE	NO AE	NO RESPONSE	NO RESPONSE	NO RESPONSE	NO RESPONSE	NO RESPONSE	NO RESPONSE
249	1	2	23	english			0		2wT	SMS		FREE TEXT	FREE TEXT	FREE TEXT	FREE TEXT	NO AE	FREE TEXT	NO AE	NO RESPONSE	NO RESPONSE	NO RESPONSE	NO RESPONSE	NO RESPONSE	NO RESPONSE	NO RESPONSE
250	1	2	40	zulu			0		2wT	SMS		FREE TEXT	POTENTIAL AE	FREE TEXT	FREE TEXT	FREE TEXT	POTENTIAL AE	POTENTIAL AE	FREE TEXT	FREE TEXT	FREE TEXT	POTENTIAL AE	POTENTIAL AE	NO RESPONSE	FREE TEXT
251	1	1	19	english			0		2wT	SMS		FREE TEXT	FREE TEXT	NO AE	FREE TEXT	FREE TEXT	FREE TEXT	FREE TEXT	NO AE	NO AE	FREE TEXT	NO AE	NO RESPONSE	NO RESPONSE	NO AE
252	2	3	45	english			0		2wT	SMS		NO AE	NO AE	NO AE	NO AE	NO RESPONSE	NO AE	NO AE	NO AE	NO RESPONSE	NO RESPONSE	NO RESPONSE	NO RESPONSE	NO RESPONSE	NO RESPONSE
253	1	2	40	english			0		2wT	SMS		NO AE	NO AE	NO RESPONSE	NO RESPONSE	NO RESPONSE	NO AE	NO RESPONSE	POTENTIAL AE	FREE TEXT	NO RESPONSE	NO RESPONSE	NO RESPONSE	NO RESPONSE	NO RESPONSE
254	2	5	15	english			0		2wT	SMS		NO RESPONSE	NO RESPONSE	NO RESPONSE	NO RESPONSE	NO RESPONSE	NO RESPONSE	NO RESPONSE	NO RESPONSE	NO RESPONSE	NO RESPONSE	NO RESPONSE	NO RESPONSE	NO RESPONSE	NO RESPONSE
255	2	3	15	english			0		2wT	SMS		FREE TEXT	FREE TEXT	NO RESPONSE	NO RESPONSE	NO RESPONSE	NO RESPONSE	NO RESPONSE	NO RESPONSE	NO RESPONSE	NO RESPONSE	NO RESPONSE	NO RESPONSE	NO RESPONSE	NO RESPONSE
256	3	6	16	sotho			0		2wT	SMS		NO RESPONSE	NO RESPONSE	NO RESPONSE	NO RESPONSE	NO RESPONSE	NO RESPONSE	NO RESPONSE	NO RESPONSE	NO RESPONSE	NO RESPONSE	NO RESPONSE	NO RESPONSE	NO RESPONSE	NO RESPONSE
257	1	2	41	sotho			0		2wT	SMS		NO RESPONSE	NO RESPONSE	NO RESPONSE	NO RESPONSE	NO RESPONSE	NO RESPONSE	NO RESPONSE	NO RESPONSE	NO RESPONSE	NO RESPONSE	NO RESPONSE	NO RESPONSE	NO RESPONSE	NO RESPONSE
258	1	1	18	english			0		2wT	SMS		NO RESPONSE	NO RESPONSE	NO RESPONSE	NO RESPONSE	NO RESPONSE	NO RESPONSE	NO RESPONSE	NO RESPONSE	NO RESPONSE	NO RESPONSE	NO RESPONSE	NO RESPONSE	NO RESPONSE	NO RESPONSE
259	3	6	15	sotho			0		2wT	SMS		NO RESPONSE	NO RESPONSE	NO RESPONSE	NO RESPONSE	NO RESPONSE	NO RESPONSE	NO RESPONSE	NO RESPONSE	NO RESPONSE	NO RESPONSE	NO RESPONSE	NO RESPONSE	NO RESPONSE	NO RESPONSE
260	1	1	15	english			0		2wT	SMS		FREE TEXT	FREE TEXT	FREE TEXT	POTENTIAL AE	FREE TEXT	FREE TEXT	FREE TEXT	FREE TEXT	FREE TEXT	FREE TEXT	FREE TEXT	FREE TEXT	FREE TEXT	FREE TEXT
261	1	2	17	zulu			0		2wT	SMS	minor	FREE TEXT	POTENTIAL AE	FREE TEXT	FREE TEXT	NO AE	NO RESPONSE	FREE TEXT	NO AE	NO RESPONSE	NO RESPONSE	NO RESPONSE	NO RESPONSE	NO RESPONSE	NO RESPONSE
262	1	2	21	english			0		2wT	SMS		FREE TEXT	NO RESPONSE	NO AE	NO AE	NO AE	NO RESPONSE	NO RESPONSE	NO RESPONSE	NO RESPONSE	NO AE	NO RESPONSE	NO RESPONSE	NO RESPONSE	NO RESPONSE
263	3	6	15	english			0		2wT	SMS		NO AE	FREE TEXT	POTENTIAL AE	FREE TEXT	FREE TEXT	FREE TEXT	FREE TEXT	FREE TEXT	FREE TEXT	FREE TEXT	POTENTIAL AE	NO RESPONSE	NO RESPONSE	NO RESPONSE
264	3	6	15	english			0		2wT	SMS		NO RESPONSE	NO RESPONSE	NO RESPONSE	NO RESPONSE	NO RESPONSE	NO RESPONSE	NO RESPONSE	NO RESPONSE	NO RESPONSE	NO RESPONSE	NO RESPONSE	NO RESPONSE	NO RESPONSE	NO RESPONSE
265	4	1	28	english			0		2wT	WhatsApp		POTENTIAL AE	NO AE	NO AE	FREE TEXT	NO RESPONSE	NO RESPONSE	NO RESPONSE	NO RESPONSE	NO RESPONSE	NO RESPONSE	NO RESPONSE	NO RESPONSE	FREE TEXT	NO RESPONSE
266	1	1	42	english			0		2wT	SMS		NO AE	NO AE	NO AE	NO RESPONSE	NO AE	POTENTIAL AE	NO AE	NO AE	NO RESPONSE	NO RESPONSE	NO RESPONSE	NO RESPONSE	NO RESPONSE	NO RESPONSE
267	4	2	23	english			0		2wT	WhatsApp		FREE TEXT	NO RESPONSE	FREE TEXT	FREE TEXT	POTENTIAL AE	FREE TEXT	FREE TEXT	NO AE	FREE TEXT	FREE TEXT	FREE TEXT	FREE TEXT	FREE TEXT	POTENTIAL AE
268	3	6	30	english			0		2wT	SMS		NO RESPONSE	NO AE	NO RESPONSE	NO RESPONSE	NO RESPONSE	NO RESPONSE	NO RESPONSE	NO RESPONSE	NO RESPONSE	NO RESPONSE	NO RESPONSE	NO RESPONSE	NO RESPONSE	NO RESPONSE
269	1	1	71	english			1		2wT	SMS		NO RESPONSE	NO RESPONSE	NO RESPONSE	NO RESPONSE	NO RESPONSE	NO RESPONSE	NO RESPONSE	NO RESPONSE	NO RESPONSE	NO RESPONSE	NO RESPONSE	NO RESPONSE	NO RESPONSE	NO RESPONSE
270	1	1	16	english			0		2wT	SMS		NO RESPONSE	NO RESPONSE	NO RESPONSE	NO RESPONSE	FREE TEXT	NO AE	NO RESPONSE	NO AE	NO RESPONSE	NO RESPONSE	NO RESPONSE	NO AE	NO RESPONSE	NO RESPONSE
271	4	2	16	english			0		2wT	WhatsApp		FREE TEXT	NO AE	FREE TEXT	FREE TEXT	POTENTIAL AE	FREE TEXT	FREE TEXT	FREE TEXT	NO AE	NO RESPONSE	NO AE	NO RESPONSE	NO RESPONSE	NO RESPONSE
272	1	1	16	setswana			0		2wT	SMS	minor	NO AE	NO AE	NO RESPONSE	NO RESPONSE	NO RESPONSE	NO RESPONSE	NO RESPONSE	NO RESPONSE	NO RESPONSE	NO RESPONSE	NO RESPONSE	NO RESPONSE	NO RESPONSE	NO RESPONSE
273	1	1	16	english			0		2wT	SMS	minor	NO AE	FREE TEXT	NO AE	NO AE	NO RESPONSE	NO RESPONSE	NO AE	NO AE	NO RESPONSE	NO RESPONSE	NO RESPONSE	NO RESPONSE	NO RESPONSE	NO RESPONSE
274	4	2	16	english			0		2wT	WhatsApp	minor	FREE TEXT	POTENTIAL AE	FREE TEXT	NO AE	FREE TEXT	POTENTIAL AE	FREE TEXT	NO AE	FREE TEXT	POTENTIAL AE	FREE TEXT	FREE TEXT	FREE TEXT	FREE TEXT
275	1	2	15	english			0		2wT	SMS		NO AE	FREE TEXT	FREE TEXT	FREE TEXT	NO RESPONSE	FREE TEXT	FREE TEXT	FREE TEXT	FREE TEXT	NO RESPONSE	FREE TEXT	FREE TEXT	FREE TEXT	NO RESPONSE
276	1	1	33	english			0		2wT	SMS		NO RESPONSE	NO AE	NO RESPONSE	NO RESPONSE	NO RESPONSE	NO RESPONSE	NO RESPONSE	NO RESPONSE	NO RESPONSE	NO RESPONSE	NO RESPONSE	NO RESPONSE	NO RESPONSE	NO RESPONSE
277	1	1	18	english			0		2wT	SMS		NO AE	NO RESPONSE	NO RESPONSE	NO RESPONSE	NO AE	NO RESPONSE	NO RESPONSE	NO RESPONSE	NO RESPONSE	NO RESPONSE	NO RESPONSE	NO RESPONSE	NO RESPONSE	NO RESPONSE
278	1	1	18	english			0		2wT	SMS		NO AE	FREE TEXT	POTENTIAL AE	FREE TEXT	FREE TEXT	FREE TEXT	FREE TEXT	FREE TEXT	POTENTIAL AE	FREE TEXT	FREE TEXT	FREE TEXT	FREE TEXT	FREE TEXT
279	2	4	19	english			0		2wT	SMS		FREE TEXT	FREE TEXT	NO RESPONSE	NO AE	FREE TEXT	NO AE	NO RESPONSE	NO RESPONSE	NO AE	NO AE	NO RESPONSE	NO RESPONSE	NO RESPONSE	NO RESPONSE
280	2	3	21	english			1		2wT	SMS		NO AE	POTENTIAL AE	NO AE	FREE TEXT	FREE TEXT	NO AE	FREE TEXT	POTENTIAL AE	FREE TEXT	FREE TEXT	FREE TEXT	FREE TEXT	FREE TEXT	FREE TEXT
281	3	6	15	english			0		2wT	SMS		NO RESPONSE	NO RESPONSE	NO RESPONSE	NO RESPONSE	NO RESPONSE	NO RESPONSE	NO RESPONSE	NO RESPONSE	NO RESPONSE	NO RESPONSE	NO RESPONSE	NO RESPONSE	NO RESPONSE	NO RESPONSE
282	1	2	18	english			0		2wT	SMS		NO RESPONSE	NO RESPONSE	NO RESPONSE	NO RESPONSE	NO RESPONSE	NO RESPONSE	NO RESPONSE	NO RESPONSE	NO RESPONSE	NO RESPONSE	NO RESPONSE	NO RESPONSE	NO RESPONSE	NO RESPONSE
283	3	6	17	english			0		2wT	SMS		NO AE	NO AE	NO RESPONSE	FREE TEXT	NO AE	NO AE	NO AE	NO RESPONSE	NO RESPONSE	NO RESPONSE	NO RESPONSE	NO RESPONSE	NO RESPONSE	NO RESPONSE
284	4	1	28	english			0		2wT	WhatsApp		NO AE	FREE TEXT	FREE TEXT	FREE TEXT	FREE TEXT	POTENTIAL AE	FREE TEXT	FREE TEXT	POTENTIAL AE	POTENTIAL AE	FREE TEXT	NO AE	FREE TEXT	NO RESPONSE
285	1	2	31	english			0		2wT	SMS		NO AE	NO RESPONSE	NO RESPONSE	NO RESPONSE	NO RESPONSE	FREE TEXT	FREE TEXT	FREE TEXT	NO RESPONSE	NO RESPONSE	NO RESPONSE	NO RESPONSE	NO RESPONSE	FREE TEXT
286	2	3	37	english			0		2wT	SMS		NO RESPONSE	NO RESPONSE	NO RESPONSE	NO RESPONSE	NO RESPONSE	NO RESPONSE	NO RESPONSE	NO RESPONSE	NO RESPONSE	NO RESPONSE	NO RESPONSE	NO RESPONSE	NO RESPONSE	NO RESPONSE
287	1	1	50	english			0		2wT	SMS		FREE TEXT	FREE TEXT	POTENTIAL AE	FREE TEXT	POTENTIAL AE	FREE TEXT	FREE TEXT	FREE TEXT	FREE TEXT	FREE TEXT	FREE TEXT	POTENTIAL AE	FREE TEXT	FREE TEXT
288	1	1	20	english	Mild		1		2wT	SMS		NO RESPONSE	NO AE	POTENTIAL AE	FREE TEXT	FREE TEXT	FREE TEXT	NO RESPONSE	POTENTIAL AE	FREE TEXT	FREE TEXT	FREE TEXT	FREE TEXT	FREE TEXT	POTENTIAL AE
289	1	2	15	zulu			0		2wT	SMS		NO RESPONSE	NO RESPONSE	NO RESPONSE	NO RESPONSE	NO RESPONSE	NO RESPONSE	NO RESPONSE	NO RESPONSE	NO RESPONSE	NO RESPONSE	NO RESPONSE	NO RESPONSE	NO RESPONSE	NO RESPONSE
290	1	2	23	zulu			0		2wT	SMS		NO AE	FREE TEXT	FREE TEXT	NO RESPONSE	NO RESPONSE	NO AE	NO AE	POTENTIAL AE	NO AE	NO AE	NO RESPONSE	NO RESPONSE	NO RESPONSE	NO RESPONSE
291	2	5	19	english	Moderate	Wound opening	1		2wT	SMS		NO AE	FREE TEXT	POTENTIAL AE	FREE TEXT	FREE TEXT	NO AE	NO RESPONSE	NO RESPONSE	NO AE	NO AE	NO RESPONSE	NO RESPONSE	NO RESPONSE	NO RESPONSE
292	1	2	33	zulu			0		2wT	SMS		NO RESPONSE	POTENTIAL AE	FREE TEXT	FREE TEXT	NO RESPONSE	NO RESPONSE	FREE TEXT	NO RESPONSE	NO RESPONSE	NO RESPONSE	NO RESPONSE	NO RESPONSE	NO RESPONSE	NO RESPONSE
293	3	6	15	sotho			0		2wT	SMS		NO RESPONSE	NO RESPONSE	NO RESPONSE	NO RESPONSE	NO RESPONSE	NO RESPONSE	NO RESPONSE	NO RESPONSE	NO RESPONSE	NO RESPONSE	NO RESPONSE	NO RESPONSE	NO RESPONSE	NO RESPONSE
294	1	2	43	zulu			0		2wT	SMS		FREE TEXT	FREE TEXT	FREE TEXT	FREE TEXT	NO AE	NO AE	FREE TEXT	FREE TEXT	FREE TEXT	POTENTIAL AE	FREE TEXT	NO AE	FREE TEXT	FREE TEXT
295	1	1	35	english			0		2wT	SMS		NO RESPONSE	NO AE	NO AE	NO RESPONSE	NO AE	NO AE	NO AE	NO AE	NO RESPONSE	NO RESPONSE	NO RESPONSE	NO RESPONSE	NO RESPONSE	NO RESPONSE
296	3	6	19	english			0		2wT	SMS		NO AE	POTENTIAL AE	NO AE	FREE TEXT	FREE TEXT	FREE TEXT	FREE TEXT	NO AE	FREE TEXT	FREE TEXT	NO RESPONSE	NO AE	NO RESPONSE	FREE TEXT
297	1	2	24	english			0		2wT	SMS		NO RESPONSE	NO RESPONSE	NO RESPONSE	NO RESPONSE	NO AE	NO RESPONSE	NO RESPONSE	NO RESPONSE	NO RESPONSE	NO RESPONSE	NO RESPONSE	NO RESPONSE	NO RESPONSE	NO RESPONSE
298	1	1	52	english			0		2wT	SMS		POTENTIAL AE	FREE TEXT	FREE TEXT	POTENTIAL AE	FREE TEXT	FREE TEXT	NO AE	NO RESPONSE	NO RESPONSE	NO AE	FREE TEXT	FREE TEXT	FREE TEXT	POTENTIAL AE
299	2	4	15	setswana			0		2wT	SMS		NO RESPONSE	NO RESPONSE	NO RESPONSE	NO RESPONSE	NO RESPONSE	NO RESPONSE	NO RESPONSE	NO RESPONSE	NO RESPONSE	NO RESPONSE	NO RESPONSE	NO RESPONSE	NO RESPONSE	NO RESPONSE
300	1	1	15	english			0		2wT	SMS		NO RESPONSE	NO RESPONSE	NO RESPONSE	NO RESPONSE	FREE TEXT	POTENTIAL AE	FREE TEXT	FREE TEXT	FREE TEXT	FREE TEXT	FREE TEXT	FREE TEXT	FREE TEXT	FREE TEXT
301	2	5	15	english			0		2wT	SMS		NO RESPONSE	NO RESPONSE	NO RESPONSE	NO RESPONSE	NO RESPONSE	NO RESPONSE	NO RESPONSE	NO RESPONSE	NO RESPONSE	NO RESPONSE	NO RESPONSE	NO RESPONSE	NO RESPONSE	NO RESPONSE
302	1	1	37	english			0		2wT	SMS		NO RESPONSE	FREE TEXT	NO AE	NO RESPONSE	FREE TEXT	FREE TEXT	FREE TEXT	POTENTIAL AE	FREE TEXT	NO RESPONSE	NO RESPONSE	NO RESPONSE	NO RESPONSE	NO RESPONSE
303	1	1	15	zulu			0		2wT	SMS		NO RESPONSE	NO RESPONSE	NO RESPONSE	NO RESPONSE	NO RESPONSE	NO RESPONSE	NO RESPONSE	NO RESPONSE	NO RESPONSE	NO RESPONSE	NO RESPONSE	NO RESPONSE	NO RESPONSE	NO RESPONSE
304	1	2	27	english			0		2wT	SMS		NO RESPONSE	FREE TEXT	NO AE	NO AE	NO RESPONSE	NO RESPONSE	NO AE	FREE TEXT	NO RESPONSE	NO RESPONSE	NO RESPONSE	NO RESPONSE	NO RESPONSE	NO RESPONSE
305	1	2	15	zulu			0		2wT	SMS		NO AE	NO AE	NO AE	NO RESPONSE	NO RESPONSE	NO AE	NO RESPONSE	NO RESPONSE	NO RESPONSE	NO RESPONSE	NO RESPONSE	NO RESPONSE	NO RESPONSE	NO RESPONSE
306	1	1	15	english			1		2wT	SMS	minor	FREE TEXT	FREE TEXT	POTENTIAL AE	FREE TEXT	FREE TEXT	FREE TEXT	FREE TEXT	POTENTIAL AE	FREE TEXT	POTENTIAL AE	NO AE	POTENTIAL AE	NO AE	NO AE
307	1	2	17	english			0		2wT	SMS		NO RESPONSE	NO RESPONSE	FREE TEXT	NO AE	POTENTIAL AE	FREE TEXT	FREE TEXT	FREE TEXT	NO RESPONSE	NO RESPONSE	NO RESPONSE	NO RESPONSE	NO RESPONSE	NO RESPONSE
308	4	2	21	english			0		2wT	WhatsApp		FREE TEXT	FREE TEXT	FREE TEXT	FREE TEXT	FREE TEXT	FREE TEXT	FREE TEXT	FREE TEXT	FREE TEXT	FREE TEXT	FREE TEXT	POTENTIAL AE	FREE TEXT	NO AE
309	4	6	35	english			0		2wT	WhatsApp		NO AE	FREE TEXT	NO AE	NO AE	NO RESPONSE	NO RESPONSE	NO RESPONSE	NO RESPONSE	NO RESPONSE	NO RESPONSE	NO RESPONSE	NO RESPONSE	NO RESPONSE	NO RESPONSE
310	1	1	49	setswana			0		2wT	SMS		NO RESPONSE	FREE TEXT	NO AE	FREE TEXT	POTENTIAL AE	FREE TEXT	NO AE	NO AE	NO RESPONSE	NO RESPONSE	NO RESPONSE	NO RESPONSE	NO RESPONSE	NO RESPONSE
311	1	2	17	english			0		2wT	SMS		NO RESPONSE	NO RESPONSE	NO RESPONSE	NO RESPONSE	NO RESPONSE	NO RESPONSE	NO RESPONSE	NO RESPONSE	NO RESPONSE	NO RESPONSE	NO RESPONSE	NO RESPONSE	NO RESPONSE	NO RESPONSE
312	4	6	31	zulu			0		2wT	WhatsApp		NO RESPONSE	NO RESPONSE	NO RESPONSE	NO RESPONSE	NO RESPONSE	NO RESPONSE	NO RESPONSE	NO RESPONSE	NO RESPONSE	NO RESPONSE	NO RESPONSE	NO RESPONSE	NO RESPONSE	NO RESPONSE
313	4	1	33	english			0		2wT	WhatsApp		FREE TEXT	NO AE	NO AE	NO RESPONSE	NO RESPONSE	NO RESPONSE	NO AE	NO AE	NO AE	FREE TEXT	NO RESPONSE	NO RESPONSE	NO RESPONSE	NO RESPONSE
314	3	6	17	english			0		2wT	SMS		NO RESPONSE	NO RESPONSE	NO RESPONSE	NO RESPONSE	NO AE	NO RESPONSE	NO AE	NO RESPONSE	NO RESPONSE	NO RESPONSE	NO RESPONSE	NO RESPONSE	NO RESPONSE	NO RESPONSE
315	1	1	40	zulu			0		2wT	SMS		FREE TEXT	NO AE	NO AE	NO AE	NO RESPONSE	NO AE	NO AE	NO AE	NO RESPONSE	NO RESPONSE	NO RESPONSE	NO RESPONSE	NO RESPONSE	NO RESPONSE
316	1	1	18	english			0		2wT	SMS		FREE TEXT	NO RESPONSE	NO RESPONSE	NO RESPONSE	NO RESPONSE	NO AE	POTENTIAL AE	NO RESPONSE	NO RESPONSE	NO RESPONSE	NO RESPONSE	NO RESPONSE	NO RESPONSE	NO RESPONSE
317	4	1	30	english			0		2wT	WhatsApp		FREE TEXT	POTENTIAL AE	FREE TEXT	FREE TEXT	NO RESPONSE	NO AE	NO RESPONSE	NO RESPONSE	NO AE	NO RESPONSE	NO RESPONSE	NO RESPONSE	NO RESPONSE	NO RESPONSE
318	1	1	35	english			0		2wT	SMS		NO AE	FREE TEXT	NO RESPONSE	NO AE	FREE TEXT	NO RESPONSE	NO AE	NO AE	NO AE	NO RESPONSE	NO RESPONSE	NO RESPONSE	NO RESPONSE	NO RESPONSE
319	3	6	15	english			1		2wT	SMS		POTENTIAL AE	POTENTIAL AE	NO AE	POTENTIAL AE	NO AE	POTENTIAL AE	POTENTIAL AE	NO AE	NO AE	NO AE	NO AE	NO AE	POTENTIAL AE	NO AE
320	4	2	26	zulu			0		2wT	WhatsApp		FREE TEXT	NO RESPONSE	NO RESPONSE	NO RESPONSE	FREE TEXT	FREE TEXT	FREE TEXT	FREE TEXT	FREE TEXT	NO RESPONSE	NO RESPONSE	NO RESPONSE	NO RESPONSE	NO RESPONSE
321	3	6	16	english			0		2wT	SMS		NO AE	FREE TEXT	POTENTIAL AE	FREE TEXT	NO RESPONSE	NO RESPONSE	NO RESPONSE	NO AE	NO RESPONSE	NO RESPONSE	NO RESPONSE	NO RESPONSE	NO RESPONSE	NO RESPONSE
322	1	2	30	zulu			0		2wT	SMS		NO RESPONSE	NO RESPONSE	NO RESPONSE	NO RESPONSE	NO RESPONSE	NO RESPONSE	NO RESPONSE	NO RESPONSE	NO RESPONSE	NO RESPONSE	NO RESPONSE	NO RESPONSE	NO RESPONSE	NO RESPONSE
323	1	1	22	english			0		2wT	SMS		NO RESPONSE	NO RESPONSE	NO RESPONSE	NO RESPONSE	NO RESPONSE	NO RESPONSE	NO RESPONSE	NO RESPONSE	NO RESPONSE	NO RESPONSE	NO RESPONSE	NO RESPONSE	NO RESPONSE	NO RESPONSE
324	3	6	16	english			0		2wT	SMS		NO RESPONSE	NO RESPONSE	NO RESPONSE	NO RESPONSE	NO RESPONSE	NO RESPONSE	NO RESPONSE	NO RESPONSE	NO RESPONSE	NO RESPONSE	NO RESPONSE	NO RESPONSE	NO RESPONSE	NO RESPONSE
325	3	6	20	english			0		2wT	SMS		NO AE	NO AE	NO AE	NO RESPONSE	NO AE	NO AE	NO AE	NO RESPONSE	NO RESPONSE	NO RESPONSE	NO RESPONSE	NO RESPONSE	NO RESPONSE	NO RESPONSE
326	3	6	19	english			0		2wT	SMS		NO AE	NO AE	NO AE	POTENTIAL AE	FREE TEXT	FREE TEXT	NO AE	NO AE	FREE TEXT	FREE TEXT	NO AE	FREE TEXT	POTENTIAL AE	FREE TEXT
327	1	2	20	english			0		2wT	SMS		FREE TEXT	FREE TEXT	FREE TEXT	FREE TEXT	NO RESPONSE	NO RESPONSE	NO AE	FREE TEXT	NO AE	NO AE	NO RESPONSE	FREE TEXT	FREE TEXT	NO RESPONSE
328	1	2	17	english			0		2wT	SMS		NO RESPONSE	NO RESPONSE	NO RESPONSE	NO RESPONSE	NO RESPONSE	NO RESPONSE	NO RESPONSE	NO RESPONSE	NO RESPONSE	NO RESPONSE	NO RESPONSE	NO RESPONSE	NO RESPONSE	NO RESPONSE
329	1	2	30	zulu			0		2wT	WhatsApp		FREE TEXT	FREE TEXT	NO RESPONSE	POTENTIAL AE	FREE TEXT	FREE TEXT	NO AE	NO RESPONSE	POTENTIAL AE	FREE TEXT	FREE TEXT	NO RESPONSE	FREE TEXT	FREE TEXT
330	1	2	34	english			0		2wT	SMS		NO AE	FREE TEXT	NO RESPONSE	FREE TEXT	FREE TEXT	POTENTIAL AE	FREE TEXT	FREE TEXT	FREE TEXT	FREE TEXT	FREE TEXT	FREE TEXT	FREE TEXT	NO AE
331	2	3	24	english			0		2wT	SMS		NO AE	POTENTIAL AE	FREE TEXT	FREE TEXT	NO AE	FREE TEXT	NO AE	NO AE	FREE TEXT	FREE TEXT	FREE TEXT	NO RESPONSE	NO RESPONSE	NO RESPONSE
332	1	1	15	english			0		2wT	SMS		NO RESPONSE	NO RESPONSE	NO RESPONSE	NO RESPONSE	NO RESPONSE	NO RESPONSE	NO RESPONSE	NO RESPONSE	NO RESPONSE	NO RESPONSE	NO RESPONSE	NO RESPONSE	NO RESPONSE	NO RESPONSE
333	4	1	40	english			0		2wT	WhatsApp		NO RESPONSE	FREE TEXT	NO RESPONSE	NO RESPONSE	NO RESPONSE	NO RESPONSE	NO AE	NO RESPONSE	FREE TEXT	FREE TEXT	FREE TEXT	NO RESPONSE	NO RESPONSE	NO RESPONSE
334	1	1	30	english			0		2wT	SMS		NO RESPONSE	NO RESPONSE	NO RESPONSE	NO RESPONSE	NO RESPONSE	NO RESPONSE	NO RESPONSE	NO RESPONSE	NO RESPONSE	NO AE	NO RESPONSE	NO RESPONSE	NO RESPONSE	NO RESPONSE
335	1	1	24	english			0		2wT	SMS		NO AE	NO AE	NO AE	NO RESPONSE	NO RESPONSE	NO RESPONSE	NO RESPONSE	NO RESPONSE	NO RESPONSE	NO RESPONSE	NO RESPONSE	NO RESPONSE	NO RESPONSE	NO RESPONSE
336	4	2	15	english			0		2wT	WhatsApp	guardian	FREE TEXT	NO AE	FREE TEXT	FREE TEXT	FREE TEXT	NO AE	FREE TEXT	NO RESPONSE	NO AE	NO RESPONSE	NO RESPONSE	NO RESPONSE	NO RESPONSE	NO RESPONSE
337	1	1	25	english			0		2wT	SMS		NO AE	NO AE	NO AE	NO RESPONSE	NO AE	NO RESPONSE	NO RESPONSE	NO RESPONSE	NO RESPONSE	NO RESPONSE	NO RESPONSE	NO RESPONSE	NO RESPONSE	NO RESPONSE
338	2	3	17	english			0		2wT	SMS		NO AE	POTENTIAL AE	FREE TEXT	NO RESPONSE	NO RESPONSE	NO RESPONSE	NO RESPONSE	NO RESPONSE	NO RESPONSE	NO RESPONSE	NO RESPONSE	NO RESPONSE	NO RESPONSE	NO RESPONSE
339	1	2	30	english			0		2wT	SMS		NO RESPONSE	NO RESPONSE	NO RESPONSE	NO RESPONSE	NO RESPONSE	NO RESPONSE	NO RESPONSE	NO RESPONSE	NO RESPONSE	NO RESPONSE	NO RESPONSE	NO RESPONSE	NO RESPONSE	NO RESPONSE
340	1	1	16	english			0		2wT	SMS		NO RESPONSE	FREE TEXT	POTENTIAL AE	NO RESPONSE	NO RESPONSE	NO RESPONSE	NO RESPONSE	NO RESPONSE	NO RESPONSE	NO RESPONSE	NO RESPONSE	NO RESPONSE	NO RESPONSE	NO RESPONSE
341	4	2	35	zulu			0		2wT	WhatsApp		NO RESPONSE	NO RESPONSE	NO RESPONSE	NO RESPONSE	FREE TEXT	NO RESPONSE	NO RESPONSE	NO RESPONSE	NO RESPONSE	NO RESPONSE	NO RESPONSE	NO RESPONSE	NO RESPONSE	NO RESPONSE
342	4	2	16	english			0		2wT	WhatsApp	minor	FREE TEXT	FREE TEXT	FREE TEXT	FREE TEXT	FREE TEXT	NO RESPONSE	NO RESPONSE	NO RESPONSE	NO RESPONSE	NO RESPONSE	NO RESPONSE	NO RESPONSE	NO RESPONSE	NO RESPONSE
343	3	6	17	english			0		2wT	SMS		NO RESPONSE	NO RESPONSE	NO RESPONSE	NO RESPONSE	NO RESPONSE	NO RESPONSE	NO RESPONSE	NO RESPONSE	NO RESPONSE	NO RESPONSE	NO RESPONSE	NO RESPONSE	NO RESPONSE	NO RESPONSE
344	1	1	25	english			0		2wT	SMS		NO AE	NO AE	NO AE	NO RESPONSE	NO AE	NO AE	NO AE	NO RESPONSE	NO RESPONSE	NO RESPONSE	NO RESPONSE	NO RESPONSE	NO RESPONSE	NO RESPONSE
345	1	1	15	english			0		2wT	SMS		NO AE	NO RESPONSE	NO AE	NO RESPONSE	NO RESPONSE	NO RESPONSE	NO RESPONSE	NO RESPONSE	NO RESPONSE	NO RESPONSE	NO RESPONSE	NO RESPONSE	NO RESPONSE	NO RESPONSE
346	2	3	22	english			2		2wT	SMS		FREE TEXT	POTENTIAL AE	FREE TEXT	FREE TEXT	FREE TEXT	FREE TEXT	NO AE	FREE TEXT	FREE TEXT	FREE TEXT	POTENTIAL AE	FREE TEXT	FREE TEXT	FREE TEXT
347	1	1	16	english			0		2wT	SMS		NO RESPONSE	FREE TEXT	POTENTIAL AE	NO RESPONSE	NO RESPONSE	NO RESPONSE	NO RESPONSE	NO AE	NO RESPONSE	NO RESPONSE	NO RESPONSE	NO RESPONSE	NO RESPONSE	NO RESPONSE
348	1	2	23	zulu			0	1	2wT	SMS		NO RESPONSE	NO RESPONSE	NO RESPONSE	NO RESPONSE	NO RESPONSE	NO RESPONSE	NO RESPONSE	NO RESPONSE	NO RESPONSE	NO RESPONSE	NO RESPONSE	NO RESPONSE	NO RESPONSE	NO RESPONSE
349	1	2	43	english			0		2wT	SMS		POTENTIAL AE	FREE TEXT	NO AE	FREE TEXT	FREE TEXT	POTENTIAL AE	FREE TEXT	NO RESPONSE	NO RESPONSE	NO RESPONSE	FREE TEXT	POTENTIAL AE	NO RESPONSE	NO RESPONSE
350	1	2	32	zulu			0		2wT	SMS		NO AE	FREE TEXT	FREE TEXT	FREE TEXT	NO AE	NO AE	NO RESPONSE	NO RESPONSE	NO RESPONSE	NO AE	NO AE	NO AE	NO RESPONSE	NO RESPONSE
351	1	1	15	english			0		2wT	SMS		NO RESPONSE	POTENTIAL AE	FREE TEXT	NO AE	NO RESPONSE	FREE TEXT	FREE TEXT	NO AE	NO AE	FREE TEXT	FREE TEXT	NO AE	NO AE	NO RESPONSE
352	1	1	45	english			0		2wT	SMS		NO RESPONSE	NO RESPONSE	NO AE	NO RESPONSE	FREE TEXT	FREE TEXT	FREE TEXT	FREE TEXT	FREE TEXT	POTENTIAL AE	NO RESPONSE	FREE TEXT	NO RESPONSE	NO RESPONSE
353	1	2	40	zulu			0		2wT	SMS		FREE TEXT	FREE TEXT	POTENTIAL AE	FREE TEXT	FREE TEXT	FREE TEXT	FREE TEXT	FREE TEXT	FREE TEXT	FREE TEXT	NO RESPONSE	NO RESPONSE	NO RESPONSE	NO RESPONSE
354	1	1	31	english			0		2wT	SMS		FREE TEXT	NO AE	NO AE	FREE TEXT	FREE TEXT	NO RESPONSE	FREE TEXT	POTENTIAL AE	FREE TEXT	POTENTIAL AE	NO AE	NO RESPONSE	NO RESPONSE	NO RESPONSE
355	1	1	43	zulu			0		2wT	SMS		NO AE	NO AE	NO AE	NO RESPONSE	NO AE	NO AE	NO AE	NO RESPONSE	NO RESPONSE	NO RESPONSE	NO RESPONSE	NO RESPONSE	NO RESPONSE	NO RESPONSE
356	2	3	30	english			0		2wT	SMS		NO AE	NO AE	NO AE	NO RESPONSE	NO AE	NO AE	NO AE	NO RESPONSE	NO RESPONSE	NO RESPONSE	NO RESPONSE	NO RESPONSE	NO RESPONSE	NO RESPONSE
357	2	5	34	english			0		2wT	SMS		NO RESPONSE	NO AE	NO AE	NO AE	NO AE	NO RESPONSE	NO RESPONSE	NO RESPONSE	NO AE	NO RESPONSE	NO RESPONSE	NO RESPONSE	NO RESPONSE	NO RESPONSE
358	1	1	42	english			0		2wT	SMS		NO AE	NO AE	NO RESPONSE	NO RESPONSE	NO RESPONSE	NO AE	NO AE	NO RESPONSE	NO RESPONSE	NO RESPONSE	NO RESPONSE	NO RESPONSE	NO RESPONSE	NO RESPONSE
359	1	2	23	english			0		2wT	SMS		FREE TEXT	NO AE	NO RESPONSE	NO RESPONSE	NO RESPONSE	POTENTIAL AE	NO AE	FREE TEXT	NO RESPONSE	POTENTIAL AE	FREE TEXT	NO RESPONSE	NO RESPONSE	NO RESPONSE
360	1	1	22	english			0		2wT	SMS		NO AE	FREE TEXT	FREE TEXT	POTENTIAL AE	FREE TEXT	NO AE	NO RESPONSE	FREE TEXT	POTENTIAL AE	NO AE	NO RESPONSE	NO RESPONSE	NO RESPONSE	NO RESPONSE
361	1	1	31	english			0		2wT	SMS		NO AE	FREE TEXT	POTENTIAL AE	NO AE	FREE TEXT	FREE TEXT	POTENTIAL AE	POTENTIAL AE	FREE TEXT	POTENTIAL AE	FREE TEXT	NO RESPONSE	NO AE	NO RESPONSE
362	1	1	28	english			0		2wT	SMS		NO AE	NO AE	NO AE	NO RESPONSE	NO AE	NO AE	NO AE	NO RESPONSE	NO RESPONSE	NO RESPONSE	NO RESPONSE	NO RESPONSE	NO RESPONSE	NO RESPONSE
363	1	2	18	zulu			0		2wT	SMS		NO RESPONSE	NO RESPONSE	NO RESPONSE	NO RESPONSE	NO RESPONSE	NO RESPONSE	NO RESPONSE	NO RESPONSE	NO RESPONSE	NO RESPONSE	NO RESPONSE	NO RESPONSE	NO RESPONSE	NO RESPONSE
364	4	2	15	english			0	1	2wT	WhatsApp	minor	FREE TEXT	FREE TEXT	FREE TEXT	FREE TEXT	FREE TEXT	FREE TEXT	FREE TEXT	FREE TEXT	FREE TEXT	FREE TEXT	FREE TEXT	FREE TEXT	FREE TEXT	FREE TEXT
365	1	2	23	zulu			0		2wT	SMS		NO RESPONSE	NO RESPONSE	NO RESPONSE	NO RESPONSE	NO RESPONSE	NO RESPONSE	NO RESPONSE	NO RESPONSE	NO RESPONSE	NO RESPONSE	NO RESPONSE	NO RESPONSE	NO RESPONSE	NO RESPONSE
366	3	6	29	english			0		2wT	SMS		NO AE	NO AE	NO AE	NO RESPONSE	NO AE	NO AE	NO AE	NO RESPONSE	NO RESPONSE	NO RESPONSE	NO RESPONSE	NO RESPONSE	NO RESPONSE	NO RESPONSE
367	2	5	17	setswana			0		2wT	SMS		NO RESPONSE	NO RESPONSE	NO RESPONSE	NO RESPONSE	NO RESPONSE	NO RESPONSE	FREE TEXT	POTENTIAL AE	NO RESPONSE	NO RESPONSE	NO RESPONSE	NO RESPONSE	NO RESPONSE	NO RESPONSE
368	1	1	30	english			0		2wT	SMS		NO AE	NO AE	NO AE	NO RESPONSE	NO AE	NO AE	NO AE	NO RESPONSE	NO RESPONSE	NO RESPONSE	NO RESPONSE	NO RESPONSE	NO RESPONSE	NO RESPONSE
369	3	6	18	english			0		2wT	SMS		NO AE	NO AE	NO AE	NO RESPONSE	NO AE	NO RESPONSE	NO AE	NO AE	NO RESPONSE	NO RESPONSE	NO RESPONSE	NO RESPONSE	NO RESPONSE	NO RESPONSE
370	1	1	32	english			0		2wT	SMS		NO AE	NO AE	FREE TEXT	NO AE	NO RESPONSE	NO AE	NO RESPONSE	NO RESPONSE	NO RESPONSE	NO RESPONSE	NO RESPONSE	NO RESPONSE	NO RESPONSE	NO RESPONSE
371	1	1	17	english			0		2wT	SMS		NO AE	NO RESPONSE	FREE TEXT	POTENTIAL AE	NO RESPONSE	NO RESPONSE	NO RESPONSE	NO RESPONSE	NO RESPONSE	NO RESPONSE	NO RESPONSE	NO RESPONSE	NO RESPONSE	NO RESPONSE
372	1	1	29	english			0		2wT	SMS		NO RESPONSE	NO RESPONSE	NO RESPONSE	NO RESPONSE	NO RESPONSE	NO RESPONSE	NO RESPONSE	NO RESPONSE	NO RESPONSE	NO RESPONSE	NO RESPONSE	NO RESPONSE	NO RESPONSE	NO RESPONSE
373	1	1	36	zulu			0		2wT	SMS		NO RESPONSE	NO RESPONSE	NO RESPONSE	NO RESPONSE	NO RESPONSE	FREE TEXT	FREE TEXT	FREE TEXT	FREE TEXT	NO RESPONSE	NO RESPONSE	NO RESPONSE	NO RESPONSE	NO RESPONSE
374	1	2	23	zulu			0		2wT	SMS		NO RESPONSE	NO RESPONSE	NO RESPONSE	NO RESPONSE	NO RESPONSE	NO RESPONSE	NO RESPONSE	NO RESPONSE	NO RESPONSE	NO RESPONSE	NO RESPONSE	NO RESPONSE	NO RESPONSE	NO RESPONSE
375	1	1	19	zulu			0		2wT	SMS		NO AE	FREE TEXT	POTENTIAL AE	FREE TEXT	FREE TEXT	FREE TEXT	NO AE	NO RESPONSE	NO RESPONSE	FREE TEXT	NO AE	NO RESPONSE	NO RESPONSE	NO RESPONSE
376	1	1	35	zulu			0		2wT	SMS		FREE TEXT	FREE TEXT	NO AE	NO RESPONSE	POTENTIAL AE	FREE TEXT	FREE TEXT	POTENTIAL AE	FREE TEXT	POTENTIAL AE	POTENTIAL AE	FREE TEXT	NO RESPONSE	NO RESPONSE
377	1	1	21	english			0	1	2wT	SMS		FREE TEXT	POTENTIAL AE	NO AE	FREE TEXT	FREE TEXT	POTENTIAL AE	FREE TEXT	FREE TEXT	NO RESPONSE	FREE TEXT	POTENTIAL AE	POTENTIAL AE	FREE TEXT	FREE TEXT
378	1	1	25	english			0		2wT	SMS		FREE TEXT	FREE TEXT	FREE TEXT	POTENTIAL AE	NO AE	NO RESPONSE	NO RESPONSE	NO RESPONSE	NO RESPONSE	NO RESPONSE	NO RESPONSE	NO RESPONSE	NO RESPONSE	NO RESPONSE
379	1	2	30	english			0		2wT	SMS		NO AE	NO AE	NO AE	NO RESPONSE	NO AE	NO AE	FREE TEXT	FREE TEXT	NO AE	NO RESPONSE	NO RESPONSE	NO RESPONSE	NO RESPONSE	NO RESPONSE
380	1	1	28	zulu			0		2wT	SMS		NO AE	NO AE	NO AE	NO RESPONSE	NO AE	FREE TEXT	FREE TEXT	FREE TEXT	POTENTIAL AE	FREE TEXT	POTENTIAL AE	FREE TEXT	FREE TEXT	FREE TEXT
381	1	1	47	english			0		2wT	SMS		NO AE	FREE TEXT	FREE TEXT	FREE TEXT	FREE TEXT	FREE TEXT	FREE TEXT	FREE TEXT	NO AE	FREE TEXT	FREE TEXT	NO RESPONSE	NO AE	NO RESPONSE
382	1	2	26	zulu	Moderate	Bleeding	2		2wT	SMS		NO AE	FREE TEXT	FREE TEXT	NO AE	FREE TEXT	POTENTIAL AE	POTENTIAL AE	POTENTIAL AE	FREE TEXT	POTENTIAL AE	POTENTIAL AE	FREE TEXT	POTENTIAL AE	FREE TEXT
383	4	2	33	english			0		2wT	WhatsApp		NO RESPONSE	FREE TEXT	NO AE	POTENTIAL AE	NO AE	NO AE	NO RESPONSE	NO RESPONSE	NO AE	NO RESPONSE	NO RESPONSE	NO RESPONSE	NO RESPONSE	NO RESPONSE
384	1	2	33	english	Mild	Wound disruption	1		2wT	SMS		FREE TEXT	FREE TEXT	FREE TEXT	FREE TEXT	FREE TEXT	FREE TEXT	NO AE	FREE TEXT	NO RESPONSE	FREE TEXT	NO AE	FREE TEXT	FREE TEXT	NO RESPONSE
385	1	1	15	english			0		2wT	SMS		NO RESPONSE	NO RESPONSE	NO RESPONSE	NO RESPONSE	NO RESPONSE	NO RESPONSE	NO RESPONSE	NO RESPONSE	NO RESPONSE	NO RESPONSE	NO AE	NO RESPONSE	NO RESPONSE	NO RESPONSE
386	2	4	16	english			0		2wT	SMS		NO RESPONSE	NO RESPONSE	NO RESPONSE	NO RESPONSE	NO RESPONSE	NO RESPONSE	NO RESPONSE	NO RESPONSE	NO RESPONSE	NO RESPONSE	NO RESPONSE	NO RESPONSE	NO RESPONSE	NO RESPONSE
387	3	6	17	english			0		2wT	SMS		NO RESPONSE	NO RESPONSE	POTENTIAL AE	NO RESPONSE	NO RESPONSE	NO RESPONSE	NO RESPONSE	NO RESPONSE	NO RESPONSE	NO RESPONSE	NO RESPONSE	NO RESPONSE	NO RESPONSE	NO RESPONSE
388	3	6	19	english			0		2wT	SMS		NO RESPONSE	NO RESPONSE	NO RESPONSE	NO RESPONSE	NO RESPONSE	NO RESPONSE	NO RESPONSE	NO RESPONSE	NO RESPONSE	NO RESPONSE	NO RESPONSE	NO RESPONSE	NO RESPONSE	NO RESPONSE
389	1	1	17	english			0		2wT	SMS		NO AE	FREE TEXT	FREE TEXT	FREE TEXT	FREE TEXT	FREE TEXT	FREE TEXT	POTENTIAL AE	NO RESPONSE	NO RESPONSE	NO RESPONSE	NO RESPONSE	NO RESPONSE	NO RESPONSE
390	1	1	36	zulu			0		2wT	SMS		FREE TEXT	NO AE	NO AE	NO AE	NO RESPONSE	NO AE	NO AE	NO AE	NO RESPONSE	NO RESPONSE	NO RESPONSE	NO RESPONSE	NO RESPONSE	NO RESPONSE
391	3	6	15	english			0		2wT	SMS		NO AE	FREE TEXT	FREE TEXT	FREE TEXT	FREE TEXT	FREE TEXT	FREE TEXT	FREE TEXT	FREE TEXT	FREE TEXT	FREE TEXT	FREE TEXT	FREE TEXT	FREE TEXT
392	3	6	15	english			0		2wT	SMS		NO RESPONSE	NO AE	FREE TEXT	FREE TEXT	NO RESPONSE	NO RESPONSE	FREE TEXT	FREE TEXT	POTENTIAL AE	FREE TEXT	FREE TEXT	NO RESPONSE	NO RESPONSE	NO RESPONSE
393	1	2	42	english			0		2wT	SMS		NO RESPONSE	NO RESPONSE	NO RESPONSE	NO RESPONSE	NO RESPONSE	NO RESPONSE	NO RESPONSE	NO RESPONSE	NO RESPONSE	NO RESPONSE	NO RESPONSE	NO RESPONSE	NO RESPONSE	NO RESPONSE
394	4	1	41	english			0		2wT	WhatsApp		NO RESPONSE	NO RESPONSE	NO RESPONSE	NO RESPONSE	NO RESPONSE	NO RESPONSE	NO RESPONSE	NO RESPONSE	NO RESPONSE	NO RESPONSE	NO RESPONSE	NO RESPONSE	NO RESPONSE	NO RESPONSE
395	1	2	60	afrikaans			0		2wT	SMS		NO AE	NO RESPONSE	FREE TEXT	POTENTIAL AE	NO RESPONSE	FREE TEXT	FREE TEXT	POTENTIAL AE	FREE TEXT	NO RESPONSE	NO RESPONSE	NO RESPONSE	NO RESPONSE	NO RESPONSE
396	1	1	39	zulu			0		2wT	SMS		NO AE	FREE TEXT	FREE TEXT	FREE TEXT	NO AE	FREE TEXT	NO AE	FREE TEXT	FREE TEXT	NO AE	FREE TEXT	NO AE	NO RESPONSE	NO RESPONSE
397	2	3	20	english			3		2wT	SMS		NO AE	FREE TEXT	NO AE	FREE TEXT	FREE TEXT	NO AE	FREE TEXT	FREE TEXT	FREE TEXT	FREE TEXT	FREE TEXT	FREE TEXT	FREE TEXT	FREE TEXT
398	4	1	31	zulu			0		2wT	WhatsApp		FREE TEXT	FREE TEXT	FREE TEXT	FREE TEXT	FREE TEXT	FREE TEXT	FREE TEXT	FREE TEXT	FREE TEXT	FREE TEXT	FREE TEXT	FREE TEXT	FREE TEXT	FREE TEXT
399	1	1	15	zulu			0		2wT	SMS		NO RESPONSE	NO RESPONSE	NO RESPONSE	NO RESPONSE	NO RESPONSE	NO RESPONSE	NO RESPONSE	NO RESPONSE	NO RESPONSE	NO RESPONSE	NO RESPONSE	NO RESPONSE	NO RESPONSE	NO RESPONSE
400	1	1	52	zulu			0		2wT	SMS		NO AE	NO AE	NO AE	NO RESPONSE	NO AE	NO AE	NO AE	NO RESPONSE	NO RESPONSE	NO RESPONSE	NO RESPONSE	NO RESPONSE	NO RESPONSE	NO RESPONSE
401	2	3	45	zulu			1		2wT	SMS		NO AE	NO AE	FREE TEXT	POTENTIAL AE	FREE TEXT	NO RESPONSE	FREE TEXT	POTENTIAL AE	POTENTIAL AE	FREE TEXT	FREE TEXT	FREE TEXT	POTENTIAL AE	FREE TEXT
402	1	1	33	zulu			0		2wT	SMS		NO RESPONSE	NO RESPONSE	NO RESPONSE	NO RESPONSE	NO RESPONSE	NO RESPONSE	NO RESPONSE	NO RESPONSE	NO RESPONSE	NO RESPONSE	NO RESPONSE	NO RESPONSE	POTENTIAL AE	NO RESPONSE
403	3	6	35	english			0		2wT	SMS		NO AE	NO AE	NO AE	NO RESPONSE	NO RESPONSE	NO RESPONSE	NO AE	NO RESPONSE	NO RESPONSE	NO RESPONSE	NO RESPONSE	NO RESPONSE	NO RESPONSE	NO RESPONSE
404	4	2	19	english			0		2wT	WhatsApp		NO AE	FREE TEXT	NO AE	FREE TEXT	NO RESPONSE	NO RESPONSE	NO AE	FREE TEXT	NO AE	NO RESPONSE	NO RESPONSE	NO RESPONSE	NO RESPONSE	NO RESPONSE
405	1	2	32	zulu			0		2wT	SMS		NO RESPONSE	NO RESPONSE	NO RESPONSE	NO RESPONSE	NO RESPONSE	NO RESPONSE	NO RESPONSE	NO RESPONSE	NO RESPONSE	NO RESPONSE	NO RESPONSE	NO RESPONSE	NO RESPONSE	NO RESPONSE
406	2	4	15	english			0		2wT	SMS		NO RESPONSE	FREE TEXT	NO AE	NO AE	FREE TEXT	NO AE	FREE TEXT	NO AE	NO AE	NO RESPONSE	NO RESPONSE	NO RESPONSE	NO RESPONSE	NO RESPONSE
407	1	1	24	setswana			0		2wT	SMS		NO RESPONSE	NO RESPONSE	NO RESPONSE	NO RESPONSE	NO AE	FREE TEXT	POTENTIAL AE	FREE TEXT	FREE TEXT	NO RESPONSE	NO RESPONSE	NO RESPONSE	NO RESPONSE	NO RESPONSE
408	2	5	17	english			0		2wT	SMS		NO RESPONSE	NO RESPONSE	NO RESPONSE	NO RESPONSE	NO RESPONSE	NO RESPONSE	NO RESPONSE	NO RESPONSE	NO RESPONSE	NO RESPONSE	NO RESPONSE	NO RESPONSE	NO RESPONSE	NO RESPONSE
409	1	2	23	zulu			0		2wT	SMS		NO AE	NO AE	FREE TEXT	POTENTIAL AE	NO AE	NO RESPONSE	NO RESPONSE	FREE TEXT	FREE TEXT	NO AE	FREE TEXT	POTENTIAL AE	FREE TEXT	FREE TEXT
410	1	2	18	zulu			0		2wT	SMS		FREE TEXT	POTENTIAL AE	FREE TEXT	NO AE	NO RESPONSE	NO AE	NO RESPONSE	NO AE	NO RESPONSE	NO RESPONSE	NO RESPONSE	NO RESPONSE	NO RESPONSE	NO RESPONSE
411	1	2	32	zulu			0		2wT	SMS		NO AE	FREE TEXT	NO RESPONSE	NO RESPONSE	POTENTIAL AE	FREE TEXT	FREE TEXT	FREE TEXT	POTENTIAL AE	FREE TEXT	FREE TEXT	FREE TEXT	POTENTIAL AE	FREE TEXT
412	1	2	15	english			0		2wT	SMS		FREE TEXT	FREE TEXT	NO RESPONSE	NO RESPONSE	NO AE	NO RESPONSE	NO RESPONSE	NO RESPONSE	NO RESPONSE	NO RESPONSE	NO RESPONSE	NO RESPONSE	NO RESPONSE	NO RESPONSE
413	1	1	18	english			0		2wT	SMS		FREE TEXT	FREE TEXT	FREE TEXT	FREE TEXT	FREE TEXT	FREE TEXT	FREE TEXT	FREE TEXT	FREE TEXT	NO RESPONSE	NO RESPONSE	NO RESPONSE	NO AE	FREE TEXT
414	2	3	28	english			0		2wT	SMS		NO AE	NO RESPONSE	NO AE	NO RESPONSE	NO AE	NO RESPONSE	NO RESPONSE	NO RESPONSE	NO RESPONSE	NO RESPONSE	NO RESPONSE	NO RESPONSE	NO RESPONSE	NO RESPONSE
415	1	1	32	english			0		2wT	SMS		FREE TEXT	NO AE	NO AE	NO RESPONSE	NO AE	NO AE	NO AE	NO RESPONSE	NO RESPONSE	NO RESPONSE	NO RESPONSE	NO RESPONSE	NO RESPONSE	NO RESPONSE
416	1	2	16	zulu			0		2wT	SMS		FREE TEXT	NO RESPONSE	FREE TEXT	FREE TEXT	FREE TEXT	NO RESPONSE	NO RESPONSE	NO RESPONSE	NO RESPONSE	NO RESPONSE	NO RESPONSE	NO RESPONSE	NO RESPONSE	NO RESPONSE
417	1	1	33	english			0		2wT	SMS		NO RESPONSE	NO RESPONSE	NO RESPONSE	NO RESPONSE	NO RESPONSE	NO RESPONSE	NO RESPONSE	NO RESPONSE	NO RESPONSE	NO RESPONSE	NO RESPONSE	FREE TEXT	NO RESPONSE	NO RESPONSE
418	1	1	40	zulu			0		2wT	SMS		NO RESPONSE	NO RESPONSE	NO RESPONSE	NO RESPONSE	NO RESPONSE	NO RESPONSE	NO RESPONSE	NO RESPONSE	NO RESPONSE	NO RESPONSE	NO RESPONSE	NO RESPONSE	NO RESPONSE	NO RESPONSE
419	1	1	29	zulu			0		2wT	SMS		FREE TEXT	FREE TEXT	POTENTIAL AE	FREE TEXT	FREE TEXT	FREE TEXT	FREE TEXT	FREE TEXT	FREE TEXT	NO RESPONSE	FREE TEXT	FREE TEXT	POTENTIAL AE	FREE TEXT
420	1	1	16	english			0		2wT	SMS		NO RESPONSE	NO RESPONSE	NO RESPONSE	NO RESPONSE	NO RESPONSE	NO RESPONSE	NO RESPONSE	NO RESPONSE	NO RESPONSE	NO RESPONSE	NO RESPONSE	NO RESPONSE	NO RESPONSE	NO RESPONSE
421	4	1	52	english			0		2wT	WhatsApp		NO RESPONSE	NO RESPONSE	NO RESPONSE	NO RESPONSE	NO RESPONSE	NO RESPONSE	NO RESPONSE	NO RESPONSE	NO RESPONSE	NO RESPONSE	NO RESPONSE	NO RESPONSE	NO RESPONSE	NO RESPONSE
422	1	2	37	english			0		2wT	SMS		NO AE	FREE TEXT	FREE TEXT	NO AE	NO RESPONSE	NO AE	NO AE	NO AE	NO RESPONSE	NO RESPONSE	NO RESPONSE	NO RESPONSE	NO RESPONSE	NO RESPONSE
423	3	6	29	english			0		2wT	SMS		NO RESPONSE	NO RESPONSE	NO RESPONSE	NO RESPONSE	NO RESPONSE	NO RESPONSE	FREE TEXT	NO AE	NO RESPONSE	NO RESPONSE	NO RESPONSE	NO RESPONSE	NO RESPONSE	NO RESPONSE
424	1	1	54	english			0		2wT	SMS		NO AE	NO AE	FREE TEXT	FREE TEXT	NO RESPONSE	NO RESPONSE	FREE TEXT	NO AE	NO AE	NO RESPONSE	NO RESPONSE	NO RESPONSE	NO RESPONSE	NO RESPONSE
425	2	3	49	english			0		2wT	SMS		NO AE	NO AE	NO RESPONSE	NO RESPONSE	NO RESPONSE	FREE TEXT	NO AE	NO RESPONSE	NO RESPONSE	NO RESPONSE	NO RESPONSE	NO RESPONSE	NO RESPONSE	NO RESPONSE
426	1	2	30	zulu			0		2wT	SMS		NO RESPONSE	NO RESPONSE	NO RESPONSE	NO RESPONSE	NO RESPONSE	NO RESPONSE	NO RESPONSE	NO RESPONSE	NO RESPONSE	NO RESPONSE	NO RESPONSE	NO RESPONSE	NO RESPONSE	NO RESPONSE
427	3	6	18	english			0		2wT	SMS		NO RESPONSE	POTENTIAL AE	FREE TEXT	FREE TEXT	FREE TEXT	FREE TEXT	FREE TEXT	FREE TEXT	FREE TEXT	NO AE	FREE TEXT	FREE TEXT	POTENTIAL AE	FREE TEXT
428	1	1	28	english			0		2wT	SMS		NO RESPONSE	NO AE	NO RESPONSE	NO RESPONSE	NO RESPONSE	NO RESPONSE	NO RESPONSE	NO RESPONSE	NO RESPONSE	NO RESPONSE	NO RESPONSE	NO RESPONSE	NO RESPONSE	NO RESPONSE
429	1	2	39	english			0		2wT	SMS		FREE TEXT	FREE TEXT	FREE TEXT	FREE TEXT	FREE TEXT	FREE TEXT	FREE TEXT	FREE TEXT	FREE TEXT	NO AE	NO AE	NO RESPONSE	NO RESPONSE	NO AE
430	1	2	28	english			0		2wT	SMS		NO AE	FREE TEXT	FREE TEXT	NO RESPONSE	NO RESPONSE	NO RESPONSE	NO RESPONSE	NO RESPONSE	NO RESPONSE	NO RESPONSE	NO RESPONSE	NO RESPONSE	NO RESPONSE	NO RESPONSE
431	1	2	35	zulu			0		2wT	SMS		FREE TEXT	NO AE	FREE TEXT	FREE TEXT	FREE TEXT	FREE TEXT	FREE TEXT	NO RESPONSE	NO RESPONSE	NO RESPONSE	FREE TEXT	FREE TEXT	FREE TEXT	FREE TEXT
432	1	1	25	zulu			0		2wT	SMS		NO AE	FREE TEXT	NO AE	NO AE	NO RESPONSE	NO AE	NO AE	NO AE	NO RESPONSE	NO RESPONSE	NO RESPONSE	NO RESPONSE	NO RESPONSE	NO RESPONSE
433	1	2	23	setswana			0	1	2wT	SMS		FREE TEXT	FREE TEXT	FREE TEXT	FREE TEXT	FREE TEXT	FREE TEXT	FREE TEXT	FREE TEXT	FREE TEXT	NO RESPONSE	FREE TEXT	FREE TEXT	NO RESPONSE	NO RESPONSE
434	1	1	15	english			0		2wT	SMS		NO AE	FREE TEXT	NO AE	NO AE	NO RESPONSE	NO AE	NO AE	NO RESPONSE	NO RESPONSE	NO RESPONSE	NO RESPONSE	NO RESPONSE	NO RESPONSE	NO RESPONSE
435	3	6	33	setswana			0		2wT	SMS		NO RESPONSE	NO RESPONSE	NO RESPONSE	NO RESPONSE	NO RESPONSE	NO RESPONSE	NO RESPONSE	NO RESPONSE	NO RESPONSE	NO RESPONSE	NO AE	NO RESPONSE	NO RESPONSE	NO RESPONSE
436	1	2	17	zulu			0		2wT	SMS	minor	NO RESPONSE	NO RESPONSE	NO RESPONSE	NO RESPONSE	NO RESPONSE	NO RESPONSE	NO RESPONSE	NO RESPONSE	NO RESPONSE	NO RESPONSE	NO RESPONSE	NO RESPONSE	NO RESPONSE	NO RESPONSE
437	1	2	43	zulu			0		2wT	SMS		NO AE	NO AE	NO RESPONSE	NO RESPONSE	NO AE	NO AE	NO AE	NO RESPONSE	NO RESPONSE	NO RESPONSE	NO RESPONSE	NO RESPONSE	NO RESPONSE	NO RESPONSE
438	2	3	23	english			0		2wT	SMS		FREE TEXT	NO AE	FREE TEXT	FREE TEXT	NO AE	FREE TEXT	NO RESPONSE	FREE TEXT	NO AE	FREE TEXT	NO AE	NO RESPONSE	NO RESPONSE	NO RESPONSE
439	1	2	32	english			0		2wT	WhatsApp		NO RESPONSE	NO RESPONSE	FREE TEXT	FREE TEXT	FREE TEXT	FREE TEXT	NO AE	FREE TEXT	FREE TEXT	FREE TEXT	FREE TEXT	FREE TEXT	FREE TEXT	NO AE
440	1	2	34	english			0		2wT	SMS		NO RESPONSE	NO AE	NO AE	FREE TEXT	FREE TEXT	NO AE	NO AE	NO AE	NO RESPONSE	NO RESPONSE	NO RESPONSE	NO RESPONSE	NO RESPONSE	NO RESPONSE
441	1	1	18	english			0		2wT	SMS		NO RESPONSE	NO RESPONSE	NO RESPONSE	NO RESPONSE	NO RESPONSE	NO RESPONSE	NO RESPONSE	NO RESPONSE	NO RESPONSE	NO RESPONSE	NO RESPONSE	NO RESPONSE	NO RESPONSE	NO RESPONSE
442	1	2	65	english			0		2wT	SMS		NO RESPONSE	POTENTIAL AE	FREE TEXT	FREE TEXT	FREE TEXT	NO RESPONSE	NO RESPONSE	NO RESPONSE	NO AE	NO RESPONSE	NO RESPONSE	NO RESPONSE	NO RESPONSE	NO RESPONSE
443	1	2	18	zulu			0		2wT	SMS		FREE TEXT	FREE TEXT	FREE TEXT	FREE TEXT	POTENTIAL AE	FREE TEXT	POTENTIAL AE	FREE TEXT	FREE TEXT	FREE TEXT	FREE TEXT	FREE TEXT	POTENTIAL AE	FREE TEXT
444	4	2	18	english			0		2wT	WhatsApp		NO RESPONSE	FREE TEXT	FREE TEXT	FREE TEXT	NO AE	FREE TEXT	FREE TEXT	NO RESPONSE	NO RESPONSE	NO AE	NO RESPONSE	NO RESPONSE	NO RESPONSE	NO RESPONSE
445	1	2	17	english			0		2wT	SMS	minor	NO RESPONSE	NO RESPONSE	FREE TEXT	POTENTIAL AE	NO RESPONSE	NO RESPONSE	NO AE	NO RESPONSE	NO RESPONSE	NO RESPONSE	NO RESPONSE	NO RESPONSE	NO RESPONSE	NO RESPONSE
446	3	6	16	english			0		2wT	SMS		NO RESPONSE	NO AE	NO AE	NO RESPONSE	NO AE	NO RESPONSE	NO AE	NO RESPONSE	NO RESPONSE	NO RESPONSE	NO RESPONSE	NO RESPONSE	NO RESPONSE	NO RESPONSE
447	1	1	18	english			0		2wT	SMS		FREE TEXT	FREE TEXT	FREE TEXT	FREE TEXT	FREE TEXT	FREE TEXT	NO AE	FREE TEXT	FREE TEXT	NO AE	FREE TEXT	NO AE	NO AE	NO RESPONSE
448	1	1	47	english			0		2wT	SMS		NO RESPONSE	NO RESPONSE	NO RESPONSE	NO RESPONSE	NO RESPONSE	NO RESPONSE	NO RESPONSE	NO RESPONSE	NO RESPONSE	NO RESPONSE	NO RESPONSE	NO RESPONSE	NO RESPONSE	NO RESPONSE
449	1	1	30	zulu			0		2wT	SMS		NO AE	NO AE	NO AE	NO RESPONSE	NO AE	NO AE	NO AE	NO RESPONSE	NO RESPONSE	NO RESPONSE	NO RESPONSE	NO RESPONSE	NO RESPONSE	NO RESPONSE
450	1	1	29	english			0		2wT	SMS		NO RESPONSE	NO AE	POTENTIAL AE	FREE TEXT	FREE TEXT	FREE TEXT	NO AE	NO AE	NO AE	NO RESPONSE	NO RESPONSE	NO RESPONSE	NO RESPONSE	NO RESPONSE
451	4	2	32	zulu			0		2wT	WhatsApp		FREE TEXT	NO AE	POTENTIAL AE	FREE TEXT	POTENTIAL AE	NO RESPONSE	NO AE	NO AE	NO RESPONSE	NO RESPONSE	NO RESPONSE	NO RESPONSE	NO RESPONSE	NO RESPONSE
452	2	3	38	zulu			0		2wT	SMS		NO RESPONSE	NO AE	NO AE	NO AE	NO RESPONSE	NO AE	NO AE	NO AE	NO RESPONSE	NO RESPONSE	NO RESPONSE	NO RESPONSE	NO RESPONSE	NO RESPONSE
453	1	1	16	english			0		2wT	SMS		NO AE	NO AE	NO AE	NO RESPONSE	NO AE	NO AE	NO AE	NO RESPONSE	NO RESPONSE	NO RESPONSE	NO RESPONSE	NO RESPONSE	NO RESPONSE	NO RESPONSE
454	1	1	15	zulu			0		2wT	SMS		NO AE	NO AE	NO AE	NO RESPONSE	NO AE	FREE TEXT	NO AE	NO RESPONSE	NO RESPONSE	NO RESPONSE	NO RESPONSE	NO RESPONSE	NO RESPONSE	NO RESPONSE
455	1	1	27	english			0		2wT	SMS		NO AE	NO AE	NO AE	NO RESPONSE	NO RESPONSE	NO AE	NO AE	NO RESPONSE	NO RESPONSE	NO RESPONSE	NO RESPONSE	NO RESPONSE	NO RESPONSE	NO RESPONSE
456	3	6	16	english			0		2wT	SMS		NO RESPONSE	NO RESPONSE	NO RESPONSE	NO RESPONSE	NO RESPONSE	NO RESPONSE	NO RESPONSE	NO RESPONSE	NO RESPONSE	NO RESPONSE	NO RESPONSE	NO RESPONSE	NO RESPONSE	NO RESPONSE
457	3	6	15	english			0		2wT	SMS		NO RESPONSE	NO RESPONSE	NO RESPONSE	NO RESPONSE	NO RESPONSE	NO RESPONSE	NO RESPONSE	NO RESPONSE	NO RESPONSE	NO RESPONSE	NO RESPONSE	NO RESPONSE	NO RESPONSE	NO RESPONSE
458	3	6	15	sotho			0		2wT	SMS		NO RESPONSE	NO RESPONSE	NO RESPONSE	NO RESPONSE	NO RESPONSE	NO RESPONSE	NO RESPONSE	NO RESPONSE	NO RESPONSE	NO RESPONSE	NO RESPONSE	NO RESPONSE	NO RESPONSE	NO AE
459	4	1	41	english			0		2wT	WhatsApp		FREE TEXT	FREE TEXT	FREE TEXT	NO RESPONSE	NO RESPONSE	NO RESPONSE	NO RESPONSE	NO RESPONSE	NO RESPONSE	NO RESPONSE	NO RESPONSE	NO RESPONSE	NO RESPONSE	NO RESPONSE
460	1	2	23	english	Mild	Infection around frenulum, slightly swelling	0		2wT	SMS		NO AE	NO AE	NO AE	NO AE	NO RESPONSE	POTENTIAL AE	NO RESPONSE	NO AE	NO RESPONSE	NO RESPONSE	NO RESPONSE	NO RESPONSE	NO RESPONSE	NO RESPONSE
461	1	2	15	english			0		2wT	SMS		NO AE	NO RESPONSE	NO AE	NO RESPONSE	NO RESPONSE	NO RESPONSE	NO RESPONSE	NO RESPONSE	NO RESPONSE	NO RESPONSE	NO RESPONSE	NO RESPONSE	NO RESPONSE	NO RESPONSE
462	3	6	15	english			0		2wT	SMS		NO AE	NO AE	FREE TEXT	FREE TEXT	NO AE	FREE TEXT	NO RESPONSE	NO AE	NO RESPONSE	NO RESPONSE	NO RESPONSE	NO RESPONSE	NO RESPONSE	NO RESPONSE
463	1	2	15	zulu			0		2wT	SMS		NO RESPONSE	NO AE	NO AE	FREE TEXT	NO RESPONSE	NO AE	NO RESPONSE	NO RESPONSE	NO RESPONSE	NO RESPONSE	FREE TEXT	FREE TEXT	FREE TEXT	POTENTIAL AE
464	1	2	22	zulu			0		2wT	SMS		NO AE	FREE TEXT	FREE TEXT	FREE TEXT	NO AE	FREE TEXT	FREE TEXT	NO AE	FREE TEXT	NO RESPONSE	NO AE	NO AE	NO AE	NO RESPONSE
465	1	2	38	english			0		2wT	SMS		NO AE	FREE TEXT	NO AE	NO AE	FREE TEXT	NO AE	NO AE	NO AE	NO RESPONSE	NO RESPONSE	NO RESPONSE	NO RESPONSE	NO RESPONSE	NO RESPONSE
466	3	6	15	english			0		2wT	SMS		NO AE	POTENTIAL AE	FREE TEXT	POTENTIAL AE	FREE TEXT	FREE TEXT	FREE TEXT	FREE TEXT	FREE TEXT	FREE TEXT	NO RESPONSE	NO RESPONSE	NO RESPONSE	NO RESPONSE
467	2	5	36	english			0		2wT	SMS		NO RESPONSE	NO RESPONSE	NO RESPONSE	NO RESPONSE	NO RESPONSE	NO RESPONSE	NO RESPONSE	NO RESPONSE	NO RESPONSE	NO RESPONSE	NO RESPONSE	NO RESPONSE	NO RESPONSE	NO RESPONSE
468	1	2	16	english			0		2wT	SMS	minor	FREE TEXT	FREE TEXT	FREE TEXT	FREE TEXT	NO AE	FREE TEXT	FREE TEXT	NO AE	FREE TEXT	FREE TEXT	NO AE	NO RESPONSE	NO RESPONSE	NO RESPONSE
469	1	2	25	sotho			0		2wT	SMS		NO RESPONSE	FREE TEXT	FREE TEXT	FREE TEXT	FREE TEXT	FREE TEXT	FREE TEXT	FREE TEXT	FREE TEXT	FREE TEXT	FREE TEXT	FREE TEXT	FREE TEXT	FREE TEXT
470	1	2	41	english			0		2wT	SMS		NO AE	NO AE	NO RESPONSE	NO RESPONSE	NO RESPONSE	NO AE	NO RESPONSE	NO RESPONSE	NO RESPONSE	NO RESPONSE	NO RESPONSE	NO RESPONSE	NO RESPONSE	NO RESPONSE
471	3	6	16	english			0		2wT	SMS		POTENTIAL AE	FREE TEXT	FREE TEXT	NO AE	POTENTIAL AE	FREE TEXT	FREE TEXT	POTENTIAL AE	NO AE	NO AE	NO AE	NO RESPONSE	NO RESPONSE	NO AE
472	1	2	32	zulu			0		2wT	SMS		NO AE	NO RESPONSE	NO AE	NO RESPONSE	NO AE	FREE TEXT	FREE TEXT	FREE TEXT	NO AE	FREE TEXT	NO AE	NO RESPONSE	NO RESPONSE	NO RESPONSE
473	1	1	17	zulu			0		2wT	SMS		NO AE	NO RESPONSE	NO AE	NO RESPONSE	NO AE	NO RESPONSE	NO AE	NO RESPONSE	NO RESPONSE	NO RESPONSE	NO RESPONSE	NO RESPONSE	NO RESPONSE	NO RESPONSE
474	1	1	19	english			0		2wT	SMS		NO RESPONSE	NO AE	NO AE	NO RESPONSE	NO AE	NO AE	NO RESPONSE	NO RESPONSE	NO RESPONSE	NO RESPONSE	NO RESPONSE	NO RESPONSE	NO RESPONSE	NO RESPONSE
475	1	1	23	english			1		2wT	SMS		NO RESPONSE	NO RESPONSE	NO RESPONSE	NO RESPONSE	NO RESPONSE	NO RESPONSE	NO RESPONSE	NO RESPONSE	NO RESPONSE	NO RESPONSE	NO RESPONSE	NO RESPONSE	NO RESPONSE	NO RESPONSE
476	3	6	15	sotho			0		2wT	SMS		NO AE	POTENTIAL AE	FREE TEXT	NO AE	NO RESPONSE	NO AE	FREE TEXT	NO AE	NO RESPONSE	NO RESPONSE	NO RESPONSE	NO RESPONSE	NO RESPONSE	NO RESPONSE
477	1	2	15	english			1		2wT	SMS		NO RESPONSE	NO RESPONSE	FREE TEXT	FREE TEXT	FREE TEXT	FREE TEXT	FREE TEXT	FREE TEXT	NO AE	FREE TEXT	FREE TEXT	FREE TEXT	FREE TEXT	FREE TEXT
478	2	3	21	english	Moderate	Wound disrutpion (frenulum)	1		2wT	SMS		NO RESPONSE	NO AE	NO AE	NO RESPONSE	FREE TEXT	FREE TEXT	FREE TEXT	FREE TEXT	POTENTIAL AE	FREE TEXT	POTENTIAL AE	NO AE	NO RESPONSE	FREE TEXT
479	1	2	20	english			0		2wT	SMS		NO RESPONSE	NO RESPONSE	NO RESPONSE	NO RESPONSE	NO RESPONSE	NO RESPONSE	NO AE	NO RESPONSE	NO RESPONSE	NO RESPONSE	NO RESPONSE	NO RESPONSE	NO RESPONSE	NO RESPONSE
480	4	2	33	english			0		2wT	WhatsApp		POTENTIAL AE	FREE TEXT	FREE TEXT	FREE TEXT	NO RESPONSE	NO AE	NO RESPONSE	NO RESPONSE	NO RESPONSE	NO RESPONSE	NO RESPONSE	NO RESPONSE	NO RESPONSE	NO RESPONSE
481	1	2	16	english			0		2wT	SMS		NO RESPONSE	NO RESPONSE	NO RESPONSE	NO RESPONSE	NO AE	NO RESPONSE	NO RESPONSE	NO RESPONSE	NO RESPONSE	NO RESPONSE	NO RESPONSE	NO RESPONSE	NO RESPONSE	NO RESPONSE
482	1	2	15	english			0		2wT	SMS		FREE TEXT	NO RESPONSE	FREE TEXT	FREE TEXT	FREE TEXT	NO RESPONSE	NO RESPONSE	NO AE	NO RESPONSE	NO RESPONSE	NO RESPONSE	NO RESPONSE	NO RESPONSE	NO RESPONSE
483	1	2	23	sotho			0		2wT	SMS		NO RESPONSE	NO RESPONSE	NO RESPONSE	NO RESPONSE	NO RESPONSE	NO RESPONSE	NO RESPONSE	NO RESPONSE	NO AE	NO RESPONSE	NO RESPONSE	NO RESPONSE	NO RESPONSE	NO RESPONSE
484	2	3	26	english			0		2wT	SMS		FREE TEXT	FREE TEXT	FREE TEXT	POTENTIAL AE	FREE TEXT	FREE TEXT	FREE TEXT	FREE TEXT	FREE TEXT	POTENTIAL AE	FREE TEXT	FREE TEXT	FREE TEXT	FREE TEXT
485	3	6	15	english			0		2wT	SMS		NO RESPONSE	NO RESPONSE	NO RESPONSE	NO RESPONSE	NO RESPONSE	NO RESPONSE	NO RESPONSE	NO RESPONSE	NO RESPONSE	NO RESPONSE	NO RESPONSE	NO RESPONSE	NO RESPONSE	NO RESPONSE
486	2	3	22	english			0		2wT	SMS		NO RESPONSE	NO RESPONSE	NO RESPONSE	NO RESPONSE	FREE TEXT	FREE TEXT	FREE TEXT	FREE TEXT	POTENTIAL AE	FREE TEXT	NO RESPONSE	NO RESPONSE	NO RESPONSE	NO RESPONSE
487	1	1	15	english			0		2wT	SMS		NO RESPONSE	NO RESPONSE	NO RESPONSE	NO RESPONSE	NO RESPONSE	NO RESPONSE	NO RESPONSE	NO RESPONSE	NO RESPONSE	NO RESPONSE	NO RESPONSE	NO RESPONSE	NO RESPONSE	NO RESPONSE
488	1	1	15	english			0		2wT	SMS		NO AE	NO RESPONSE	NO AE	NO RESPONSE	NO AE	NO RESPONSE	NO RESPONSE	NO RESPONSE	NO RESPONSE	NO AE	NO RESPONSE	NO RESPONSE	NO RESPONSE	NO RESPONSE
489	1	1	29	zulu			0		2wT	SMS		NO RESPONSE	NO RESPONSE	NO RESPONSE	POTENTIAL AE	FREE TEXT	FREE TEXT	FREE TEXT	POTENTIAL AE	FREE TEXT	POTENTIAL AE	FREE TEXT	POTENTIAL AE	FREE TEXT	FREE TEXT
490	1	1	53	english			0		2wT	SMS		NO RESPONSE	NO AE	NO AE	NO RESPONSE	NO AE	FREE TEXT	NO AE	NO RESPONSE	NO RESPONSE	NO RESPONSE	NO RESPONSE	NO RESPONSE	NO RESPONSE	NO RESPONSE
491	1	2	30	zulu			0		2wT	SMS		NO RESPONSE	NO RESPONSE	NO RESPONSE	NO RESPONSE	NO RESPONSE	NO RESPONSE	NO RESPONSE	NO RESPONSE	NO RESPONSE	NO RESPONSE	NO RESPONSE	NO RESPONSE	NO RESPONSE	NO RESPONSE
492	1	1	30	english			0		2wT	SMS		FREE TEXT	FREE TEXT	POTENTIAL AE	POTENTIAL AE	FREE TEXT	FREE TEXT	POTENTIAL AE	POTENTIAL AE	NO RESPONSE	NO RESPONSE	NO RESPONSE	NO RESPONSE	NO RESPONSE	NO RESPONSE
493	4	1	44	english			0		2wT	WhatsApp		NO RESPONSE	NO AE	NO AE	FREE TEXT	FREE TEXT	NO RESPONSE	NO RESPONSE	NO AE	NO AE	NO RESPONSE	NO RESPONSE	NO RESPONSE	NO RESPONSE	NO RESPONSE
494	1	1	29	zulu			0		2wT	SMS		NO AE	NO AE	NO AE	FREE TEXT	FREE TEXT	FREE TEXT	NO AE	FREE TEXT	NO AE	NO RESPONSE	NO RESPONSE	NO RESPONSE	NO RESPONSE	NO RESPONSE
495	1	1	51	english			0		2wT	SMS		FREE TEXT	FREE TEXT	FREE TEXT	FREE TEXT	FREE TEXT	FREE TEXT	FREE TEXT	NO AE	NO RESPONSE	NO AE	FREE TEXT	FREE TEXT	NO AE	NO RESPONSE
496	2	3	20	english			1		2wT	SMS		NO AE	FREE TEXT	FREE TEXT	POTENTIAL AE	POTENTIAL AE	FREE TEXT	FREE TEXT	NO AE	NO RESPONSE	NO AE	NO AE	NO RESPONSE	NO RESPONSE	NO RESPONSE
497	1	2	43	english			0		2wT	SMS		NO RESPONSE	NO RESPONSE	POTENTIAL AE	FREE TEXT	NO RESPONSE	NO AE	NO RESPONSE	NO AE	NO RESPONSE	NO RESPONSE	NO RESPONSE	NO RESPONSE	NO RESPONSE	NO RESPONSE
498	3	6	34	english			0		2wT	SMS		NO RESPONSE	NO RESPONSE	NO RESPONSE	NO RESPONSE	POTENTIAL AE	FREE TEXT	FREE TEXT	FREE TEXT	FREE TEXT	FREE TEXT	FREE TEXT	FREE TEXT	FREE TEXT	POTENTIAL AE
499	1	1	34	english			0		2wT	SMS		NO RESPONSE	NO AE	FREE TEXT	FREE TEXT	NO RESPONSE	NO AE	NO RESPONSE	NO AE	NO RESPONSE	NO RESPONSE	NO RESPONSE	FREE TEXT	FREE TEXT	NO RESPONSE
500	1	1	27	english			0		2wT	SMS		NO RESPONSE	NO RESPONSE	NO RESPONSE	NO RESPONSE	NO RESPONSE	FREE TEXT	NO AE	FREE TEXT	NO RESPONSE	NO RESPONSE	NO RESPONSE	NO RESPONSE	NO RESPONSE	NO RESPONSE
501	2	3	27	english			0		2wT	SMS		NO AE	NO RESPONSE	FREE TEXT	POTENTIAL AE	FREE TEXT	FREE TEXT	FREE TEXT	NO RESPONSE	FREE TEXT	POTENTIAL AE	NO RESPONSE	POTENTIAL AE	FREE TEXT	FREE TEXT
502	1	2	37	zulu			0		2wT	SMS		FREE TEXT	NO AE	FREE TEXT	NO AE	FREE TEXT	FREE TEXT	NO AE	FREE TEXT	NO AE	FREE TEXT	NO AE	NO RESPONSE	NO RESPONSE	NO RESPONSE
503	3	6	15	sotho			0		2wT	SMS		POTENTIAL AE	FREE TEXT	POTENTIAL AE	NO AE	FREE TEXT	FREE TEXT	NO AE	NO RESPONSE	NO RESPONSE	NO AE	NO AE	NO RESPONSE	NO RESPONSE	NO RESPONSE
504	1	1	34	english			0		2wT	SMS		FREE TEXT	FREE TEXT	POTENTIAL AE	FREE TEXT	NO RESPONSE	NO RESPONSE	NO AE	NO AE	NO RESPONSE	NO RESPONSE	NO RESPONSE	NO RESPONSE	NO RESPONSE	NO RESPONSE
505	2	3	34	english			0		2wT	SMS		NO AE	FREE TEXT	NO RESPONSE	NO RESPONSE	NO RESPONSE	NO RESPONSE	NO RESPONSE	NO RESPONSE	NO RESPONSE	NO RESPONSE	NO RESPONSE	FREE TEXT	FREE TEXT	POTENTIAL AE
506	1	1	38	zulu			0		2wT	SMS		FREE TEXT	FREE TEXT	FREE TEXT	NO RESPONSE	NO AE	FREE TEXT	FREE TEXT	NO RESPONSE	NO RESPONSE	NO RESPONSE	NO RESPONSE	NO RESPONSE	NO RESPONSE	FREE TEXT
507	1	2	27	english			0		2wT	SMS		NO RESPONSE	FREE TEXT	NO RESPONSE	FREE TEXT	NO AE	NO RESPONSE	NO RESPONSE	NO RESPONSE	NO RESPONSE	NO RESPONSE	NO RESPONSE	NO RESPONSE	NO RESPONSE	NO RESPONSE
508	4	1	19	english			0		2wT	WhatsApp		POTENTIAL AE	FREE TEXT	NO RESPONSE	NO RESPONSE	NO RESPONSE	NO RESPONSE	NO RESPONSE	NO AE	NO RESPONSE	NO RESPONSE	NO RESPONSE	NO RESPONSE	NO RESPONSE	NO RESPONSE
509	4	2	22	english			0	1	2wT	WhatsApp		NO RESPONSE	FREE TEXT	FREE TEXT	FREE TEXT	POTENTIAL AE	FREE TEXT	POTENTIAL AE	NO RESPONSE	FREE TEXT	FREE TEXT	FREE TEXT	FREE TEXT	FREE TEXT	FREE TEXT
510	1	2	16	zulu			1		2wT	SMS		FREE TEXT	FREE TEXT	FREE TEXT	FREE TEXT	FREE TEXT	NO RESPONSE	NO RESPONSE	NO RESPONSE	NO AE	NO RESPONSE	NO RESPONSE	NO RESPONSE	NO RESPONSE	NO RESPONSE
511	1	2	33	zulu			0		2wT	SMS		NO AE	FREE TEXT	POTENTIAL AE	POTENTIAL AE	FREE TEXT	NO RESPONSE	POTENTIAL AE	FREE TEXT	NO RESPONSE	FREE TEXT	POTENTIAL AE	NO RESPONSE	NO RESPONSE	NO RESPONSE
512	1	1	37	english			0	1	2wT	SMS		NO AE	FREE TEXT	FREE TEXT	FREE TEXT	POTENTIAL AE	FREE TEXT	FREE TEXT	FREE TEXT	FREE TEXT	FREE TEXT	FREE TEXT	FREE TEXT	FREE TEXT	FREE TEXT
513	1	2	20	english			2		2wT	SMS		FREE TEXT	NO AE	FREE TEXT	POTENTIAL AE	FREE TEXT	FREE TEXT	FREE TEXT	FREE TEXT	FREE TEXT	FREE TEXT	POTENTIAL AE	FREE TEXT	NO RESPONSE	NO RESPONSE
514	2	3	33	english			0		2wT	SMS		NO AE	NO AE	POTENTIAL AE	FREE TEXT	NO RESPONSE	NO AE	NO AE	NO AE	NO AE	NO RESPONSE	NO RESPONSE	NO RESPONSE	NO RESPONSE	NO RESPONSE
515	1	2	29	english			0		2wT	SMS		NO RESPONSE	NO RESPONSE	NO RESPONSE	NO RESPONSE	NO RESPONSE	NO AE	NO AE	NO RESPONSE	NO RESPONSE	NO RESPONSE	NO RESPONSE	NO RESPONSE	NO RESPONSE	NO RESPONSE
516	3	6	18	english			0		2wT	SMS		NO AE	NO AE	NO AE	NO RESPONSE	NO AE	NO AE	NO AE	NO RESPONSE	NO RESPONSE	NO RESPONSE	NO RESPONSE	NO RESPONSE	NO RESPONSE	NO RESPONSE
517	1	1	15	english			0		2wT	SMS		NO AE	NO RESPONSE	NO AE	NO RESPONSE	NO RESPONSE	NO RESPONSE	NO AE	NO RESPONSE	NO RESPONSE	NO RESPONSE	NO RESPONSE	NO RESPONSE	NO RESPONSE	NO RESPONSE
518	1	2	41	zulu			0	1	2wT	SMS		FREE TEXT	FREE TEXT	FREE TEXT	FREE TEXT	FREE TEXT	FREE TEXT	FREE TEXT	FREE TEXT	FREE TEXT	FREE TEXT	FREE TEXT	NO RESPONSE	NO RESPONSE	NO RESPONSE
519	1	1	28	english			0		2wT	SMS		NO AE	NO AE	NO AE	NO AE	NO AE	NO RESPONSE	NO AE	NO AE	NO AE	NO RESPONSE	NO RESPONSE	NO RESPONSE	NO RESPONSE	NO RESPONSE
520	2	3	17	english			0		2wT	SMS		NO AE	NO RESPONSE	FREE TEXT	FREE TEXT	POTENTIAL AE	NO RESPONSE	NO RESPONSE	NO RESPONSE	NO AE	NO RESPONSE	NO RESPONSE	NO RESPONSE	NO AE	NO RESPONSE
521	1	1	32	english			0		2wT	SMS		NO AE	NO AE	NO AE	NO RESPONSE	NO AE	NO AE	NO AE	NO RESPONSE	NO RESPONSE	NO RESPONSE	NO RESPONSE	NO RESPONSE	NO RESPONSE	NO RESPONSE
522	1	1	19	english			0		2wT	SMS		NO AE	FREE TEXT	FREE TEXT	NO AE	NO RESPONSE	FREE TEXT	NO AE	NO RESPONSE	NO RESPONSE	NO RESPONSE	NO RESPONSE	NO RESPONSE	NO RESPONSE	NO RESPONSE
523	1	1	18	english			0		2wT	SMS		POTENTIAL AE	FREE TEXT	NO RESPONSE	NO RESPONSE	FREE TEXT	NO RESPONSE	NO RESPONSE	FREE TEXT	NO RESPONSE	NO RESPONSE	NO RESPONSE	NO RESPONSE	NO RESPONSE	NO RESPONSE
524	4	2	30	english			0		2wT	WhatsApp		NO AE	FREE TEXT	NO AE	FREE TEXT	FREE TEXT	NO AE	FREE TEXT	FREE TEXT	FREE TEXT	FREE TEXT	NO RESPONSE	NO RESPONSE	NO AE	NO RESPONSE
525	1	2	39	english			0		2wT	SMS		FREE TEXT	NO RESPONSE	NO RESPONSE	NO RESPONSE	NO RESPONSE	NO RESPONSE	NO RESPONSE	NO RESPONSE	NO AE	NO RESPONSE	NO RESPONSE	NO RESPONSE	NO RESPONSE	NO RESPONSE
526	1	2	41	zulu			0		2wT	SMS		FREE TEXT	FREE TEXT	FREE TEXT	FREE TEXT	NO RESPONSE	FREE TEXT	NO RESPONSE	NO RESPONSE	NO RESPONSE	NO RESPONSE	NO RESPONSE	NO RESPONSE	NO RESPONSE	NO RESPONSE
527	3	6	16	english			0		2wT	SMS		NO AE	NO AE	NO AE	POTENTIAL AE	FREE TEXT	NO AE	NO RESPONSE	NO AE	NO RESPONSE	NO RESPONSE	NO RESPONSE	NO RESPONSE	NO RESPONSE	NO RESPONSE
528	1	2	25	english			0		2wT	SMS		FREE TEXT	NO AE	FREE TEXT	NO AE	NO AE	NO RESPONSE	NO AE	NO AE	FREE TEXT	NO AE	NO RESPONSE	NO RESPONSE	NO RESPONSE	NO RESPONSE
529	1	1	33	english			0		2wT	SMS		FREE TEXT	FREE TEXT	FREE TEXT	FREE TEXT	NO AE	NO AE	NO RESPONSE	NO AE	NO AE	FREE TEXT	FREE TEXT	NO AE	NO AE	NO RESPONSE
530	1	2	35	zulu			0		2wT	SMS		FREE TEXT	NO RESPONSE	FREE TEXT	NO RESPONSE	NO RESPONSE	NO RESPONSE	NO RESPONSE	NO RESPONSE	NO RESPONSE	NO RESPONSE	NO RESPONSE	NO RESPONSE	NO RESPONSE	NO RESPONSE
531	3	6	34	english			0		2wT	SMS		NO AE	NO AE	FREE TEXT	NO AE	NO RESPONSE	NO RESPONSE	NO RESPONSE	NO RESPONSE	NO RESPONSE	NO RESPONSE	NO AE	NO RESPONSE	NO RESPONSE	NO RESPONSE
532	3	6	45	english			0		2wT	SMS		NO RESPONSE	NO RESPONSE	NO RESPONSE	NO RESPONSE	NO RESPONSE	NO RESPONSE	NO RESPONSE	NO RESPONSE	NO RESPONSE	NO RESPONSE	NO RESPONSE	NO RESPONSE	NO RESPONSE	NO RESPONSE
533	3	6	15	english			0		2wT	SMS		NO AE	FREE TEXT	NO RESPONSE	NO AE	NO RESPONSE	NO RESPONSE	NO AE	NO RESPONSE	NO RESPONSE	NO RESPONSE	NO RESPONSE	NO RESPONSE	NO RESPONSE	NO RESPONSE
534	4	2	29	english			0		2wT	WhatsApp		NO AE	FREE TEXT	NO AE	NO AE	NO RESPONSE	NO RESPONSE	NO RESPONSE	NO RESPONSE	NO RESPONSE	NO RESPONSE	NO RESPONSE	NO RESPONSE	NO RESPONSE	NO RESPONSE
535	3	6	22	english			0		2wT	SMS		NO AE	NO AE	NO AE	NO RESPONSE	NO AE	NO RESPONSE	NO AE	NO RESPONSE	NO RESPONSE	NO RESPONSE	NO RESPONSE	NO RESPONSE	NO RESPONSE	NO RESPONSE
536	1	1	17	setswana			0		2wT	SMS		NO RESPONSE	NO RESPONSE	NO AE	NO RESPONSE	NO RESPONSE	NO RESPONSE	NO RESPONSE	NO RESPONSE	NO RESPONSE	NO RESPONSE	NO RESPONSE	NO RESPONSE	NO RESPONSE	NO RESPONSE
537	1	2	41	english			0		2wT	SMS		NO AE	NO AE	NO AE	NO AE	NO RESPONSE	POTENTIAL AE	FREE TEXT	NO RESPONSE	NO RESPONSE	NO RESPONSE	NO RESPONSE	NO RESPONSE	NO RESPONSE	NO RESPONSE
538	1	1	59	english			0		2wT	SMS		NO AE	NO RESPONSE	NO AE	NO RESPONSE	NO RESPONSE	FREE TEXT	NO AE	NO RESPONSE	NO RESPONSE	NO RESPONSE	NO RESPONSE	NO RESPONSE	NO RESPONSE	NO RESPONSE
539	1	2	27	zulu			0		2wT	SMS		NO RESPONSE	NO RESPONSE	NO RESPONSE	NO RESPONSE	NO RESPONSE	NO RESPONSE	NO RESPONSE	NO RESPONSE	NO RESPONSE	NO RESPONSE	NO RESPONSE	NO RESPONSE	NO RESPONSE	NO RESPONSE
540	1	1	15	english			0		2wT	SMS		NO AE	NO AE	NO AE	NO RESPONSE	NO RESPONSE	NO AE	NO AE	NO AE	NO RESPONSE	NO RESPONSE	NO RESPONSE	NO RESPONSE	NO RESPONSE	NO RESPONSE
541	2	5	22	english			0		2wT	SMS		FREE TEXT	NO RESPONSE	NO AE	FREE TEXT	NO AE	NO AE	FREE TEXT	NO AE	NO AE	FREE TEXT	FREE TEXT	FREE TEXT	NO RESPONSE	NO RESPONSE
542	1	1	17	english			0		2wT	SMS		FREE TEXT	FREE TEXT	POTENTIAL AE	POTENTIAL AE	FREE TEXT	NO RESPONSE	NO AE	NO RESPONSE	NO AE	NO RESPONSE	NO RESPONSE	NO RESPONSE	NO RESPONSE	NO RESPONSE
543	1	2	29	zulu			0		2wT	SMS		NO RESPONSE	NO RESPONSE	NO RESPONSE	NO RESPONSE	NO RESPONSE	NO RESPONSE	NO RESPONSE	NO RESPONSE	NO RESPONSE	NO RESPONSE	NO RESPONSE	NO RESPONSE	NO RESPONSE	NO RESPONSE
544	1	2	15	zulu			0		2wT	SMS	guardian	FREE TEXT	POTENTIAL AE	FREE TEXT	NO RESPONSE	NO RESPONSE	NO RESPONSE	NO AE	NO RESPONSE	NO RESPONSE	NO RESPONSE	NO RESPONSE	NO RESPONSE	NO RESPONSE	NO RESPONSE
545	1	2	17	english			0		2wT	SMS		NO RESPONSE	NO RESPONSE	NO RESPONSE	NO RESPONSE	NO RESPONSE	NO AE	NO RESPONSE	NO RESPONSE	FREE TEXT	NO RESPONSE	NO RESPONSE	NO RESPONSE	NO RESPONSE	NO RESPONSE
546	3	6	33	setswana			0		2wT	SMS		NO AE	POTENTIAL AE	POTENTIAL AE	POTENTIAL AE	FREE TEXT	NO AE	NO AE	NO AE	NO AE	NO AE	NO RESPONSE	NO RESPONSE	NO RESPONSE	NO RESPONSE
547	3	6	15	setswana			0		2wT	SMS		FREE TEXT	FREE TEXT	POTENTIAL AE	FREE TEXT	FREE TEXT	FREE TEXT	FREE TEXT	FREE TEXT	FREE TEXT	FREE TEXT	FREE TEXT	FREE TEXT	FREE TEXT	FREE TEXT
548	1	1	31	english			0		2wT	SMS		NO AE	NO AE	NO AE	NO RESPONSE	NO AE	NO AE	NO AE	NO RESPONSE	NO RESPONSE	NO RESPONSE	NO RESPONSE	NO RESPONSE	NO RESPONSE	NO RESPONSE
549	3	6	16	english			0		2wT	SMS		NO RESPONSE	NO RESPONSE	NO RESPONSE	NO AE	NO AE	NO AE	NO AE	NO RESPONSE	NO AE	NO RESPONSE	NO RESPONSE	NO RESPONSE	NO RESPONSE	NO RESPONSE
550	4	2	18	english			0		2wT	WhatsApp		NO AE	FREE TEXT	NO AE	NO AE	FREE TEXT	NO AE	NO AE	FREE TEXT	NO AE	NO RESPONSE	NO RESPONSE	NO RESPONSE	NO RESPONSE	NO RESPONSE
551	2	3	30	zulu			0	1	2wT	SMS		NO AE	NO AE	NO AE	NO RESPONSE	FREE TEXT	POTENTIAL AE	POTENTIAL AE	FREE TEXT	FREE TEXT	NO AE	NO RESPONSE	FREE TEXT	FREE TEXT	NO RESPONSE
552	3	6	61	setswana			0		2wT	SMS		NO RESPONSE	NO RESPONSE	NO RESPONSE	NO RESPONSE	NO RESPONSE	NO RESPONSE	NO RESPONSE	NO RESPONSE	NO RESPONSE	NO RESPONSE	NO RESPONSE	NO RESPONSE	NO RESPONSE	NO RESPONSE
553	2	3	33	english			1		2wT	SMS		NO AE	FREE TEXT	NO RESPONSE	NO AE	FREE TEXT	NO AE	NO RESPONSE	NO AE	NO RESPONSE	NO RESPONSE	NO RESPONSE	NO RESPONSE	NO RESPONSE	NO RESPONSE
554	2	3	40	english			0		2wT	SMS		NO AE	FREE TEXT	NO AE	FREE TEXT	FREE TEXT	FREE TEXT	NO AE	NO RESPONSE	NO AE	FREE TEXT	FREE TEXT	NO RESPONSE	NO AE	NO RESPONSE
555	1	1	26	english			0		2wT	SMS		NO RESPONSE	NO AE	NO AE	NO RESPONSE	NO AE	NO AE	NO AE	NO RESPONSE	NO RESPONSE	NO RESPONSE	NO RESPONSE	NO RESPONSE	NO RESPONSE	NO RESPONSE
556	1	1	17	english			0		2wT	SMS		FREE TEXT	FREE TEXT	FREE TEXT	NO AE	FREE TEXT	FREE TEXT	FREE TEXT	FREE TEXT	FREE TEXT	FREE TEXT	FREE TEXT	FREE TEXT	FREE TEXT	FREE TEXT
557	1	1	22	zulu			0		2wT	SMS		NO RESPONSE	NO AE	NO AE	NO RESPONSE	NO RESPONSE	NO RESPONSE	NO AE	POTENTIAL AE	NO RESPONSE	NO RESPONSE	NO RESPONSE	NO RESPONSE	NO RESPONSE	NO RESPONSE
558	1	2	16	english			0		2wT	SMS		NO RESPONSE	NO RESPONSE	NO RESPONSE	NO RESPONSE	NO RESPONSE	NO AE	NO AE	NO RESPONSE	NO RESPONSE	NO RESPONSE	NO RESPONSE	NO RESPONSE	NO RESPONSE	NO RESPONSE
559	1	1	42	english			0		2wT	SMS		NO RESPONSE	FREE TEXT	NO AE	FREE TEXT	FREE TEXT	FREE TEXT	FREE TEXT	NO AE	NO AE	NO AE	NO RESPONSE	NO RESPONSE	NO RESPONSE	NO RESPONSE
560	1	2	16	english			0		2wT	SMS	minor	NO RESPONSE	NO RESPONSE	NO RESPONSE	NO RESPONSE	NO RESPONSE	NO RESPONSE	NO RESPONSE	NO RESPONSE	NO RESPONSE	NO RESPONSE	NO RESPONSE	NO RESPONSE	NO RESPONSE	NO RESPONSE
561	1	2	15	english			0		2wT	SMS		FREE TEXT	FREE TEXT	FREE TEXT	FREE TEXT	FREE TEXT	FREE TEXT	FREE TEXT	NO RESPONSE	NO RESPONSE	NO RESPONSE	NO RESPONSE	NO RESPONSE	FREE TEXT	FREE TEXT
562	3	6	68	zulu			0		2wT	SMS		NO RESPONSE	FREE TEXT	NO RESPONSE	NO RESPONSE	NO RESPONSE	NO RESPONSE	NO RESPONSE	NO RESPONSE	NO RESPONSE	NO RESPONSE	NO RESPONSE	NO RESPONSE	NO RESPONSE	NO RESPONSE
563	1	2	19	english			0	1	2wT	SMS		NO AE	NO AE	POTENTIAL AE	FREE TEXT	NO RESPONSE	FREE TEXT	POTENTIAL AE	POTENTIAL AE	FREE TEXT	FREE TEXT	NO RESPONSE	NO RESPONSE	NO RESPONSE	NO RESPONSE
564	1	1	27	english			0		2wT	SMS		NO AE	NO AE	NO AE	NO RESPONSE	NO RESPONSE	NO RESPONSE	NO RESPONSE	NO RESPONSE	NO RESPONSE	NO RESPONSE	NO RESPONSE	NO RESPONSE	NO RESPONSE	NO RESPONSE
565	2	3	35	english			1		2wT	SMS		NO AE	FREE TEXT	FREE TEXT	FREE TEXT	NO AE	NO AE	NO RESPONSE	NO AE	NO AE	NO AE	NO RESPONSE	NO RESPONSE	NO RESPONSE	NO RESPONSE
566	1	1	34	zulu			0		2wT	SMS		FREE TEXT	NO AE	FREE TEXT	FREE TEXT	FREE TEXT	FREE TEXT	FREE TEXT	FREE TEXT	FREE TEXT	FREE TEXT	FREE TEXT	FREE TEXT	FREE TEXT	FREE TEXT
567	1	1	15	english			0		2wT	SMS		FREE TEXT	NO AE	NO AE	NO AE	NO AE	NO RESPONSE	FREE TEXT	POTENTIAL AE	FREE TEXT	NO RESPONSE	NO AE	NO RESPONSE	NO RESPONSE	NO RESPONSE
568	3	6	22	english			0		2wT	SMS		POTENTIAL AE	FREE TEXT	FREE TEXT	NO AE	NO AE	NO RESPONSE	NO RESPONSE	NO AE	NO AE	NO RESPONSE	NO RESPONSE	NO RESPONSE	NO RESPONSE	NO RESPONSE
569	3	6	15	english			0		2wT	SMS		NO RESPONSE	NO RESPONSE	NO RESPONSE	NO RESPONSE	NO RESPONSE	NO RESPONSE	NO RESPONSE	NO RESPONSE	NO RESPONSE	NO RESPONSE	NO RESPONSE	NO RESPONSE	NO RESPONSE	NO RESPONSE
570	3	6	15	english			0		2wT	SMS		NO AE	NO AE	NO RESPONSE	NO RESPONSE	NO AE	NO AE	NO AE	NO RESPONSE	NO RESPONSE	NO RESPONSE	NO RESPONSE	NO RESPONSE	NO RESPONSE	NO RESPONSE
571	1	1	41	english			0		2wT	SMS		NO AE	NO AE	NO AE	NO RESPONSE	NO AE	NO AE	NO AE	NO RESPONSE	NO RESPONSE	NO RESPONSE	NO RESPONSE	NO RESPONSE	NO RESPONSE	NO RESPONSE
572	3	6	15	english			0		2wT	SMS		NO RESPONSE	NO RESPONSE	NO RESPONSE	NO AE	NO RESPONSE	NO RESPONSE	NO RESPONSE	NO RESPONSE	NO RESPONSE	NO RESPONSE	NO RESPONSE	NO RESPONSE	NO RESPONSE	NO RESPONSE
573	1	1	23	zulu			0		2wT	SMS		FREE TEXT	FREE TEXT	NO RESPONSE	NO RESPONSE	FREE TEXT	FREE TEXT	FREE TEXT	POTENTIAL AE	FREE TEXT	FREE TEXT	FREE TEXT	FREE TEXT	NO RESPONSE	NO RESPONSE
574	4	2	36	english			0		2wT	WhatsApp		NO RESPONSE	NO AE	NO AE	NO RESPONSE	NO AE	NO RESPONSE	NO AE	NO RESPONSE	NO RESPONSE	NO RESPONSE	NO RESPONSE	NO RESPONSE	FREE TEXT	FREE TEXT
575	3	6	15	english			0		2wT	SMS		NO RESPONSE	NO RESPONSE	NO RESPONSE	NO RESPONSE	NO RESPONSE	NO RESPONSE	NO RESPONSE	NO RESPONSE	NO RESPONSE	NO RESPONSE	NO RESPONSE	NO RESPONSE	NO RESPONSE	NO RESPONSE
576	3	6	16	english			0		2wT	SMS		FREE TEXT	POTENTIAL AE	FREE TEXT	FREE TEXT	FREE TEXT	FREE TEXT	NO AE	FREE TEXT	NO AE	NO RESPONSE	FREE TEXT	FREE TEXT	FREE TEXT	FREE TEXT
577	2	3	17	english			0		2wT	SMS		NO AE	NO AE	NO AE	NO RESPONSE	FREE TEXT	FREE TEXT	FREE TEXT	FREE TEXT	POTENTIAL AE	NO RESPONSE	NO AE	NO RESPONSE	NO RESPONSE	NO RESPONSE
578	1	2	21	english			0		2wT	SMS		NO AE	POTENTIAL AE	FREE TEXT	NO AE	NO RESPONSE	NO AE	NO RESPONSE	NO RESPONSE	NO RESPONSE	NO RESPONSE	NO RESPONSE	NO RESPONSE	NO RESPONSE	NO RESPONSE
579	3	6	37	english			0		2wT	SMS		NO RESPONSE	FREE TEXT	FREE TEXT	POTENTIAL AE	NO AE	NO RESPONSE	FREE TEXT	POTENTIAL AE	NO AE	NO AE	NO RESPONSE	NO RESPONSE	NO RESPONSE	NO RESPONSE
580	1	2	15	english			0		2wT	SMS		NO RESPONSE	NO RESPONSE	NO RESPONSE	NO RESPONSE	NO AE	NO RESPONSE	NO AE	FREE TEXT	NO RESPONSE	NO RESPONSE	NO RESPONSE	NO RESPONSE	NO RESPONSE	NO RESPONSE
581	3	6	15	sotho			0		2wT	SMS		NO RESPONSE	NO RESPONSE	NO RESPONSE	NO RESPONSE	NO RESPONSE	NO RESPONSE	NO RESPONSE	NO RESPONSE	NO RESPONSE	NO RESPONSE	NO RESPONSE	NO RESPONSE	NO RESPONSE	NO RESPONSE
582	4	2	16	zulu			0		2wT	WhatsApp	guardian	NO RESPONSE	NO RESPONSE	NO RESPONSE	NO RESPONSE	NO RESPONSE	NO RESPONSE	NO AE	NO RESPONSE	NO RESPONSE	NO RESPONSE	NO RESPONSE	NO RESPONSE	NO RESPONSE	NO RESPONSE
583	1	1	42	zulu			0		2wT	SMS		NO AE	FREE TEXT	FREE TEXT	FREE TEXT	FREE TEXT	POTENTIAL AE	FREE TEXT	FREE TEXT	FREE TEXT	FREE TEXT	FREE TEXT	FREE TEXT	FREE TEXT	FREE TEXT
584	1	2	25	english			0		2wT	SMS		NO AE	NO AE	NO AE	NO RESPONSE	NO AE	NO RESPONSE	NO RESPONSE	NO RESPONSE	NO RESPONSE	NO RESPONSE	NO RESPONSE	NO RESPONSE	NO RESPONSE	NO RESPONSE
585	2	4	15	english			0		2wT	SMS		FREE TEXT	FREE TEXT	FREE TEXT	NO RESPONSE	NO RESPONSE	NO RESPONSE	NO RESPONSE	NO RESPONSE	NO RESPONSE	NO RESPONSE	NO RESPONSE	NO RESPONSE	NO RESPONSE	NO RESPONSE
586	1	1	15	zulu			0		2wT	SMS		NO RESPONSE	POTENTIAL AE	POTENTIAL AE	NO RESPONSE	NO RESPONSE	NO RESPONSE	NO RESPONSE	NO RESPONSE	NO RESPONSE	NO RESPONSE	NO RESPONSE	NO RESPONSE	NO RESPONSE	NO RESPONSE
587	1	2	32	english			0		2wT	SMS		FREE TEXT	FREE TEXT	NO RESPONSE	FREE TEXT	NO RESPONSE	NO RESPONSE	NO RESPONSE	NO RESPONSE	NO RESPONSE	NO RESPONSE	NO AE	NO AE	NO RESPONSE	NO RESPONSE
588	1	2	39	zulu			0		2wT	SMS		NO AE	NO AE	NO AE	NO RESPONSE	NO AE	NO AE	NO AE	NO RESPONSE	NO RESPONSE	NO RESPONSE	NO RESPONSE	NO RESPONSE	NO RESPONSE	NO RESPONSE
589	2	3	37	english			0		2wT	SMS		NO AE	NO AE	NO AE	NO RESPONSE	NO AE	NO AE	NO AE	NO RESPONSE	NO RESPONSE	NO RESPONSE	NO RESPONSE	NO RESPONSE	NO RESPONSE	NO RESPONSE
590	1	2	24	zulu			0		2wT	SMS		NO RESPONSE	NO RESPONSE	NO RESPONSE	NO RESPONSE	NO RESPONSE	NO RESPONSE	NO RESPONSE	NO RESPONSE	NO RESPONSE	NO RESPONSE	NO RESPONSE	NO RESPONSE	NO RESPONSE	NO RESPONSE
591	1	2	31	zulu			0		2wT	SMS		FREE TEXT	FREE TEXT	FREE TEXT	FREE TEXT	FREE TEXT	FREE TEXT	FREE TEXT	FREE TEXT	NO RESPONSE	FREE TEXT	NO RESPONSE	NO RESPONSE	NO RESPONSE	NO RESPONSE
592	4	2	24	english			0		2wT	WhatsApp		NO RESPONSE	FREE TEXT	POTENTIAL AE	FREE TEXT	FREE TEXT	POTENTIAL AE	FREE TEXT	NO RESPONSE	NO AE	POTENTIAL AE	FREE TEXT	NO RESPONSE	NO RESPONSE	NO RESPONSE
593	1	2	15	english			0		2wT	SMS	guardian	NO AE	FREE TEXT	NO AE	FREE TEXT	NO RESPONSE	NO AE	NO RESPONSE	NO RESPONSE	NO RESPONSE	NO RESPONSE	NO RESPONSE	NO RESPONSE	NO RESPONSE	NO RESPONSE
594	2	5	15	english			0		2wT	SMS		NO RESPONSE	NO RESPONSE	NO RESPONSE	NO RESPONSE	NO RESPONSE	NO RESPONSE	NO RESPONSE	NO RESPONSE	NO RESPONSE	NO RESPONSE	NO RESPONSE	NO RESPONSE	NO RESPONSE	NO RESPONSE
595	1	1	18	english			0		2wT	SMS		NO AE	NO RESPONSE	NO RESPONSE	NO RESPONSE	NO RESPONSE	NO RESPONSE	NO AE	NO RESPONSE	NO RESPONSE	NO RESPONSE	NO RESPONSE	NO RESPONSE	NO RESPONSE	NO RESPONSE
596	1	1	15	english			0		2wT	SMS		NO RESPONSE	NO RESPONSE	NO RESPONSE	NO RESPONSE	NO RESPONSE	NO RESPONSE	NO RESPONSE	NO RESPONSE	NO RESPONSE	NO RESPONSE	NO RESPONSE	NO RESPONSE	NO RESPONSE	NO RESPONSE
597	3	6	16	english			0		2wT	SMS		NO RESPONSE	NO RESPONSE	NO RESPONSE	NO RESPONSE	NO RESPONSE	NO RESPONSE	NO RESPONSE	NO RESPONSE	NO RESPONSE	NO RESPONSE	NO RESPONSE	NO RESPONSE	NO RESPONSE	NO RESPONSE
598	1	2	15	english			0		2wT	SMS		FREE TEXT	POTENTIAL AE	NO RESPONSE	NO RESPONSE	NO RESPONSE	NO RESPONSE	NO RESPONSE	NO RESPONSE	NO RESPONSE	NO RESPONSE	NO RESPONSE	NO RESPONSE	NO RESPONSE	NO RESPONSE
599	1	2	15	english			0		2wT	SMS		NO RESPONSE	NO RESPONSE	NO RESPONSE	NO RESPONSE	NO RESPONSE	NO RESPONSE	NO AE	NO RESPONSE	NO RESPONSE	NO RESPONSE	NO RESPONSE	NO RESPONSE	NO RESPONSE	FREE TEXT
600	3	6	53	english			0		2wT	SMS		NO AE	NO AE	NO AE	NO RESPONSE	NO AE	NO AE	NO AE	NO RESPONSE	NO RESPONSE	NO RESPONSE	NO RESPONSE	NO RESPONSE	NO RESPONSE	NO RESPONSE
601	3	6	17	english			0		2wT	SMS		NO RESPONSE	NO RESPONSE	NO RESPONSE	NO RESPONSE	NO RESPONSE	NO RESPONSE	NO RESPONSE	NO RESPONSE	NO RESPONSE	NO RESPONSE	NO RESPONSE	NO RESPONSE	NO RESPONSE	NO RESPONSE
602	1	1	39	setswana			0		2wT	SMS		NO AE	NO AE	NO AE	NO RESPONSE	NO AE	NO RESPONSE	NO RESPONSE	NO RESPONSE	NO RESPONSE	NO RESPONSE	NO RESPONSE	NO RESPONSE	NO RESPONSE	NO RESPONSE
603	1	1	27	english	Moderate	Wound disruption	1		2wT	SMS		FREE TEXT	FREE TEXT	FREE TEXT	FREE TEXT	FREE TEXT	FREE TEXT	FREE TEXT	FREE TEXT	FREE TEXT	FREE TEXT	FREE TEXT	FREE TEXT	FREE TEXT	FREE TEXT
604	1	1	27	english			0		2wT	SMS		NO RESPONSE	NO RESPONSE	NO RESPONSE	NO RESPONSE	NO RESPONSE	NO RESPONSE	NO RESPONSE	NO RESPONSE	NO RESPONSE	NO RESPONSE	NO RESPONSE	NO RESPONSE	NO RESPONSE	NO RESPONSE
605	1	2	15	zulu			0		2wT	SMS	guardian	NO RESPONSE	NO RESPONSE	NO RESPONSE	NO RESPONSE	NO RESPONSE	NO RESPONSE	NO RESPONSE	NO RESPONSE	NO RESPONSE	NO RESPONSE	NO RESPONSE	NO RESPONSE	NO RESPONSE	NO RESPONSE
606	1	1	19	english			0		2wT	SMS		FREE TEXT	POTENTIAL AE	FREE TEXT	FREE TEXT	NO AE	NO RESPONSE	FREE TEXT	FREE TEXT	FREE TEXT	FREE TEXT	FREE TEXT	POTENTIAL AE	NO RESPONSE	FREE TEXT
607	3	6	40	sotho			0		2wT	SMS		NO AE	NO RESPONSE	NO AE	FREE TEXT	FREE TEXT	NO AE	NO RESPONSE	NO AE	NO RESPONSE	NO RESPONSE	NO RESPONSE	NO RESPONSE	NO RESPONSE	NO RESPONSE
608	2	5	18	english			0		2wT	SMS		NO AE	FREE TEXT	FREE TEXT	NO AE	POTENTIAL AE	FREE TEXT	NO AE	NO RESPONSE	FREE TEXT	POTENTIAL AE	FREE TEXT	POTENTIAL AE	FREE TEXT	NO AE
609	1	1	35	english			0		2wT	SMS		NO RESPONSE	NO RESPONSE	NO RESPONSE	NO RESPONSE	NO RESPONSE	NO RESPONSE	NO RESPONSE	NO RESPONSE	NO RESPONSE	NO RESPONSE	NO RESPONSE	NO RESPONSE	NO RESPONSE	NO RESPONSE
610	1	1	15	english			0		2wT	SMS		FREE TEXT	FREE TEXT	FREE TEXT	FREE TEXT	FREE TEXT	FREE TEXT	FREE TEXT	NO RESPONSE	NO RESPONSE	NO AE	NO RESPONSE	NO RESPONSE	NO RESPONSE	NO RESPONSE
611	2	4	24	english			0		2wT	SMS		FREE TEXT	NO AE	NO AE	FREE TEXT	FREE TEXT	NO AE	FREE TEXT	NO AE	POTENTIAL AE	FREE TEXT	FREE TEXT	FREE TEXT	FREE TEXT	FREE TEXT
612	1	1	16	english			0		2wT	SMS		FREE TEXT	FREE TEXT	NO AE	NO AE	NO RESPONSE	NO AE	NO RESPONSE	NO AE	NO AE	NO RESPONSE	NO RESPONSE	NO RESPONSE	NO RESPONSE	NO RESPONSE
613	1	1	36	english			0		2wT	SMS		NO RESPONSE	NO AE	POTENTIAL AE	FREE TEXT	POTENTIAL AE	FREE TEXT	FREE TEXT	NO RESPONSE	NO RESPONSE	NO RESPONSE	NO RESPONSE	NO RESPONSE	NO RESPONSE	NO RESPONSE
614	1	2	15	english			0		2wT	SMS		POTENTIAL AE	FREE TEXT	FREE TEXT	FREE TEXT	FREE TEXT	POTENTIAL AE	FREE TEXT	NO AE	FREE TEXT	FREE TEXT	FREE TEXT	POTENTIAL AE	FREE TEXT	FREE TEXT
615	1	2	19	english			0		2wT	SMS		FREE TEXT	NO AE	FREE TEXT	NO AE	FREE TEXT	NO RESPONSE	NO RESPONSE	NO RESPONSE	NO RESPONSE	NO RESPONSE	NO RESPONSE	NO RESPONSE	NO RESPONSE	NO RESPONSE
616	1	1	36	zulu			0		2wT	SMS		FREE TEXT	FREE TEXT	NO RESPONSE	FREE TEXT	FREE TEXT	FREE TEXT	NO RESPONSE	NO RESPONSE	NO RESPONSE	NO RESPONSE	NO RESPONSE	NO RESPONSE	NO RESPONSE	NO RESPONSE
617	1	1	26	english			0		2wT	SMS		NO RESPONSE	NO AE	NO AE	NO RESPONSE	NO RESPONSE	NO RESPONSE	NO RESPONSE	NO RESPONSE	NO RESPONSE	NO RESPONSE	NO RESPONSE	NO RESPONSE	NO RESPONSE	NO RESPONSE
618	1	2	22	english			0		2wT	SMS		FREE TEXT	FREE TEXT	NO RESPONSE	FREE TEXT	POTENTIAL AE	FREE TEXT	FREE TEXT	NO RESPONSE	FREE TEXT	NO AE	NO RESPONSE	NO RESPONSE	NO RESPONSE	NO RESPONSE
619	1	1	30	sotho			0		2wT	SMS		NO AE	NO AE	NO AE	NO RESPONSE	NO AE	NO AE	POTENTIAL AE	FREE TEXT	FREE TEXT	NO RESPONSE	NO RESPONSE	NO RESPONSE	NO RESPONSE	NO RESPONSE
620	1	1	19	english			0		2wT	SMS		NO RESPONSE	NO RESPONSE	NO RESPONSE	NO RESPONSE	NO RESPONSE	NO RESPONSE	NO AE	NO RESPONSE	NO RESPONSE	NO RESPONSE	NO RESPONSE	NO RESPONSE	NO RESPONSE	NO RESPONSE
621	2	3	21	english			1		2wT	SMS		FREE TEXT	NO AE	FREE TEXT	FREE TEXT	NO AE	NO AE	NO RESPONSE	NO AE	POTENTIAL AE	FREE TEXT	FREE TEXT	FREE TEXT	POTENTIAL AE	NO AE
622	1	1	19	english			0		2wT	SMS		NO RESPONSE	NO RESPONSE	NO RESPONSE	NO RESPONSE	NO RESPONSE	NO RESPONSE	NO RESPONSE	NO RESPONSE	NO RESPONSE	NO RESPONSE	NO RESPONSE	NO RESPONSE	NO RESPONSE	NO RESPONSE
623	3	6	18	english			0		2wT	SMS		NO RESPONSE	NO RESPONSE	NO RESPONSE	NO RESPONSE	NO RESPONSE	NO RESPONSE	NO RESPONSE	NO RESPONSE	NO RESPONSE	NO RESPONSE	NO RESPONSE	NO RESPONSE	NO RESPONSE	NO RESPONSE
624	4	2	27	english			0		2wT	WhatsApp		FREE TEXT	NO AE	FREE TEXT	FREE TEXT	NO RESPONSE	NO AE	NO RESPONSE	NO AE	NO AE	NO AE	NO RESPONSE	NO RESPONSE	NO RESPONSE	NO RESPONSE
625	4	1	38	english			0		2wT	WhatsApp		NO RESPONSE	NO AE	FREE TEXT	FREE TEXT	FREE TEXT	FREE TEXT	FREE TEXT	FREE TEXT	FREE TEXT	FREE TEXT	FREE TEXT	FREE TEXT	FREE TEXT	NO RESPONSE
626	1	2	36	english			0		2wT	SMS		NO RESPONSE	NO AE	NO AE	NO RESPONSE	NO RESPONSE	NO RESPONSE	NO AE	NO RESPONSE	NO RESPONSE	NO RESPONSE	NO RESPONSE	NO RESPONSE	NO RESPONSE	NO RESPONSE
627	3	6	15	english			0		2wT	SMS		POTENTIAL AE	FREE TEXT	FREE TEXT	NO AE	FREE TEXT	NO AE	FREE TEXT	NO AE	NO AE	FREE TEXT	NO AE	NO RESPONSE	NO RESPONSE	NO RESPONSE
628	1	2	19	english			0		2wT	SMS		NO RESPONSE	NO RESPONSE	NO RESPONSE	NO RESPONSE	NO RESPONSE	NO RESPONSE	NO RESPONSE	NO RESPONSE	NO RESPONSE	NO RESPONSE	NO RESPONSE	NO RESPONSE	NO RESPONSE	NO RESPONSE
629	1	1	41	english			1		2wT	SMS		NO AE	FREE TEXT	POTENTIAL AE	NO AE	NO RESPONSE	NO AE	NO AE	FREE TEXT	POTENTIAL AE	FREE TEXT	NO RESPONSE	NO RESPONSE	NO RESPONSE	NO RESPONSE
630	3	6	15	english			0		2wT	SMS		NO AE	NO AE	NO AE	FREE TEXT	NO AE	NO AE	FREE TEXT	NO RESPONSE	NO RESPONSE	NO RESPONSE	NO RESPONSE	NO RESPONSE	NO RESPONSE	NO RESPONSE
631	1	1	15	english			0		2wT	SMS		NO RESPONSE	NO AE	NO AE	FREE TEXT	NO RESPONSE	NO AE	NO AE	NO AE	NO RESPONSE	NO RESPONSE	NO RESPONSE	NO RESPONSE	NO RESPONSE	NO RESPONSE
632	2	3	25	english			0		2wT	SMS		NO AE	NO AE	NO AE	NO RESPONSE	POTENTIAL AE	FREE TEXT	FREE TEXT	POTENTIAL AE	NO AE	NO RESPONSE	NO RESPONSE	NO RESPONSE	NO RESPONSE	NO RESPONSE
633	1	1	40	english			0		2wT	SMS		NO RESPONSE	NO RESPONSE	NO RESPONSE	NO RESPONSE	NO RESPONSE	NO RESPONSE	NO RESPONSE	NO RESPONSE	NO RESPONSE	NO RESPONSE	NO RESPONSE	NO RESPONSE	NO RESPONSE	NO RESPONSE
634	1	1	17	english			0		2wT	SMS		FREE TEXT	FREE TEXT	POTENTIAL AE	NO RESPONSE	NO AE	NO RESPONSE	NO RESPONSE	NO RESPONSE	NO RESPONSE	NO RESPONSE	NO RESPONSE	NO RESPONSE	NO RESPONSE	NO RESPONSE
635	1	1	20	english			0		2wT	SMS		NO RESPONSE	FREE TEXT	FREE TEXT	POTENTIAL AE	NO AE	FREE TEXT	NO AE	POTENTIAL AE	FREE TEXT	NO AE	NO RESPONSE	NO RESPONSE	NO RESPONSE	NO RESPONSE
636	1	1	31	english			0		2wT	SMS		NO AE	NO AE	NO AE	NO RESPONSE	NO AE	NO AE	NO AE	NO RESPONSE	NO RESPONSE	NO RESPONSE	NO RESPONSE	NO RESPONSE	NO RESPONSE	NO RESPONSE
637	1	1	22	english			0		2wT	SMS		NO AE	FREE TEXT	FREE TEXT	FREE TEXT	FREE TEXT	POTENTIAL AE	FREE TEXT	NO AE	NO RESPONSE	NO AE	NO RESPONSE	NO AE	NO RESPONSE	NO RESPONSE
638	1	2	20	english			0		2wT	SMS		NO RESPONSE	NO RESPONSE	NO RESPONSE	NO RESPONSE	NO RESPONSE	NO RESPONSE	NO RESPONSE	NO RESPONSE	NO RESPONSE	NO RESPONSE	NO RESPONSE	NO RESPONSE	NO RESPONSE	NO RESPONSE
639	1	1	40	zulu			0		2wT	SMS		NO AE	FREE TEXT	NO AE	NO AE	NO RESPONSE	NO AE	NO AE	FREE TEXT	FREE TEXT	NO RESPONSE	NO RESPONSE	NO RESPONSE	NO RESPONSE	NO RESPONSE
640	3	6	15	english			0		2wT	SMS		NO RESPONSE	NO AE	FREE TEXT	POTENTIAL AE	NO AE	NO RESPONSE	NO AE	NO RESPONSE	NO RESPONSE	NO RESPONSE	NO RESPONSE	NO RESPONSE	NO RESPONSE	NO RESPONSE
641	1	2	16	zulu			0		2wT	SMS		FREE TEXT	POTENTIAL AE	FREE TEXT	FREE TEXT	FREE TEXT	NO AE	FREE TEXT	FREE TEXT	FREE TEXT	FREE TEXT	FREE TEXT	NO RESPONSE	NO RESPONSE	NO RESPONSE
642	2	5	16	english			0		2wT	SMS		NO RESPONSE	NO AE	POTENTIAL AE	FREE TEXT	NO RESPONSE	POTENTIAL AE	FREE TEXT	NO RESPONSE	NO RESPONSE	NO RESPONSE	NO RESPONSE	NO RESPONSE	NO RESPONSE	NO RESPONSE
643	3	6	15	english			0		2wT	SMS		NO RESPONSE	NO RESPONSE	NO RESPONSE	NO RESPONSE	NO RESPONSE	NO RESPONSE	NO RESPONSE	NO RESPONSE	NO RESPONSE	NO RESPONSE	NO RESPONSE	NO RESPONSE	NO AE	NO RESPONSE
644	1	1	48	english			0		2wT	SMS		NO RESPONSE	NO RESPONSE	NO RESPONSE	NO RESPONSE	NO RESPONSE	NO RESPONSE	FREE TEXT	NO AE	NO RESPONSE	NO RESPONSE	NO RESPONSE	NO RESPONSE	NO RESPONSE	NO RESPONSE
645	3	6	15	english			0		2wT	SMS	minor	NO RESPONSE	NO RESPONSE	NO AE	NO RESPONSE	FREE TEXT	POTENTIAL AE	NO RESPONSE	NO AE	NO RESPONSE	NO RESPONSE	NO RESPONSE	NO RESPONSE	NO RESPONSE	NO RESPONSE
646	1	1	30	english			0		2wT	SMS		NO AE	NO RESPONSE	NO AE	NO RESPONSE	POTENTIAL AE	NO RESPONSE	NO RESPONSE	NO RESPONSE	NO RESPONSE	NO RESPONSE	NO RESPONSE	NO RESPONSE	NO RESPONSE	NO RESPONSE
647	1	2	27	english			0		2wT	SMS		NO RESPONSE	POTENTIAL AE	FREE TEXT	NO RESPONSE	NO RESPONSE	POTENTIAL AE	FREE TEXT	NO AE	FREE TEXT	NO RESPONSE	NO RESPONSE	NO RESPONSE	NO RESPONSE	NO RESPONSE
648	3	6	17	english			0		2wT	SMS		NO AE	NO AE	NO AE	NO RESPONSE	NO AE	NO AE	NO AE	NO RESPONSE	NO RESPONSE	NO RESPONSE	NO RESPONSE	NO RESPONSE	NO RESPONSE	NO RESPONSE
649	1	1	35	english			0		2wT	SMS		NO AE	NO RESPONSE	NO AE	NO RESPONSE	NO AE	NO AE	FREE TEXT	NO RESPONSE	NO RESPONSE	NO RESPONSE	NO RESPONSE	NO RESPONSE	NO RESPONSE	NO RESPONSE
650	3	6	15	english			0		2wT	SMS		NO RESPONSE	NO AE	POTENTIAL AE	FREE TEXT	NO RESPONSE	NO AE	FREE TEXT	NO RESPONSE	NO RESPONSE	NO RESPONSE	NO RESPONSE	NO RESPONSE	NO RESPONSE	NO RESPONSE
651	2	3	19	english			0		2wT	SMS		NO AE	NO AE	NO AE	NO RESPONSE	NO AE	NO AE	FREE TEXT	POTENTIAL AE	FREE TEXT	FREE TEXT	NO AE	FREE TEXT	FREE TEXT	NO RESPONSE
652	1	1	38	zulu			0		2wT	SMS		NO AE	NO AE	FREE TEXT	POTENTIAL AE	NO RESPONSE	POTENTIAL AE	NO AE	NO AE	NO AE	NO AE	NO RESPONSE	NO RESPONSE	NO RESPONSE	NO RESPONSE
653	4	6	41	english			0		2wT	WhatsApp		NO AE	FREE TEXT	POTENTIAL AE	FREE TEXT	NO AE	NO RESPONSE	FREE TEXT	NO AE	NO RESPONSE	NO AE	NO RESPONSE	NO RESPONSE	NO RESPONSE	NO RESPONSE
654	1	2	45	zulu			0		2wT	SMS		FREE TEXT	NO AE	NO AE	FREE TEXT	NO AE	FREE TEXT	FREE TEXT	POTENTIAL AE	FREE TEXT	FREE TEXT	NO RESPONSE	FREE TEXT	NO AE	FREE TEXT
655	2	4	29	english			0		2wT	SMS		NO AE	NO AE	NO AE	NO RESPONSE	NO AE	NO AE	NO AE	NO RESPONSE	NO RESPONSE	NO RESPONSE	NO RESPONSE	NO RESPONSE	NO RESPONSE	NO RESPONSE
656	3	6	15	setswana			0		2wT	SMS		NO RESPONSE	NO RESPONSE	NO RESPONSE	NO RESPONSE	NO RESPONSE	NO RESPONSE	NO RESPONSE	NO RESPONSE	NO RESPONSE	NO RESPONSE	NO RESPONSE	NO RESPONSE	NO RESPONSE	NO RESPONSE
657	2	5	16	setswana			0		2wT	SMS		NO RESPONSE	NO RESPONSE	NO RESPONSE	NO RESPONSE	NO RESPONSE	NO RESPONSE	NO RESPONSE	NO RESPONSE	NO RESPONSE	NO RESPONSE	NO RESPONSE	NO RESPONSE	NO RESPONSE	NO RESPONSE
658	1	1	26	zulu			0		2wT	SMS		NO RESPONSE	NO AE	FREE TEXT	NO RESPONSE	NO AE	NO RESPONSE	NO RESPONSE	NO RESPONSE	NO RESPONSE	NO RESPONSE	NO RESPONSE	NO RESPONSE	NO RESPONSE	NO RESPONSE
659	2	3	17	zulu			1		2wT	SMS		FREE TEXT	FREE TEXT	FREE TEXT	NO RESPONSE	NO RESPONSE	NO RESPONSE	NO RESPONSE	NO RESPONSE	NO RESPONSE	NO RESPONSE	NO RESPONSE	NO RESPONSE	NO RESPONSE	NO RESPONSE
660	1	1	36	english			0		2wT	SMS		NO RESPONSE	NO RESPONSE	NO RESPONSE	NO RESPONSE	NO RESPONSE	NO RESPONSE	NO RESPONSE	NO RESPONSE	NO RESPONSE	NO RESPONSE	NO RESPONSE	NO RESPONSE	NO RESPONSE	NO RESPONSE
661	1	1	31	english	Severe	Hematoma	0		2wT	SMS		FREE TEXT	FREE TEXT	FREE TEXT	NO AE	FREE TEXT	FREE TEXT	FREE TEXT	FREE TEXT	FREE TEXT	FREE TEXT	FREE TEXT	FREE TEXT	FREE TEXT	POTENTIAL AE
662	2	3	15	english			0		2wT	SMS		NO AE	NO RESPONSE	NO AE	NO RESPONSE	NO RESPONSE	NO RESPONSE	NO RESPONSE	NO RESPONSE	NO RESPONSE	NO RESPONSE	NO RESPONSE	NO RESPONSE	NO RESPONSE	NO RESPONSE
663	2	5	15	english			0		2wT	SMS		NO RESPONSE	NO RESPONSE	NO RESPONSE	NO RESPONSE	NO RESPONSE	NO RESPONSE	NO RESPONSE	NO RESPONSE	NO RESPONSE	NO RESPONSE	NO RESPONSE	NO RESPONSE	NO RESPONSE	NO RESPONSE
664	1	1	39	zulu			0		2wT	SMS		NO AE	FREE TEXT	FREE TEXT	FREE TEXT	FREE TEXT	POTENTIAL AE	FREE TEXT	FREE TEXT	FREE TEXT	FREE TEXT	FREE TEXT	POTENTIAL AE	FREE TEXT	FREE TEXT
665	1	2	38	english			0		2wT	SMS		NO AE	POTENTIAL AE	FREE TEXT	FREE TEXT	FREE TEXT	FREE TEXT	FREE TEXT	FREE TEXT	FREE TEXT	NO AE	POTENTIAL AE	FREE TEXT	FREE TEXT	FREE TEXT
666	1	1	15	english			0		2wT	SMS		POTENTIAL AE	FREE TEXT	NO RESPONSE	NO RESPONSE	NO RESPONSE	NO RESPONSE	NO RESPONSE	NO RESPONSE	NO RESPONSE	NO RESPONSE	NO RESPONSE	NO RESPONSE	NO RESPONSE	NO RESPONSE
667	4	1	33	english			0		2wT	WhatsApp		NO RESPONSE	NO AE	FREE TEXT	FREE TEXT	FREE TEXT	FREE TEXT	NO RESPONSE	NO RESPONSE	FREE TEXT	FREE TEXT	NO RESPONSE	NO RESPONSE	NO RESPONSE	NO RESPONSE
668	1	1	41	english			0		2wT	SMS		NO RESPONSE	NO RESPONSE	NO RESPONSE	NO RESPONSE	NO RESPONSE	NO RESPONSE	NO RESPONSE	NO RESPONSE	NO RESPONSE	NO RESPONSE	NO RESPONSE	NO RESPONSE	NO RESPONSE	NO RESPONSE
669	1	2	48	zulu			0		2wT	SMS		NO RESPONSE	FREE TEXT	NO RESPONSE	NO RESPONSE	NO RESPONSE	NO RESPONSE	NO RESPONSE	NO RESPONSE	NO RESPONSE	NO RESPONSE	NO AE	NO RESPONSE	NO RESPONSE	NO RESPONSE
670	3	6	16	setswana			0		2wT	SMS		NO AE	FREE TEXT	POTENTIAL AE	NO AE	NO RESPONSE	NO AE	NO AE	NO AE	NO RESPONSE	NO RESPONSE	NO RESPONSE	NO RESPONSE	NO RESPONSE	NO RESPONSE
671	1	1	15	zulu			0		2wT	SMS		NO AE	NO AE	NO AE	NO RESPONSE	NO AE	NO AE	NO AE	NO RESPONSE	NO RESPONSE	NO RESPONSE	NO RESPONSE	NO RESPONSE	NO RESPONSE	NO RESPONSE
672	1	2	35	english			0		2wT	SMS		NO AE	NO AE	NO AE	NO RESPONSE	NO AE	NO AE	NO RESPONSE	NO AE	NO RESPONSE	NO RESPONSE	NO RESPONSE	NO RESPONSE	NO RESPONSE	NO RESPONSE
673	1	2	15	english			0		2wT	SMS		FREE TEXT	FREE TEXT	FREE TEXT	FREE TEXT	NO AE	NO RESPONSE	NO AE	NO RESPONSE	NO AE	NO RESPONSE	NO RESPONSE	NO RESPONSE	NO RESPONSE	NO RESPONSE
674	1	2	28	zulu			1		2wT	SMS		FREE TEXT	NO AE	NO AE	FREE TEXT	POTENTIAL AE	FREE TEXT	FREE TEXT	FREE TEXT	FREE TEXT	FREE TEXT	NO AE	FREE TEXT	NO AE	FREE TEXT
675	4	2	18	english			0		2wT	WhatsApp		FREE TEXT	FREE TEXT	FREE TEXT	POTENTIAL AE	NO AE	FREE TEXT	FREE TEXT	FREE TEXT	NO AE	FREE TEXT	FREE TEXT	FREE TEXT	FREE TEXT	FREE TEXT
676	1	2	15	sotho			0		2wT	SMS		FREE TEXT	FREE TEXT	POTENTIAL AE	FREE TEXT	NO RESPONSE	NO RESPONSE	NO RESPONSE	NO RESPONSE	NO RESPONSE	NO RESPONSE	NO RESPONSE	NO RESPONSE	NO RESPONSE	NO RESPONSE
677	1	2	39	english			0		2wT	SMS		NO RESPONSE	NO RESPONSE	NO RESPONSE	NO RESPONSE	NO AE	NO RESPONSE	NO RESPONSE	NO RESPONSE	NO RESPONSE	NO RESPONSE	NO RESPONSE	NO RESPONSE	NO RESPONSE	NO RESPONSE
678	3	6	18	english			0		2wT	SMS		POTENTIAL AE	POTENTIAL AE	POTENTIAL AE	FREE TEXT	FREE TEXT	POTENTIAL AE	FREE TEXT	FREE TEXT	POTENTIAL AE	NO RESPONSE	POTENTIAL AE	FREE TEXT	POTENTIAL AE	FREE TEXT
679	1	1	63	zulu			0		2wT	SMS		NO AE	FREE TEXT	FREE TEXT	NO AE	NO RESPONSE	POTENTIAL AE	FREE TEXT	NO RESPONSE	NO AE	NO RESPONSE	NO RESPONSE	NO RESPONSE	NO RESPONSE	NO RESPONSE
680	1	2	15	english			0		2wT	SMS		NO RESPONSE	NO RESPONSE	NO RESPONSE	NO RESPONSE	NO AE	FREE TEXT	NO RESPONSE	POTENTIAL AE	FREE TEXT	FREE TEXT	NO RESPONSE	NO RESPONSE	NO RESPONSE	NO RESPONSE
681	1	1	15	english			0		2wT	SMS		NO RESPONSE	NO AE	NO AE	NO RESPONSE	FREE TEXT	POTENTIAL AE	NO AE	NO RESPONSE	NO RESPONSE	NO AE	NO RESPONSE	NO RESPONSE	NO RESPONSE	NO RESPONSE
682	1	1	34	english			0		2wT	SMS		POTENTIAL AE	POTENTIAL AE	FREE TEXT	POTENTIAL AE	NO RESPONSE	POTENTIAL AE	NO RESPONSE	NO RESPONSE	NO RESPONSE	NO RESPONSE	NO RESPONSE	NO RESPONSE	NO RESPONSE	NO RESPONSE
683	1	2	16	english			0		2wT	SMS		NO AE	NO RESPONSE	NO AE	NO AE	NO RESPONSE	NO AE	NO RESPONSE	NO RESPONSE	NO RESPONSE	NO RESPONSE	NO RESPONSE	NO RESPONSE	NO RESPONSE	NO RESPONSE
684	1	2	15	english			0		2wT	SMS		NO RESPONSE	NO RESPONSE	NO RESPONSE	NO RESPONSE	NO AE	NO AE	NO AE	NO RESPONSE	NO RESPONSE	NO RESPONSE	NO RESPONSE	NO RESPONSE	NO RESPONSE	NO RESPONSE
685	1	1	42	english			0		2wT	SMS		NO AE	NO AE	NO RESPONSE	NO RESPONSE	NO AE	NO AE	NO AE	NO RESPONSE	NO RESPONSE	NO RESPONSE	NO RESPONSE	NO RESPONSE	NO RESPONSE	NO RESPONSE
686	1	1	25	english			0		2wT	SMS		NO RESPONSE	NO RESPONSE	NO RESPONSE	NO RESPONSE	NO RESPONSE	NO RESPONSE	NO RESPONSE	NO RESPONSE	NO RESPONSE	NO RESPONSE	NO RESPONSE	NO RESPONSE	NO RESPONSE	NO RESPONSE
687	1	1	25	english			2		2wT	SMS		NO RESPONSE	NO RESPONSE	NO RESPONSE	NO RESPONSE	NO RESPONSE	NO RESPONSE	NO RESPONSE	NO RESPONSE	NO RESPONSE	NO RESPONSE	NO RESPONSE	NO RESPONSE	NO RESPONSE	NO RESPONSE
688	3	6	15	english			0		2wT	SMS		FREE TEXT	FREE TEXT	FREE TEXT	FREE TEXT	FREE TEXT	FREE TEXT	NO RESPONSE	NO RESPONSE	NO RESPONSE	NO RESPONSE	NO RESPONSE	NO RESPONSE	NO RESPONSE	NO RESPONSE
689	4	2	41	zulu			0		2wT	WhatsApp		FREE TEXT	FREE TEXT	NO AE	NO RESPONSE	FREE TEXT	FREE TEXT	FREE TEXT	FREE TEXT	FREE TEXT	FREE TEXT	FREE TEXT	NO RESPONSE	FREE TEXT	FREE TEXT
690	3	6	16	english			1		2wT	SMS		NO AE	NO RESPONSE	FREE TEXT	POTENTIAL AE	NO RESPONSE	NO RESPONSE	NO AE	FREE TEXT	POTENTIAL AE	NO RESPONSE	NO RESPONSE	NO RESPONSE	NO RESPONSE	NO RESPONSE
691	3	6	16	english			0		2wT	SMS		NO RESPONSE	NO RESPONSE	NO RESPONSE	NO RESPONSE	NO RESPONSE	NO RESPONSE	NO RESPONSE	NO RESPONSE	NO RESPONSE	NO RESPONSE	NO RESPONSE	NO RESPONSE	NO RESPONSE	NO RESPONSE
692	1	1	43	english			0		2wT	SMS		NO AE	NO AE	NO AE	NO RESPONSE	NO AE	NO AE	NO AE	NO RESPONSE	NO RESPONSE	NO RESPONSE	NO RESPONSE	NO RESPONSE	NO RESPONSE	NO RESPONSE
693	1	1	19	english			0		2wT	SMS		NO RESPONSE	NO RESPONSE	NO RESPONSE	NO RESPONSE	NO AE	NO RESPONSE	NO RESPONSE	NO RESPONSE	NO RESPONSE	NO RESPONSE	NO RESPONSE	NO RESPONSE	NO RESPONSE	NO RESPONSE
694	3	6	18	english			0		2wT	SMS		POTENTIAL AE	NO AE	FREE TEXT	FREE TEXT	FREE TEXT	FREE TEXT	POTENTIAL AE	FREE TEXT	POTENTIAL AE	FREE TEXT	FREE TEXT	FREE TEXT	NO AE	NO AE
695	1	1	30	english			0		2wT	SMS		NO AE	FREE TEXT	POTENTIAL AE	NO AE	NO RESPONSE	POTENTIAL AE	FREE TEXT	NO RESPONSE	NO RESPONSE	NO RESPONSE	NO RESPONSE	NO RESPONSE	NO RESPONSE	NO RESPONSE
696	2	3	37	english			1		2wT	SMS		NO RESPONSE	NO RESPONSE	NO RESPONSE	NO RESPONSE	NO RESPONSE	NO RESPONSE	NO RESPONSE	NO RESPONSE	NO RESPONSE	NO RESPONSE	NO RESPONSE	NO RESPONSE	NO RESPONSE	NO RESPONSE
697	1	1	30	english			1		2wT	SMS		NO RESPONSE	NO RESPONSE	NO RESPONSE	NO RESPONSE	NO RESPONSE	NO RESPONSE	NO RESPONSE	NO RESPONSE	NO RESPONSE	NO RESPONSE	NO RESPONSE	NO RESPONSE	NO RESPONSE	NO RESPONSE
698	1	1	20	english			0		2wT	SMS		NO RESPONSE	NO AE	FREE TEXT	NO AE	FREE TEXT	NO AE	FREE TEXT	NO AE	NO RESPONSE	NO RESPONSE	NO RESPONSE	NO RESPONSE	FREE TEXT	NO RESPONSE
699	3	6	15	english			0		2wT	SMS		NO AE	NO RESPONSE	NO RESPONSE	NO RESPONSE	NO RESPONSE	NO RESPONSE	NO RESPONSE	NO RESPONSE	NO RESPONSE	NO RESPONSE	NO RESPONSE	NO RESPONSE	NO RESPONSE	NO RESPONSE
700	1	2	15	english			0		2wT	SMS		FREE TEXT	FREE TEXT	NO AE	NO AE	NO RESPONSE	NO AE	NO AE	NO AE	NO RESPONSE	NO RESPONSE	NO RESPONSE	NO RESPONSE	NO RESPONSE	NO RESPONSE
701	1	1	51	english			0		2wT	SMS		NO AE	NO AE	NO AE	NO RESPONSE	NO AE	NO RESPONSE	POTENTIAL AE	FREE TEXT	NO RESPONSE	NO RESPONSE	NO RESPONSE	NO RESPONSE	NO RESPONSE	NO RESPONSE
702	2	4	15	english			0		2wT	SMS		NO RESPONSE	NO RESPONSE	NO RESPONSE	NO RESPONSE	NO RESPONSE	NO RESPONSE	NO RESPONSE	NO RESPONSE	NO RESPONSE	NO RESPONSE	NO RESPONSE	NO RESPONSE	NO RESPONSE	NO RESPONSE
703	1	1	16	english			0		2wT	SMS		NO RESPONSE	NO RESPONSE	NO RESPONSE	NO RESPONSE	NO RESPONSE	NO RESPONSE	NO RESPONSE	NO RESPONSE	NO RESPONSE	NO RESPONSE	NO RESPONSE	NO RESPONSE	NO RESPONSE	NO RESPONSE
704	1	2	15	english			0		2wT	SMS		POTENTIAL AE	POTENTIAL AE	FREE TEXT	FREE TEXT	NO RESPONSE	NO RESPONSE	NO RESPONSE	NO RESPONSE	NO RESPONSE	NO RESPONSE	NO RESPONSE	NO RESPONSE	NO RESPONSE	NO RESPONSE
705	1	1	16	zulu			0		2wT	SMS		POTENTIAL AE	FREE TEXT	POTENTIAL AE	POTENTIAL AE	FREE TEXT	FREE TEXT	FREE TEXT	FREE TEXT	POTENTIAL AE	NO RESPONSE	FREE TEXT	FREE TEXT	FREE TEXT	FREE TEXT
706	3	6	16	english			0		2wT	SMS		POTENTIAL AE	FREE TEXT	FREE TEXT	POTENTIAL AE	FREE TEXT	POTENTIAL AE	FREE TEXT	NO RESPONSE	NO RESPONSE	NO RESPONSE	FREE TEXT	POTENTIAL AE	FREE TEXT	FREE TEXT
707	3	6	19	english			0		2wT	SMS		NO AE	NO RESPONSE	NO AE	NO RESPONSE	NO RESPONSE	NO AE	NO RESPONSE	NO AE	NO RESPONSE	NO RESPONSE	NO RESPONSE	NO RESPONSE	NO RESPONSE	NO RESPONSE
708	3	6	15	english			0		2wT	SMS		FREE TEXT	NO AE	NO RESPONSE	NO RESPONSE	NO RESPONSE	NO AE	NO AE	FREE TEXT	FREE TEXT	FREE TEXT	NO RESPONSE	NO RESPONSE	NO RESPONSE	NO RESPONSE
709	1	1	29	english			1		2wT	SMS		NO RESPONSE	NO RESPONSE	NO RESPONSE	NO RESPONSE	NO RESPONSE	NO RESPONSE	NO RESPONSE	NO AE	NO RESPONSE	NO RESPONSE	NO RESPONSE	NO RESPONSE	NO AE	NO RESPONSE
710	1	1	31	zulu			0		2wT	SMS		NO RESPONSE	NO RESPONSE	NO RESPONSE	NO RESPONSE	NO RESPONSE	NO RESPONSE	NO RESPONSE	NO RESPONSE	NO RESPONSE	NO RESPONSE	NO RESPONSE	NO RESPONSE	NO RESPONSE	FREE TEXT
711	1	1	15	english			0		2wT	SMS	guardian	NO RESPONSE	NO RESPONSE	NO AE	NO RESPONSE	NO RESPONSE	NO RESPONSE	NO RESPONSE	NO RESPONSE	NO RESPONSE	NO RESPONSE	NO RESPONSE	NO RESPONSE	NO RESPONSE	NO RESPONSE
712	1	2	20	zulu			0		2wT	SMS		NO RESPONSE	NO RESPONSE	NO RESPONSE	NO RESPONSE	NO RESPONSE	NO RESPONSE	NO RESPONSE	NO RESPONSE	NO RESPONSE	NO RESPONSE	NO RESPONSE	NO RESPONSE	NO RESPONSE	NO RESPONSE
713	2	3	21	english			0		2wT	SMS		NO AE	FREE TEXT	FREE TEXT	FREE TEXT	NO AE	FREE TEXT	NO AE	FREE TEXT	FREE TEXT	FREE TEXT	FREE TEXT	FREE TEXT	NO AE	NO AE
714	1	1	17	english			0		2wT	SMS		NO AE	NO RESPONSE	NO AE	NO AE	NO RESPONSE	NO AE	NO AE	NO AE	NO RESPONSE	NO RESPONSE	NO RESPONSE	NO RESPONSE	NO RESPONSE	NO RESPONSE
715	1	2	30	english			0		2wT	SMS		NO RESPONSE	NO RESPONSE	FREE TEXT	POTENTIAL AE	NO RESPONSE	FREE TEXT	POTENTIAL AE	NO RESPONSE	POTENTIAL AE	FREE TEXT	FREE TEXT	NO RESPONSE	NO RESPONSE	NO RESPONSE
716	1	1	33	english			0		2wT	SMS		NO RESPONSE	FREE TEXT	POTENTIAL AE	FREE TEXT	POTENTIAL AE	NO RESPONSE	FREE TEXT	FREE TEXT	POTENTIAL AE	POTENTIAL AE	FREE TEXT	FREE TEXT	POTENTIAL AE	NO AE
717	3	6	26	english			0		2wT	SMS		NO AE	NO AE	FREE TEXT	FREE TEXT	NO RESPONSE	FREE TEXT	FREE TEXT	NO RESPONSE	FREE TEXT	FREE TEXT	NO RESPONSE	NO RESPONSE	NO RESPONSE	NO RESPONSE
718	1	1	37	afrikaans			0		2wT	SMS		FREE TEXT	FREE TEXT	NO AE	POTENTIAL AE	FREE TEXT	FREE TEXT	NO AE	NO RESPONSE	NO RESPONSE	NO RESPONSE	NO RESPONSE	NO RESPONSE	NO RESPONSE	NO RESPONSE
719	1	1	23	zulu			0		2wT	SMS		FREE TEXT	NO AE	FREE TEXT	POTENTIAL AE	NO AE	NO RESPONSE	NO RESPONSE	NO AE	NO AE	NO AE	NO RESPONSE	NO RESPONSE	NO RESPONSE	NO RESPONSE
720	1	1	50	setswana			0		2wT	SMS		NO AE	NO AE	NO AE	FREE TEXT	NO AE	NO AE	NO AE	NO RESPONSE	NO RESPONSE	NO RESPONSE	NO RESPONSE	NO RESPONSE	NO RESPONSE	NO RESPONSE
721	1	2	41	sotho			0		2wT	SMS		NO AE	FREE TEXT	NO AE	FREE TEXT	FREE TEXT	NO RESPONSE	NO RESPONSE	NO AE	FREE TEXT	FREE TEXT	POTENTIAL AE	NO RESPONSE	NO RESPONSE	NO RESPONSE
722	1	2	22	english			1		2wT	SMS		POTENTIAL AE	FREE TEXT	POTENTIAL AE	FREE TEXT	FREE TEXT	FREE TEXT	FREE TEXT	FREE TEXT	FREE TEXT	FREE TEXT	FREE TEXT	FREE TEXT	FREE TEXT	FREE TEXT
723	2	4	17	setswana			0		2wT	SMS		NO RESPONSE	NO RESPONSE	FREE TEXT	FREE TEXT	NO RESPONSE	FREE TEXT	FREE TEXT	NO RESPONSE	NO RESPONSE	NO RESPONSE	NO RESPONSE	NO RESPONSE	NO RESPONSE	NO RESPONSE
724	3	6	16	zulu			0		2wT	SMS		NO RESPONSE	NO RESPONSE	NO RESPONSE	NO RESPONSE	NO RESPONSE	NO RESPONSE	NO RESPONSE	NO RESPONSE	NO RESPONSE	NO RESPONSE	NO RESPONSE	NO RESPONSE	NO AE	NO RESPONSE
725	4	2	40	zulu			0		2wT	WhatsApp		NO RESPONSE	NO RESPONSE	NO RESPONSE	NO RESPONSE	NO RESPONSE	NO RESPONSE	NO RESPONSE	NO RESPONSE	NO RESPONSE	NO RESPONSE	NO RESPONSE	NO RESPONSE	NO RESPONSE	NO RESPONSE
726	1	1	37	english			0		2wT	SMS		FREE TEXT	NO AE	NO AE	NO AE	NO RESPONSE	NO RESPONSE	NO AE	NO AE	NO RESPONSE	NO RESPONSE	NO RESPONSE	NO RESPONSE	NO RESPONSE	NO RESPONSE
727	4	2	25	english			0		2wT	WhatsApp		NO RESPONSE	NO RESPONSE	NO AE	NO RESPONSE	NO RESPONSE	NO RESPONSE	NO RESPONSE	NO RESPONSE	NO RESPONSE	NO RESPONSE	NO RESPONSE	NO RESPONSE	NO RESPONSE	NO RESPONSE
728	1	1	41	english			0		2wT	SMS		POTENTIAL AE	NO AE	FREE TEXT	POTENTIAL AE	FREE TEXT	POTENTIAL AE	NO AE	NO AE	NO AE	NO AE	NO AE	NO RESPONSE	NO RESPONSE	NO RESPONSE
729	1	2	48	zulu			0		2wT	SMS		NO AE	NO AE	NO AE	NO RESPONSE	NO AE	NO RESPONSE	NO AE	NO RESPONSE	NO RESPONSE	NO RESPONSE	NO RESPONSE	NO RESPONSE	NO RESPONSE	NO RESPONSE
730	3	6	50	english			0		2wT	SMS		NO RESPONSE	NO RESPONSE	NO AE	NO RESPONSE	NO RESPONSE	NO RESPONSE	NO RESPONSE	NO RESPONSE	NO RESPONSE	NO RESPONSE	NO RESPONSE	NO RESPONSE	NO RESPONSE	NO RESPONSE
731	4	2	39	english			0		2wT	WhatsApp		FREE TEXT	FREE TEXT	FREE TEXT	FREE TEXT	FREE TEXT	FREE TEXT	FREE TEXT	FREE TEXT	NO AE	NO RESPONSE	NO RESPONSE	NO RESPONSE	NO RESPONSE	NO RESPONSE
732	1	1	39	english			0		2wT	SMS		NO AE	NO AE	NO AE	NO RESPONSE	NO AE	NO RESPONSE	NO AE	NO RESPONSE	NO RESPONSE	NO RESPONSE	NO RESPONSE	NO RESPONSE	NO RESPONSE	NO RESPONSE
733	1	2	31	english			0	1	2wT	SMS		NO AE	FREE TEXT	FREE TEXT	FREE TEXT	NO AE	FREE TEXT	FREE TEXT	NO AE	FREE TEXT	FREE TEXT	FREE TEXT	FREE TEXT	FREE TEXT	FREE TEXT
734	1	1	32	english			0		2wT	SMS		NO RESPONSE	NO AE	NO AE	NO RESPONSE	NO RESPONSE	NO RESPONSE	NO RESPONSE	NO RESPONSE	NO RESPONSE	NO RESPONSE	NO RESPONSE	NO RESPONSE	NO RESPONSE	NO RESPONSE
735	1	2	43	zulu			0		2wT	SMS		NO AE	NO RESPONSE	NO RESPONSE	FREE TEXT	NO AE	NO AE	NO AE	NO RESPONSE	NO RESPONSE	NO RESPONSE	NO RESPONSE	NO RESPONSE	NO RESPONSE	NO RESPONSE
736	1	1	37	english			0		2wT	SMS		NO RESPONSE	FREE TEXT	NO AE	NO AE	FREE TEXT	FREE TEXT	POTENTIAL AE	FREE TEXT	POTENTIAL AE	NO AE	NO RESPONSE	NO RESPONSE	NO RESPONSE	NO RESPONSE
737	3	6	18	english			0		2wT	SMS		NO AE	NO AE	NO AE	FREE TEXT	NO RESPONSE	NO AE	NO AE	NO AE	NO RESPONSE	NO RESPONSE	NO RESPONSE	NO RESPONSE	NO RESPONSE	NO RESPONSE
738	1	1	15	english			0		2wT	SMS		NO AE	POTENTIAL AE	FREE TEXT	POTENTIAL AE	FREE TEXT	NO RESPONSE	NO RESPONSE	NO RESPONSE	NO RESPONSE	NO RESPONSE	NO RESPONSE	NO RESPONSE	NO RESPONSE	NO RESPONSE
739	1	2	38	sotho			0		2wT	SMS		FREE TEXT	NO AE	NO AE	NO AE	NO RESPONSE	NO AE	NO AE	NO AE	NO RESPONSE	NO RESPONSE	NO RESPONSE	NO RESPONSE	NO RESPONSE	NO RESPONSE
740	1	1	36	english			0		2wT	SMS		FREE TEXT	POTENTIAL AE	NO AE	NO AE	NO RESPONSE	NO RESPONSE	NO RESPONSE	POTENTIAL AE	FREE TEXT	NO RESPONSE	NO RESPONSE	NO RESPONSE	NO RESPONSE	NO RESPONSE
741	3	6	32	english			0		2wT	SMS		POTENTIAL AE	FREE TEXT	FREE TEXT	FREE TEXT	NO AE	POTENTIAL AE	POTENTIAL AE	FREE TEXT	NO RESPONSE	NO RESPONSE	NO AE	NO AE	NO RESPONSE	NO RESPONSE
742	1	2	27	english			0		2wT	SMS		FREE TEXT	NO AE	FREE TEXT	NO RESPONSE	NO AE	NO RESPONSE	NO AE	NO RESPONSE	NO RESPONSE	NO RESPONSE	NO RESPONSE	NO RESPONSE	NO RESPONSE	NO RESPONSE
743	2	5	26	english			0		2wT	SMS		NO RESPONSE	NO RESPONSE	NO RESPONSE	NO RESPONSE	NO RESPONSE	NO RESPONSE	NO RESPONSE	NO RESPONSE	NO RESPONSE	NO RESPONSE	NO RESPONSE	NO RESPONSE	NO RESPONSE	NO RESPONSE
744	1	2	19	english			0		2wT	SMS		FREE TEXT	FREE TEXT	FREE TEXT	POTENTIAL AE	FREE TEXT	POTENTIAL AE	FREE TEXT	FREE TEXT	POTENTIAL AE	FREE TEXT	FREE TEXT	FREE TEXT	FREE TEXT	FREE TEXT
745	1	2	23	english			0		2wT	SMS		NO AE	NO RESPONSE	NO AE	NO RESPONSE	NO AE	NO RESPONSE	NO AE	NO RESPONSE	NO RESPONSE	NO RESPONSE	NO RESPONSE	NO RESPONSE	NO RESPONSE	NO RESPONSE
746	1	1	35	zulu			0		2wT	SMS		NO RESPONSE	NO AE	NO AE	NO RESPONSE	NO AE	NO AE	NO AE	NO RESPONSE	NO RESPONSE	NO RESPONSE	NO RESPONSE	NO RESPONSE	NO RESPONSE	NO RESPONSE
747	1	2	27	zulu			0		2wT	SMS		NO RESPONSE	NO RESPONSE	NO RESPONSE	NO RESPONSE	NO RESPONSE	NO RESPONSE	NO RESPONSE	NO RESPONSE	NO RESPONSE	NO RESPONSE	NO RESPONSE	NO RESPONSE	NO RESPONSE	NO RESPONSE
748	1	1	29	english			1		2wT	SMS		NO AE	FREE TEXT	FREE TEXT	NO AE	FREE TEXT	NO AE	FREE TEXT	NO RESPONSE	FREE TEXT	POTENTIAL AE	NO RESPONSE	FREE TEXT	POTENTIAL AE	FREE TEXT
749	2	5	21	english			0		2wT	SMS		FREE TEXT	FREE TEXT	FREE TEXT	NO AE	FREE TEXT	FREE TEXT	FREE TEXT	FREE TEXT	FREE TEXT	FREE TEXT	FREE TEXT	FREE TEXT	FREE TEXT	FREE TEXT
750	3	6	26	english			0		2wT	SMS		NO RESPONSE	NO RESPONSE	NO RESPONSE	FREE TEXT	NO AE	FREE TEXT	NO AE	FREE TEXT	NO AE	NO AE	NO RESPONSE	NO RESPONSE	NO RESPONSE	NO RESPONSE
751	3	6	17	english			0		2wT	SMS		NO RESPONSE	NO RESPONSE	NO RESPONSE	NO RESPONSE	NO RESPONSE	NO RESPONSE	NO RESPONSE	NO RESPONSE	NO RESPONSE	NO RESPONSE	NO RESPONSE	NO RESPONSE	NO RESPONSE	NO RESPONSE
752	1	1	15	english			0		2wT	SMS		NO AE	FREE TEXT	FREE TEXT	NO AE	NO RESPONSE	NO AE	NO AE	NO AE	NO RESPONSE	NO RESPONSE	NO RESPONSE	NO RESPONSE	NO RESPONSE	NO RESPONSE
753	1	2	37	english			0		2wT	SMS		NO RESPONSE	FREE TEXT	NO AE	NO RESPONSE	FREE TEXT	FREE TEXT	FREE TEXT	NO RESPONSE	NO AE	NO RESPONSE	NO RESPONSE	NO RESPONSE	NO RESPONSE	FREE TEXT
754	1	2	33	zulu			0		2wT	SMS		NO AE	NO AE	FREE TEXT	NO AE	NO RESPONSE	NO RESPONSE	NO AE	NO AE	NO RESPONSE	NO RESPONSE	NO RESPONSE	NO RESPONSE	NO RESPONSE	NO RESPONSE
755	1	2	20	english			0		2wT	SMS		NO RESPONSE	POTENTIAL AE	FREE TEXT	NO RESPONSE	NO RESPONSE	NO RESPONSE	POTENTIAL AE	FREE TEXT	NO RESPONSE	NO RESPONSE	NO RESPONSE	NO RESPONSE	NO RESPONSE	NO RESPONSE
756	1	2	30	english			0		2wT	SMS		NO RESPONSE	NO RESPONSE	POTENTIAL AE	FREE TEXT	NO RESPONSE	NO RESPONSE	NO RESPONSE	FREE TEXT	NO RESPONSE	NO RESPONSE	NO RESPONSE	NO RESPONSE	NO RESPONSE	NO RESPONSE
757	3	6	48	english			0		2wT	SMS		NO RESPONSE	NO AE	NO AE	NO AE	NO RESPONSE	NO AE	NO AE	NO AE	NO RESPONSE	NO RESPONSE	NO RESPONSE	NO RESPONSE	NO RESPONSE	NO RESPONSE
758	1	2	35	english			0		2wT	SMS		NO AE	NO RESPONSE	NO AE	NO RESPONSE	NO AE	NO AE	NO RESPONSE	NO RESPONSE	NO RESPONSE	NO RESPONSE	NO RESPONSE	NO RESPONSE	NO RESPONSE	NO RESPONSE
759	3	6	15	english			0		2wT	SMS		FREE TEXT	POTENTIAL AE	FREE TEXT	NO AE	FREE TEXT	POTENTIAL AE	NO AE	FREE TEXT	POTENTIAL AE	FREE TEXT	FREE TEXT	NO RESPONSE	FREE TEXT	FREE TEXT
760	3	6	15	english			0		2wT	SMS		NO RESPONSE	NO RESPONSE	NO AE	NO RESPONSE	NO RESPONSE	NO RESPONSE	NO RESPONSE	NO RESPONSE	NO RESPONSE	NO RESPONSE	NO RESPONSE	NO RESPONSE	NO RESPONSE	NO RESPONSE
761	1	1	18	english			0		2wT	SMS		FREE TEXT	NO AE	NO AE	NO RESPONSE	NO RESPONSE	NO AE	NO AE	NO AE	NO RESPONSE	NO RESPONSE	NO RESPONSE	NO RESPONSE	NO RESPONSE	NO RESPONSE
762	1	1	29	english			0		2wT	SMS		NO RESPONSE	FREE TEXT	NO AE	POTENTIAL AE	FREE TEXT	NO RESPONSE	NO AE	NO AE	NO AE	NO RESPONSE	NO RESPONSE	NO RESPONSE	NO RESPONSE	NO RESPONSE
763	1	1	15	english			0	1	2wT	SMS	minor	NO RESPONSE	NO RESPONSE	NO RESPONSE	NO RESPONSE	FREE TEXT	NO AE	FREE TEXT	POTENTIAL AE	FREE TEXT	FREE TEXT	NO AE	NO AE	NO RESPONSE	FREE TEXT
764	1	1	31	english			0		2wT	SMS		NO AE	NO RESPONSE	NO AE	NO RESPONSE	NO AE	NO AE	NO RESPONSE	NO RESPONSE	NO RESPONSE	NO RESPONSE	NO RESPONSE	NO RESPONSE	NO RESPONSE	NO RESPONSE
765	1	2	15	english			0	1	2wT	SMS		NO AE	FREE TEXT	NO AE	POTENTIAL AE	POTENTIAL AE	FREE TEXT	FREE TEXT	NO RESPONSE	NO AE	NO AE	NO AE	NO RESPONSE	NO RESPONSE	NO RESPONSE
766	1	1	31	zulu			0		2wT	SMS		NO AE	NO AE	NO AE	NO RESPONSE	NO AE	NO AE	NO AE	NO RESPONSE	NO RESPONSE	NO RESPONSE	NO RESPONSE	NO RESPONSE	NO RESPONSE	NO RESPONSE
767	1	2	15	zulu			0		2wT	SMS		FREE TEXT	NO AE	NO AE	NO AE	NO RESPONSE	NO AE	NO AE	NO AE	NO RESPONSE	NO RESPONSE	NO RESPONSE	NO RESPONSE	NO RESPONSE	NO RESPONSE
768	1	1	45	english			0		2wT	SMS		NO AE	NO RESPONSE	NO RESPONSE	NO RESPONSE	NO RESPONSE	NO RESPONSE	NO RESPONSE	NO RESPONSE	NO RESPONSE	NO RESPONSE	NO RESPONSE	NO RESPONSE	NO RESPONSE	NO RESPONSE
769	3	6	41	english			0		2wT	SMS		NO AE	NO RESPONSE	NO AE	NO RESPONSE	NO AE	NO RESPONSE	NO RESPONSE	NO RESPONSE	NO RESPONSE	NO RESPONSE	NO RESPONSE	NO RESPONSE	NO RESPONSE	NO RESPONSE
770	3	6	15	english			0		2wT	SMS		NO RESPONSE	NO RESPONSE	NO RESPONSE	NO RESPONSE	NO RESPONSE	NO RESPONSE	NO RESPONSE	NO RESPONSE	NO RESPONSE	NO RESPONSE	NO RESPONSE	NO RESPONSE	NO RESPONSE	NO RESPONSE
771	1	2	21	zulu			0		2wT	SMS		FREE TEXT	FREE TEXT	NO RESPONSE	NO AE	NO RESPONSE	NO AE	FREE TEXT	POTENTIAL AE	FREE TEXT	NO AE	NO RESPONSE	NO RESPONSE	NO RESPONSE	NO RESPONSE
772	1	2	23	english			1		2wT	SMS		NO RESPONSE	NO RESPONSE	NO RESPONSE	NO RESPONSE	NO RESPONSE	NO RESPONSE	NO RESPONSE	NO RESPONSE	NO RESPONSE	NO RESPONSE	NO RESPONSE	FREE TEXT	FREE TEXT	FREE TEXT
773	1	1	40	english			0		2wT	SMS		NO AE	NO AE	FREE TEXT	POTENTIAL AE	FREE TEXT	NO AE	FREE TEXT	FREE TEXT	FREE TEXT	NO RESPONSE	NO AE	NO AE	NO AE	NO RESPONSE
774	2	3	15	afrikaans			1		2wT	SMS		NO RESPONSE	NO RESPONSE	NO RESPONSE	NO RESPONSE	NO RESPONSE	NO RESPONSE	NO RESPONSE	NO RESPONSE	NO RESPONSE	NO RESPONSE	NO RESPONSE	NO RESPONSE	NO RESPONSE	NO RESPONSE
775	1	1	27	english			0	1	2wT	SMS		POTENTIAL AE	FREE TEXT	NO AE	NO AE	NO RESPONSE	FREE TEXT	POTENTIAL AE	NO RESPONSE	FREE TEXT	NO AE	POTENTIAL AE	FREE TEXT	FREE TEXT	NO RESPONSE
776	1	1	25	english			0		2wT	SMS		NO RESPONSE	NO AE	FREE TEXT	POTENTIAL AE	NO RESPONSE	NO RESPONSE	NO RESPONSE	NO RESPONSE	NO RESPONSE	NO RESPONSE	NO RESPONSE	NO RESPONSE	NO RESPONSE	NO RESPONSE
777	1	2	40	english			0		2wT	SMS		FREE TEXT	NO RESPONSE	FREE TEXT	POTENTIAL AE	NO RESPONSE	FREE TEXT	POTENTIAL AE	FREE TEXT	NO RESPONSE	NO RESPONSE	FREE TEXT	FREE TEXT	FREE TEXT	POTENTIAL AE
778	3	6	16	english			0		2wT	SMS		NO RESPONSE	NO RESPONSE	NO RESPONSE	NO RESPONSE	NO RESPONSE	NO RESPONSE	NO AE	NO RESPONSE	NO RESPONSE	NO RESPONSE	NO RESPONSE	NO RESPONSE	NO RESPONSE	NO RESPONSE
779	3	6	16	english			0		2wT	SMS		NO RESPONSE	NO RESPONSE	FREE TEXT	FREE TEXT	FREE TEXT	FREE TEXT	NO RESPONSE	FREE TEXT	FREE TEXT	NO RESPONSE	NO RESPONSE	NO RESPONSE	NO RESPONSE	NO RESPONSE
780	1	2	35	english			0		2wT	SMS		NO AE	NO AE	NO RESPONSE	NO AE	NO AE	NO RESPONSE	NO RESPONSE	NO RESPONSE	NO RESPONSE	NO RESPONSE	NO RESPONSE	NO RESPONSE	NO RESPONSE	NO RESPONSE
781	1	1	17	english			0		2wT	SMS		NO AE	NO AE	NO AE	FREE TEXT	NO AE	NO RESPONSE	NO AE	NO RESPONSE	NO RESPONSE	NO RESPONSE	NO RESPONSE	NO RESPONSE	NO RESPONSE	NO RESPONSE
782	1	2	20	english			0		2wT	SMS		NO AE	NO RESPONSE	NO RESPONSE	FREE TEXT	NO AE	NO RESPONSE	NO RESPONSE	NO RESPONSE	NO RESPONSE	NO RESPONSE	NO RESPONSE	NO RESPONSE	NO RESPONSE	NO RESPONSE
783	1	2	40	zulu			0		2wT	SMS		FREE TEXT	POTENTIAL AE	FREE TEXT	POTENTIAL AE	NO RESPONSE	FREE TEXT	POTENTIAL AE	FREE TEXT	NO RESPONSE	FREE TEXT	NO RESPONSE	POTENTIAL AE	FREE TEXT	NO RESPONSE
784	4	6	36	english			0		2wT	WhatsApp		FREE TEXT	FREE TEXT	FREE TEXT	NO RESPONSE	NO RESPONSE	FREE TEXT	FREE TEXT	FREE TEXT	FREE TEXT	POTENTIAL AE	FREE TEXT	FREE TEXT	FREE TEXT	FREE TEXT
785	2	4	15	setswana			0		2wT	SMS		NO RESPONSE	NO RESPONSE	NO RESPONSE	NO RESPONSE	NO RESPONSE	NO RESPONSE	NO RESPONSE	NO RESPONSE	NO RESPONSE	NO RESPONSE	NO RESPONSE	NO RESPONSE	NO RESPONSE	NO RESPONSE
786	2	3	32	english			0		2wT	SMS		NO AE	FREE TEXT	FREE TEXT	NO RESPONSE	NO AE	FREE TEXT	NO RESPONSE	NO RESPONSE	NO RESPONSE	FREE TEXT	NO RESPONSE	NO RESPONSE	NO RESPONSE	NO RESPONSE
787	1	1	17	english			0		2wT	SMS		NO RESPONSE	POTENTIAL AE	NO AE	NO RESPONSE	NO RESPONSE	NO RESPONSE	NO RESPONSE	NO RESPONSE	NO RESPONSE	NO RESPONSE	NO RESPONSE	NO RESPONSE	NO RESPONSE	NO RESPONSE
788	1	2	29	afrikaans			0		2wT	SMS		NO RESPONSE	NO RESPONSE	NO RESPONSE	NO RESPONSE	NO RESPONSE	NO RESPONSE	NO RESPONSE	NO RESPONSE	NO RESPONSE	NO RESPONSE	NO RESPONSE	NO RESPONSE	NO RESPONSE	NO RESPONSE
789	1	2	15	zulu			0		2wT	SMS		NO AE	NO AE	NO AE	NO RESPONSE	NO RESPONSE	FREE TEXT	NO RESPONSE	NO RESPONSE	NO RESPONSE	NO RESPONSE	NO RESPONSE	NO RESPONSE	NO RESPONSE	NO RESPONSE
790	1	2	46	english			0		2wT	SMS		FREE TEXT	FREE TEXT	POTENTIAL AE	FREE TEXT	POTENTIAL AE	FREE TEXT	NO RESPONSE	FREE TEXT	POTENTIAL AE	FREE TEXT	NO AE	NO AE	NO RESPONSE	NO RESPONSE
791	1	1	40	english			0	1	2wT	SMS		NO RESPONSE	NO AE	POTENTIAL AE	NO RESPONSE	NO RESPONSE	NO RESPONSE	NO RESPONSE	NO RESPONSE	NO RESPONSE	NO RESPONSE	POTENTIAL AE	POTENTIAL AE	NO RESPONSE	NO RESPONSE
792	3	6	40	english			0		2wT	SMS		NO RESPONSE	NO RESPONSE	NO RESPONSE	NO RESPONSE	NO RESPONSE	NO RESPONSE	NO RESPONSE	NO RESPONSE	NO RESPONSE	NO RESPONSE	NO RESPONSE	NO RESPONSE	NO RESPONSE	NO RESPONSE
793	3	6	17	english			0		2wT	SMS		NO RESPONSE	NO RESPONSE	NO RESPONSE	NO RESPONSE	NO RESPONSE	NO RESPONSE	NO RESPONSE	NO RESPONSE	NO RESPONSE	NO RESPONSE	NO RESPONSE	NO RESPONSE	NO RESPONSE	NO RESPONSE
794	1	1	63	zulu			0		2wT	SMS		NO AE	NO AE	FREE TEXT	FREE TEXT	POTENTIAL AE	NO AE	FREE TEXT	NO RESPONSE	NO AE	NO RESPONSE	FREE TEXT	NO RESPONSE	FREE TEXT	FREE TEXT
795	1	1	45	english			0		2wT	SMS		NO AE	NO AE	NO RESPONSE	NO RESPONSE	NO RESPONSE	NO RESPONSE	POTENTIAL AE	FREE TEXT	NO RESPONSE	NO RESPONSE	NO RESPONSE	NO RESPONSE	NO RESPONSE	NO RESPONSE
796	1	2	15	english			0		2wT	SMS		NO RESPONSE	POTENTIAL AE	POTENTIAL AE	FREE TEXT	NO RESPONSE	NO RESPONSE	POTENTIAL AE	FREE TEXT	NO AE	NO AE	NO RESPONSE	NO RESPONSE	NO RESPONSE	NO RESPONSE
797	2	5	22	english			0		2wT	SMS		NO RESPONSE	NO RESPONSE	NO RESPONSE	NO RESPONSE	NO RESPONSE	NO RESPONSE	NO RESPONSE	NO RESPONSE	NO RESPONSE	NO RESPONSE	NO RESPONSE	NO RESPONSE	NO RESPONSE	NO RESPONSE
798	2	5	17	english			0		2wT	SMS		NO RESPONSE	NO RESPONSE	NO RESPONSE	NO RESPONSE	NO RESPONSE	NO RESPONSE	NO RESPONSE	NO RESPONSE	NO RESPONSE	NO RESPONSE	NO RESPONSE	NO RESPONSE	NO RESPONSE	NO RESPONSE
799	1	1	57	zulu			0		2wT	SMS		NO RESPONSE	NO RESPONSE	FREE TEXT	NO RESPONSE	NO RESPONSE	FREE TEXT	NO RESPONSE	FREE TEXT	NO RESPONSE	NO RESPONSE	NO RESPONSE	NO RESPONSE	NO RESPONSE	NO RESPONSE
800	3	6	16	english			0		2wT	SMS		NO RESPONSE	NO RESPONSE	NO RESPONSE	NO RESPONSE	NO RESPONSE	NO RESPONSE	NO RESPONSE	NO RESPONSE	NO RESPONSE	NO RESPONSE	NO RESPONSE	NO RESPONSE	NO RESPONSE	NO RESPONSE
801	1	2	50	zulu			0		2wT	SMS		NO RESPONSE	NO RESPONSE	NO RESPONSE	NO RESPONSE	NO RESPONSE	FREE TEXT	NO RESPONSE	NO RESPONSE	NO RESPONSE	NO RESPONSE	NO RESPONSE	NO RESPONSE	NO RESPONSE	NO RESPONSE
802	1	2	15	english			1		2wT	SMS		NO RESPONSE	NO RESPONSE	NO RESPONSE	NO RESPONSE	NO RESPONSE	NO RESPONSE	NO RESPONSE	NO RESPONSE	NO RESPONSE	NO RESPONSE	NO RESPONSE	NO RESPONSE	NO RESPONSE	NO RESPONSE
803	2	3	27	english			0		2wT	SMS		NO AE	FREE TEXT	NO AE	NO RESPONSE	NO AE	NO AE	NO RESPONSE	NO RESPONSE	NO RESPONSE	NO RESPONSE	NO RESPONSE	NO RESPONSE	NO RESPONSE	NO RESPONSE
804	1	1	18	zulu			0		2wT	SMS		NO AE	NO RESPONSE	NO AE	NO RESPONSE	NO AE	NO AE	NO AE	NO RESPONSE	NO RESPONSE	NO RESPONSE	NO RESPONSE	NO RESPONSE	NO RESPONSE	NO RESPONSE
805	1	1	44	english			0		2wT	SMS		NO RESPONSE	NO RESPONSE	NO RESPONSE	NO RESPONSE	NO RESPONSE	NO RESPONSE	NO RESPONSE	NO RESPONSE	NO RESPONSE	NO RESPONSE	NO RESPONSE	NO RESPONSE	NO RESPONSE	NO RESPONSE
806	1	1	35	zulu			0		2wT	SMS		NO RESPONSE	NO RESPONSE	FREE TEXT	NO RESPONSE	FREE TEXT	FREE TEXT	NO RESPONSE	NO RESPONSE	NO RESPONSE	NO RESPONSE	NO RESPONSE	NO RESPONSE	NO RESPONSE	NO RESPONSE
807	3	6	15	english			0		2wT	SMS		NO RESPONSE	NO RESPONSE	FREE TEXT	FREE TEXT	POTENTIAL AE	NO RESPONSE	NO RESPONSE	NO RESPONSE	FREE TEXT	FREE TEXT	FREE TEXT	POTENTIAL AE	FREE TEXT	FREE TEXT
808	1	2	31	english			0		2wT	SMS		FREE TEXT	NO AE	FREE TEXT	NO AE	NO RESPONSE	FREE TEXT	FREE TEXT	FREE TEXT	NO RESPONSE	FREE TEXT	POTENTIAL AE	FREE TEXT	FREE TEXT	NO RESPONSE
809	1	2	25	english			0		2wT	SMS		FREE TEXT	FREE TEXT	NO AE	FREE TEXT	NO AE	POTENTIAL AE	FREE TEXT	FREE TEXT	FREE TEXT	POTENTIAL AE	POTENTIAL AE	FREE TEXT	FREE TEXT	FREE TEXT
810	4	2	17	english			0		2wT	WhatsApp	minor	NO AE	FREE TEXT	FREE TEXT	NO AE	NO RESPONSE	FREE TEXT	NO AE	NO RESPONSE	FREE TEXT	NO AE	NO RESPONSE	NO RESPONSE	NO RESPONSE	NO RESPONSE
811	1	2	34	zulu			0		2wT	SMS		NO RESPONSE	FREE TEXT	FREE TEXT	NO RESPONSE	NO RESPONSE	NO AE	NO RESPONSE	NO AE	NO RESPONSE	NO RESPONSE	NO RESPONSE	NO RESPONSE	NO RESPONSE	NO RESPONSE
812	4	2	31	english			0		2wT	WhatsApp		NO RESPONSE	NO RESPONSE	FREE TEXT	FREE TEXT	FREE TEXT	NO RESPONSE	NO RESPONSE	NO RESPONSE	NO RESPONSE	NO RESPONSE	NO RESPONSE	NO RESPONSE	NO RESPONSE	NO RESPONSE
813	1	1	17	english			0		2wT	SMS		NO RESPONSE	NO RESPONSE	NO RESPONSE	NO RESPONSE	NO RESPONSE	NO RESPONSE	NO RESPONSE	NO RESPONSE	NO RESPONSE	NO RESPONSE	NO RESPONSE	NO RESPONSE	NO RESPONSE	NO RESPONSE
814	1	2	15	english			0		2wT	SMS		FREE TEXT	FREE TEXT	POTENTIAL AE	NO AE	FREE TEXT	FREE TEXT	FREE TEXT	POTENTIAL AE	FREE TEXT	FREE TEXT	NO AE	FREE TEXT	NO AE	FREE TEXT
815	4	2	15	zulu			0		2wT	WhatsApp	guardian	NO RESPONSE	NO RESPONSE	NO RESPONSE	NO RESPONSE	NO RESPONSE	NO AE	FREE TEXT	NO AE	NO RESPONSE	NO RESPONSE	NO RESPONSE	NO RESPONSE	NO RESPONSE	NO RESPONSE
816	3	6	25	english			0		2wT	SMS		NO AE	POTENTIAL AE	FREE TEXT	FREE TEXT	FREE TEXT	NO AE	NO RESPONSE	FREE TEXT	FREE TEXT	FREE TEXT	POTENTIAL AE	NO AE	NO AE	NO RESPONSE
817	2	3	26	zulu			0		2wT	SMS		NO AE	FREE TEXT	FREE TEXT	FREE TEXT	POTENTIAL AE	NO AE	NO RESPONSE	NO AE	POTENTIAL AE	FREE TEXT	FREE TEXT	NO AE	NO RESPONSE	NO RESPONSE
818	1	1	17	english			0		2wT	SMS	minor	NO RESPONSE	NO RESPONSE	NO RESPONSE	NO RESPONSE	NO RESPONSE	NO RESPONSE	NO RESPONSE	NO RESPONSE	NO RESPONSE	NO RESPONSE	NO RESPONSE	NO RESPONSE	NO RESPONSE	NO RESPONSE
819	1	2	19	english			0		2wT	SMS		NO RESPONSE	NO RESPONSE	NO RESPONSE	NO RESPONSE	NO RESPONSE	NO RESPONSE	NO RESPONSE	NO RESPONSE	NO RESPONSE	NO RESPONSE	NO RESPONSE	NO RESPONSE	NO RESPONSE	NO RESPONSE
820	1	1	33	english	Mild	Bleeding	1		2wT	SMS		NO AE	FREE TEXT	NO AE	FREE TEXT	POTENTIAL AE	NO RESPONSE	NO RESPONSE	FREE TEXT	FREE TEXT	FREE TEXT	FREE TEXT	POTENTIAL AE	FREE TEXT	FREE TEXT
821	1	1	15	english			0		2wT	SMS		FREE TEXT	FREE TEXT	POTENTIAL AE	FREE TEXT	FREE TEXT	FREE TEXT	FREE TEXT	POTENTIAL AE	FREE TEXT	FREE TEXT	FREE TEXT	FREE TEXT	FREE TEXT	POTENTIAL AE
822	2	3	16	english			0		2wT	SMS		NO RESPONSE	NO RESPONSE	NO RESPONSE	NO RESPONSE	FREE TEXT	FREE TEXT	POTENTIAL AE	FREE TEXT	FREE TEXT	NO AE	FREE TEXT	FREE TEXT	NO RESPONSE	NO RESPONSE
823	1	2	26	english			0		2wT	SMS		NO AE	NO AE	FREE TEXT	FREE TEXT	FREE TEXT	FREE TEXT	POTENTIAL AE	POTENTIAL AE	FREE TEXT	NO RESPONSE	NO RESPONSE	NO RESPONSE	NO RESPONSE	NO RESPONSE
824	1	2	20	english			0		2wT	SMS		NO AE	NO RESPONSE	NO AE	NO RESPONSE	FREE TEXT	POTENTIAL AE	NO RESPONSE	NO RESPONSE	NO RESPONSE	NO RESPONSE	NO RESPONSE	NO RESPONSE	NO RESPONSE	NO RESPONSE
825	4	2	48	english			0		2wT	WhatsApp		FREE TEXT	FREE TEXT	POTENTIAL AE	FREE TEXT	FREE TEXT	FREE TEXT	NO RESPONSE	NO AE	NO RESPONSE	NO AE	NO RESPONSE	NO RESPONSE	NO RESPONSE	NO RESPONSE
826	4	2	33	english			0		2wT	WhatsApp		FREE TEXT	FREE TEXT	FREE TEXT	FREE TEXT	FREE TEXT	FREE TEXT	NO AE	NO AE	NO RESPONSE	NO RESPONSE	NO RESPONSE	NO RESPONSE	NO RESPONSE	NO RESPONSE
827	3	6	15	english			0		2wT	SMS		NO RESPONSE	NO RESPONSE	NO RESPONSE	NO RESPONSE	NO RESPONSE	NO RESPONSE	NO RESPONSE	NO RESPONSE	NO RESPONSE	NO RESPONSE	NO RESPONSE	NO RESPONSE	NO RESPONSE	NO RESPONSE
828	1	2	53	english			0		2wT	SMS		POTENTIAL AE	NO AE	FREE TEXT	POTENTIAL AE	FREE TEXT	NO RESPONSE	NO RESPONSE	NO RESPONSE	NO RESPONSE	NO RESPONSE	NO RESPONSE	NO RESPONSE	NO RESPONSE	NO RESPONSE
829	2	3	16	english			0		2wT	SMS		FREE TEXT	FREE TEXT	FREE TEXT	FREE TEXT	FREE TEXT	NO AE	NO AE	FREE TEXT	FREE TEXT	FREE TEXT	FREE TEXT	NO AE	NO RESPONSE	NO RESPONSE
830	1	1	15	english			0		2wT	SMS	minor	NO AE	FREE TEXT	NO AE	FREE TEXT	NO AE	FREE TEXT	NO AE	FREE TEXT	NO AE	FREE TEXT	FREE TEXT	FREE TEXT	FREE TEXT	POTENTIAL AE
831	1	1	23	english			0		2wT	SMS		FREE TEXT	NO AE	FREE TEXT	FREE TEXT	POTENTIAL AE	FREE TEXT	FREE TEXT	FREE TEXT	POTENTIAL AE	FREE TEXT	FREE TEXT	NO AE	FREE TEXT	POTENTIAL AE
832	3	6	15	english			0		2wT	SMS		NO AE	NO AE	NO AE	NO RESPONSE	NO RESPONSE	POTENTIAL AE	FREE TEXT	NO AE	NO RESPONSE	NO RESPONSE	NO RESPONSE	NO RESPONSE	NO RESPONSE	NO RESPONSE
833	1	1	29	zulu			0		2wT	SMS		NO AE	NO RESPONSE	POTENTIAL AE	NO RESPONSE	NO RESPONSE	NO RESPONSE	NO RESPONSE	NO RESPONSE	NO RESPONSE	NO RESPONSE	NO RESPONSE	NO RESPONSE	NO RESPONSE	NO RESPONSE
834	1	2	24	zulu			0		2wT	SMS		NO AE	NO RESPONSE	NO AE	NO RESPONSE	FREE TEXT	FREE TEXT	FREE TEXT	FREE TEXT	NO RESPONSE	NO RESPONSE	NO RESPONSE	NO RESPONSE	NO RESPONSE	NO RESPONSE
835	1	1	15	english			0		2wT	SMS		NO RESPONSE	NO RESPONSE	NO RESPONSE	NO AE	NO RESPONSE	NO RESPONSE	NO RESPONSE	NO RESPONSE	NO RESPONSE	NO RESPONSE	NO RESPONSE	NO RESPONSE	NO RESPONSE	NO RESPONSE
836	2	4	15	english			0		2wT	SMS		NO RESPONSE	NO RESPONSE	NO RESPONSE	NO RESPONSE	NO RESPONSE	NO RESPONSE	NO RESPONSE	NO RESPONSE	NO RESPONSE	NO RESPONSE	NO RESPONSE	NO RESPONSE	NO RESPONSE	NO RESPONSE
837	3	6	15	setswana			0		2wT	SMS		NO AE	NO RESPONSE	NO RESPONSE	NO RESPONSE	FREE TEXT	FREE TEXT	NO AE	FREE TEXT	NO RESPONSE	NO RESPONSE	NO RESPONSE	NO RESPONSE	NO RESPONSE	NO RESPONSE
838	1	1	18	english			0		2wT	SMS		NO RESPONSE	NO RESPONSE	NO RESPONSE	NO RESPONSE	NO RESPONSE	NO RESPONSE	NO RESPONSE	NO RESPONSE	NO RESPONSE	NO RESPONSE	NO RESPONSE	NO RESPONSE	NO RESPONSE	NO RESPONSE
839	2	3	27	english			0		2wT	SMS		POTENTIAL AE	NO AE	FREE TEXT	NO RESPONSE	NO AE	POTENTIAL AE	FREE TEXT	NO RESPONSE	NO RESPONSE	NO RESPONSE	FREE TEXT	FREE TEXT	POTENTIAL AE	NO RESPONSE
840	1	1	15	english			0		2wT	SMS		NO AE	NO AE	NO AE	NO RESPONSE	NO AE	NO AE	NO AE	NO RESPONSE	NO RESPONSE	NO RESPONSE	NO RESPONSE	NO RESPONSE	NO RESPONSE	NO RESPONSE
841	1	1	74	zulu			0		2wT	SMS		NO RESPONSE	NO RESPONSE	NO RESPONSE	NO RESPONSE	NO RESPONSE	NO RESPONSE	NO RESPONSE	NO RESPONSE	NO RESPONSE	NO RESPONSE	NO RESPONSE	NO RESPONSE	NO RESPONSE	NO RESPONSE
842	1	2	15	english			0		2wT	SMS		NO RESPONSE	NO RESPONSE	NO RESPONSE	NO RESPONSE	NO RESPONSE	NO RESPONSE	NO RESPONSE	NO RESPONSE	NO RESPONSE	NO RESPONSE	NO RESPONSE	NO RESPONSE	NO RESPONSE	NO RESPONSE
843	1	2	28	zulu			1		2wT	SMS		NO RESPONSE	NO RESPONSE	NO RESPONSE	NO RESPONSE	NO RESPONSE	NO RESPONSE	NO RESPONSE	NO RESPONSE	NO RESPONSE	NO RESPONSE	NO RESPONSE	NO RESPONSE	NO RESPONSE	NO RESPONSE
844	1	1	26	setswana			0		2wT	SMS		FREE TEXT	FREE TEXT	NO RESPONSE	FREE TEXT	FREE TEXT	FREE TEXT	FREE TEXT	FREE TEXT	FREE TEXT	FREE TEXT	FREE TEXT	FREE TEXT	NO RESPONSE	NO RESPONSE
845	4	2	25	english			0		2wT	WhatsApp		FREE TEXT	FREE TEXT	FREE TEXT	FREE TEXT	FREE TEXT	POTENTIAL AE	FREE TEXT	NO RESPONSE	NO RESPONSE	FREE TEXT	NO AE	NO AE	NO RESPONSE	NO RESPONSE
846	1	1	17	english			1		2wT	SMS		FREE TEXT	NO AE	NO AE	NO RESPONSE	NO AE	NO AE	NO AE	NO AE	NO RESPONSE	NO RESPONSE	NO RESPONSE	NO RESPONSE	NO RESPONSE	NO RESPONSE
847	1	1	15	english			0		2wT	SMS	minor	FREE TEXT	FREE TEXT	POTENTIAL AE	FREE TEXT	FREE TEXT	NO AE	NO RESPONSE	FREE TEXT	NO RESPONSE	NO RESPONSE	NO RESPONSE	NO RESPONSE	NO RESPONSE	NO RESPONSE
848	2	3	34	english			0		2wT	SMS		FREE TEXT	FREE TEXT	NO RESPONSE	NO RESPONSE	NO AE	FREE TEXT	POTENTIAL AE	FREE TEXT	FREE TEXT	FREE TEXT	FREE TEXT	NO RESPONSE	NO RESPONSE	NO RESPONSE
849	2	3	21	zulu			0		2wT	SMS		NO AE	NO AE	NO AE	NO RESPONSE	NO AE	NO AE	NO AE	NO RESPONSE	NO RESPONSE	NO RESPONSE	NO RESPONSE	NO RESPONSE	NO RESPONSE	NO RESPONSE
850	3	6	15	english			0		2wT	SMS		NO RESPONSE	NO RESPONSE	NO RESPONSE	NO RESPONSE	NO RESPONSE	NO RESPONSE	NO RESPONSE	NO RESPONSE	NO RESPONSE	NO RESPONSE	NO RESPONSE	NO RESPONSE	NO RESPONSE	NO RESPONSE
851	1	2	26	english			0		2wT	SMS		NO RESPONSE	NO RESPONSE	NO RESPONSE	NO RESPONSE	NO RESPONSE	NO RESPONSE	NO RESPONSE	NO RESPONSE	NO RESPONSE	NO RESPONSE	NO RESPONSE	NO RESPONSE	NO RESPONSE	NO RESPONSE
852	1	2	26	english			0		2wT	SMS		FREE TEXT	FREE TEXT	NO AE	NO AE	FREE TEXT	FREE TEXT	FREE TEXT	POTENTIAL AE	FREE TEXT	NO AE	NO RESPONSE	NO RESPONSE	NO RESPONSE	NO RESPONSE
853	1	1	42	zulu			0		2wT	SMS		NO AE	NO RESPONSE	NO AE	NO RESPONSE	NO RESPONSE	NO RESPONSE	NO AE	NO RESPONSE	NO RESPONSE	NO RESPONSE	NO RESPONSE	NO RESPONSE	NO RESPONSE	NO RESPONSE
854	1	1	21	english			0		2wT	SMS		NO RESPONSE	NO RESPONSE	NO RESPONSE	NO RESPONSE	NO RESPONSE	NO RESPONSE	NO AE	NO RESPONSE	NO RESPONSE	NO RESPONSE	NO RESPONSE	NO RESPONSE	NO RESPONSE	NO RESPONSE
855	1	2	41	english			0		2wT	SMS		NO RESPONSE	FREE TEXT	NO AE	NO RESPONSE	NO AE	NO RESPONSE	NO AE	NO RESPONSE	NO RESPONSE	NO RESPONSE	NO RESPONSE	NO RESPONSE	NO RESPONSE	NO RESPONSE
856	1	1	47	sotho			0		2wT	SMS		NO RESPONSE	FREE TEXT	FREE TEXT	POTENTIAL AE	NO RESPONSE	NO RESPONSE	NO RESPONSE	NO RESPONSE	NO RESPONSE	NO RESPONSE	NO RESPONSE	NO RESPONSE	NO RESPONSE	NO RESPONSE
857	3	6	16	english			0		2wT	SMS		NO AE	POTENTIAL AE	FREE TEXT	FREE TEXT	NO AE	NO RESPONSE	NO AE	NO AE	NO AE	NO RESPONSE	NO RESPONSE	NO RESPONSE	NO RESPONSE	NO RESPONSE
858	1	1	15	english			0		2wT	SMS		FREE TEXT	FREE TEXT	NO AE	FREE TEXT	POTENTIAL AE	FREE TEXT	FREE TEXT	NO AE	FREE TEXT	NO AE	NO AE	FREE TEXT	NO AE	NO RESPONSE
859	1	2	17	english			0		2wT	SMS		NO AE	NO AE	NO RESPONSE	NO AE	NO AE	NO RESPONSE	NO AE	NO RESPONSE	NO RESPONSE	NO RESPONSE	NO RESPONSE	NO RESPONSE	NO RESPONSE	NO RESPONSE
860	3	6	15	english			0		2wT	SMS		NO RESPONSE	NO RESPONSE	NO RESPONSE	NO RESPONSE	NO RESPONSE	NO RESPONSE	NO RESPONSE	NO RESPONSE	NO RESPONSE	NO RESPONSE	NO RESPONSE	NO RESPONSE	NO RESPONSE	NO RESPONSE
861	1	2	29	zulu			0		2wT	SMS		FREE TEXT	FREE TEXT	NO RESPONSE	FREE TEXT	FREE TEXT	FREE TEXT	FREE TEXT	FREE TEXT	NO RESPONSE	NO RESPONSE	NO RESPONSE	NO RESPONSE	NO RESPONSE	NO RESPONSE
862	4	2	26	zulu			0		2wT	WhatsApp		FREE TEXT	FREE TEXT	FREE TEXT	NO AE	NO RESPONSE	NO AE	FREE TEXT	NO AE	NO AE	NO AE	NO RESPONSE	NO RESPONSE	NO RESPONSE	NO RESPONSE
863	1	2	44	english			0		2wT	SMS		FREE TEXT	FREE TEXT	FREE TEXT	FREE TEXT	FREE TEXT	NO AE	FREE TEXT	NO AE	FREE TEXT	NO AE	NO AE	POTENTIAL AE	FREE TEXT	FREE TEXT
864	3	6	19	english			0		2wT	SMS		NO AE	FREE TEXT	NO AE	NO AE	FREE TEXT	NO AE	NO RESPONSE	NO AE	NO RESPONSE	NO RESPONSE	NO RESPONSE	NO RESPONSE	NO RESPONSE	NO RESPONSE
865	4	2	17	english			0		2wT	WhatsApp	minor	FREE TEXT	FREE TEXT	NO AE	FREE TEXT	FREE TEXT	FREE TEXT	FREE TEXT	FREE TEXT	FREE TEXT	FREE TEXT	FREE TEXT	FREE TEXT	FREE TEXT	POTENTIAL AE
866	1	1	27	english			0		2wT	SMS		NO AE	NO AE	POTENTIAL AE	FREE TEXT	FREE TEXT	NO RESPONSE	NO RESPONSE	NO RESPONSE	NO RESPONSE	NO RESPONSE	NO RESPONSE	FREE TEXT	FREE TEXT	NO RESPONSE
867	1	1	30	english			0		2wT	SMS		NO AE	FREE TEXT	NO AE	NO AE	NO AE	NO RESPONSE	FREE TEXT	FREE TEXT	POTENTIAL AE	FREE TEXT	NO AE	FREE TEXT	NO RESPONSE	NO RESPONSE
868	3	6	15	english			0		2wT	SMS		NO AE	NO RESPONSE	NO RESPONSE	NO RESPONSE	NO RESPONSE	NO RESPONSE	NO RESPONSE	NO RESPONSE	NO RESPONSE	NO RESPONSE	NO RESPONSE	NO RESPONSE	NO RESPONSE	NO RESPONSE
869	1	1	16	english			0		2wT	SMS		NO RESPONSE	NO AE	NO AE	NO RESPONSE	POTENTIAL AE	FREE TEXT	NO AE	FREE TEXT	NO AE	FREE TEXT	FREE TEXT	NO RESPONSE	NO RESPONSE	NO RESPONSE
870	1	1	38	english			0		2wT	SMS		FREE TEXT	FREE TEXT	POTENTIAL AE	FREE TEXT	NO RESPONSE	NO RESPONSE	NO RESPONSE	NO RESPONSE	NO AE	NO AE	NO RESPONSE	NO RESPONSE	NO RESPONSE	NO RESPONSE
871	1	1	31	zulu			1		2wT	SMS		NO AE	NO AE	NO AE	NO RESPONSE	NO AE	POTENTIAL AE	FREE TEXT	FREE TEXT	FREE TEXT	FREE TEXT	POTENTIAL AE	FREE TEXT	NO RESPONSE	NO RESPONSE
872	1	2	46	english			0		2wT	SMS		FREE TEXT	FREE TEXT	FREE TEXT	FREE TEXT	FREE TEXT	FREE TEXT	NO AE	FREE TEXT	FREE TEXT	FREE TEXT	FREE TEXT	FREE TEXT	FREE TEXT	FREE TEXT
873	1	1	28	english			0		2wT	SMS		NO RESPONSE	NO RESPONSE	NO RESPONSE	NO RESPONSE	NO RESPONSE	NO RESPONSE	NO RESPONSE	NO RESPONSE	NO RESPONSE	NO RESPONSE	NO RESPONSE	NO RESPONSE	NO RESPONSE	NO RESPONSE
874	3	6	15	english			0	1	2wT	SMS		NO RESPONSE	NO RESPONSE	NO RESPONSE	NO RESPONSE	NO RESPONSE	NO RESPONSE	POTENTIAL AE	POTENTIAL AE	NO RESPONSE	NO RESPONSE	NO RESPONSE	NO RESPONSE	NO RESPONSE	NO RESPONSE
875	1	1	48	english			0		2wT	SMS		NO AE	NO AE	NO AE	NO RESPONSE	NO AE	POTENTIAL AE	FREE TEXT	NO RESPONSE	NO RESPONSE	NO RESPONSE	NO RESPONSE	NO RESPONSE	NO RESPONSE	NO RESPONSE
876	1	1	15	english			0		2wT	SMS	minor	FREE TEXT	POTENTIAL AE	POTENTIAL AE	FREE TEXT	FREE TEXT	FREE TEXT	FREE TEXT	FREE TEXT	NO AE	FREE TEXT	FREE TEXT	NO AE	FREE TEXT	FREE TEXT
877	3	6	15	english			0		2wT	SMS		NO AE	FREE TEXT	NO AE	NO RESPONSE	NO RESPONSE	NO RESPONSE	NO RESPONSE	NO RESPONSE	NO RESPONSE	NO AE	NO RESPONSE	NO RESPONSE	NO RESPONSE	NO RESPONSE
878	1	2	16	english			0		2wT	SMS		NO RESPONSE	NO RESPONSE	NO AE	NO RESPONSE	NO RESPONSE	NO RESPONSE	NO RESPONSE	NO RESPONSE	NO RESPONSE	NO RESPONSE	NO RESPONSE	NO RESPONSE	NO RESPONSE	NO RESPONSE
879	1	1	16	english			0		2wT	SMS		FREE TEXT	FREE TEXT	FREE TEXT	FREE TEXT	FREE TEXT	FREE TEXT	POTENTIAL AE	FREE TEXT	FREE TEXT	FREE TEXT	NO RESPONSE	NO RESPONSE	NO RESPONSE	NO RESPONSE
880	1	2	34	zulu			0		2wT	SMS		NO RESPONSE	NO RESPONSE	NO RESPONSE	NO RESPONSE	NO RESPONSE	NO RESPONSE	NO RESPONSE	NO RESPONSE	NO RESPONSE	NO RESPONSE	NO RESPONSE	NO RESPONSE	NO RESPONSE	NO RESPONSE
881	3	6	15	english			0		2wT	SMS		NO AE	NO RESPONSE	NO RESPONSE	NO RESPONSE	NO RESPONSE	NO RESPONSE	NO RESPONSE	NO RESPONSE	NO RESPONSE	FREE TEXT	NO RESPONSE	NO RESPONSE	NO RESPONSE	NO RESPONSE
882	1	2	24	sotho			0		2wT	SMS		NO RESPONSE	FREE TEXT	POTENTIAL AE	FREE TEXT	FREE TEXT	POTENTIAL AE	FREE TEXT	NO RESPONSE	NO RESPONSE	NO RESPONSE	NO AE	NO RESPONSE	NO RESPONSE	NO RESPONSE
883	3	6	32	english			0		2wT	SMS		NO RESPONSE	NO AE	NO RESPONSE	NO RESPONSE	NO AE	NO RESPONSE	NO RESPONSE	NO RESPONSE	NO RESPONSE	NO RESPONSE	NO RESPONSE	NO RESPONSE	NO RESPONSE	NO RESPONSE
884	2	3	41	english			0		2wT	SMS		NO RESPONSE	NO AE	NO AE	NO RESPONSE	NO RESPONSE	NO RESPONSE	NO RESPONSE	NO RESPONSE	NO RESPONSE	NO RESPONSE	NO RESPONSE	NO RESPONSE	NO RESPONSE	NO RESPONSE
885	3	6	30	setswana			0		2wT	SMS		FREE TEXT	FREE TEXT	NO RESPONSE	FREE TEXT	FREE TEXT	NO RESPONSE	FREE TEXT	NO RESPONSE	NO RESPONSE	NO RESPONSE	NO RESPONSE	NO RESPONSE	NO RESPONSE	NO RESPONSE
886	1	2	45	zulu			0		2wT	SMS		NO RESPONSE	NO AE	NO RESPONSE	NO RESPONSE	NO AE	NO RESPONSE	NO RESPONSE	NO RESPONSE	NO RESPONSE	NO RESPONSE	NO RESPONSE	NO RESPONSE	NO RESPONSE	NO RESPONSE
887	1	2	51	zulu			0		2wT	SMS		NO AE	FREE TEXT	FREE TEXT	FREE TEXT	FREE TEXT	NO AE	POTENTIAL AE	FREE TEXT	NO RESPONSE	NO AE	FREE TEXT	NO AE	POTENTIAL AE	NO AE
888	2	3	24	zulu			0		2wT	SMS		NO AE	NO AE	NO RESPONSE	NO RESPONSE	NO RESPONSE	NO AE	NO AE	NO RESPONSE	NO RESPONSE	NO RESPONSE	NO RESPONSE	NO RESPONSE	NO RESPONSE	NO RESPONSE
889	1	2	36	english			0		2wT	SMS		NO RESPONSE	NO RESPONSE	NO AE	NO RESPONSE	NO AE	NO RESPONSE	NO AE	NO RESPONSE	NO RESPONSE	NO RESPONSE	NO RESPONSE	NO RESPONSE	NO RESPONSE	NO RESPONSE
890	3	6	15	english			0		2wT	SMS		NO RESPONSE	NO RESPONSE	NO RESPONSE	NO RESPONSE	FREE TEXT	POTENTIAL AE	NO RESPONSE	NO AE	NO RESPONSE	NO RESPONSE	NO AE	NO RESPONSE	NO RESPONSE	NO RESPONSE
891	1	1	41	english			0		2wT	SMS		NO RESPONSE	NO RESPONSE	NO RESPONSE	NO RESPONSE	NO RESPONSE	NO RESPONSE	NO RESPONSE	NO RESPONSE	NO RESPONSE	NO RESPONSE	NO RESPONSE	NO RESPONSE	NO RESPONSE	NO RESPONSE
892	1	2	36	zulu			0		2wT	SMS		FREE TEXT	FREE TEXT	FREE TEXT	FREE TEXT	POTENTIAL AE	FREE TEXT	FREE TEXT	FREE TEXT	FREE TEXT	FREE TEXT	FREE TEXT	FREE TEXT	NO AE	FREE TEXT
893	2	3	17	english			0		2wT	SMS		NO RESPONSE	NO RESPONSE	NO RESPONSE	NO RESPONSE	NO RESPONSE	NO RESPONSE	NO RESPONSE	NO RESPONSE	NO RESPONSE	NO RESPONSE	NO RESPONSE	NO RESPONSE	NO RESPONSE	NO RESPONSE
894	1	1	17	english			0		2wT	SMS		NO AE	NO AE	FREE TEXT	FREE TEXT	NO RESPONSE	FREE TEXT	FREE TEXT	FREE TEXT	POTENTIAL AE	NO AE	NO RESPONSE	NO AE	NO RESPONSE	NO RESPONSE
895	1	1	48	zulu			0		2wT	SMS		NO RESPONSE	NO RESPONSE	NO RESPONSE	NO AE	FREE TEXT	POTENTIAL AE	NO RESPONSE	NO RESPONSE	NO RESPONSE	NO RESPONSE	NO RESPONSE	NO RESPONSE	NO RESPONSE	NO RESPONSE
896	2	4	16	english			0		2wT	SMS		NO RESPONSE	FREE TEXT	NO RESPONSE	NO RESPONSE	NO RESPONSE	NO RESPONSE	NO RESPONSE	NO RESPONSE	NO RESPONSE	NO RESPONSE	NO RESPONSE	NO RESPONSE	NO RESPONSE	NO RESPONSE
897	1	2	36	english			0		2wT	SMS		NO AE	NO AE	NO RESPONSE	NO AE	NO RESPONSE	NO RESPONSE	NO AE	NO RESPONSE	NO RESPONSE	NO RESPONSE	NO RESPONSE	NO RESPONSE	NO RESPONSE	NO RESPONSE
898	2	3	15	english			0		2wT	SMS		NO AE	FREE TEXT	FREE TEXT	NO AE	NO RESPONSE	NO AE	NO RESPONSE	NO AE	NO RESPONSE	NO RESPONSE	NO RESPONSE	NO RESPONSE	NO AE	NO RESPONSE
899	2	3	15	english			0		2wT	SMS		NO AE	NO AE	NO AE	NO RESPONSE	NO AE	NO AE	NO AE	NO AE	NO RESPONSE	NO RESPONSE	NO RESPONSE	NO RESPONSE	NO RESPONSE	NO RESPONSE
900	1	1	27	zulu			0		2wT	SMS		NO RESPONSE	NO RESPONSE	NO RESPONSE	NO RESPONSE	NO RESPONSE	NO RESPONSE	NO RESPONSE	NO RESPONSE	NO RESPONSE	NO RESPONSE	NO RESPONSE	NO RESPONSE	NO RESPONSE	NO RESPONSE
901	2	3	18	english			0		2wT	SMS		NO AE	FREE TEXT	FREE TEXT	NO AE	FREE TEXT	POTENTIAL AE	FREE TEXT	FREE TEXT	FREE TEXT	POTENTIAL AE	FREE TEXT	FREE TEXT	FREE TEXT	NO AE
902	3	6	47	english			0		2wT	SMS		NO AE	NO RESPONSE	NO AE	FREE TEXT	NO RESPONSE	NO AE	FREE TEXT	NO RESPONSE	NO RESPONSE	NO RESPONSE	NO RESPONSE	NO RESPONSE	NO RESPONSE	NO RESPONSE
903	1	2	17	zulu			0		2wT	SMS		NO AE	FREE TEXT	FREE TEXT	FREE TEXT	NO AE	NO AE	NO RESPONSE	NO AE	NO RESPONSE	NO AE	NO AE	NO RESPONSE	NO RESPONSE	NO RESPONSE
904	1	1	15	english			0		2wT	SMS		NO RESPONSE	NO RESPONSE	NO RESPONSE	NO RESPONSE	NO RESPONSE	NO RESPONSE	NO RESPONSE	NO RESPONSE	NO RESPONSE	NO RESPONSE	NO AE	NO RESPONSE	NO RESPONSE	NO RESPONSE
905	2	3	18	english			0		2wT	SMS		NO AE	NO AE	NO AE	NO RESPONSE	NO AE	NO AE	NO AE	NO RESPONSE	NO RESPONSE	NO RESPONSE	NO RESPONSE	NO RESPONSE	NO RESPONSE	NO RESPONSE
906	3	6	18	english			0		2wT	SMS		NO RESPONSE	NO RESPONSE	NO RESPONSE	NO RESPONSE	NO RESPONSE	NO RESPONSE	NO RESPONSE	NO RESPONSE	NO RESPONSE	NO RESPONSE	NO RESPONSE	NO RESPONSE	NO RESPONSE	NO RESPONSE
907	1	1	36	english			0		2wT	SMS		NO RESPONSE	NO RESPONSE	NO RESPONSE	NO RESPONSE	NO RESPONSE	NO RESPONSE	NO RESPONSE	NO RESPONSE	NO RESPONSE	NO RESPONSE	NO RESPONSE	NO RESPONSE	NO RESPONSE	NO RESPONSE
908	3	6	36	english			0		2wT	SMS		NO AE	NO AE	NO AE	NO RESPONSE	NO AE	NO AE	NO AE	NO RESPONSE	NO RESPONSE	NO RESPONSE	NO RESPONSE	NO RESPONSE	NO RESPONSE	NO RESPONSE
909	1	1	15	english			0		2wT	SMS		FREE TEXT	FREE TEXT	FREE TEXT	FREE TEXT	FREE TEXT	FREE TEXT	FREE TEXT	FREE TEXT	FREE TEXT	FREE TEXT	FREE TEXT	FREE TEXT	NO RESPONSE	NO RESPONSE
910	1	2	15	english			0		2wT	SMS		NO RESPONSE	NO RESPONSE	NO RESPONSE	FREE TEXT	NO RESPONSE	FREE TEXT	FREE TEXT	NO RESPONSE	NO RESPONSE	NO RESPONSE	NO RESPONSE	NO RESPONSE	NO RESPONSE	NO RESPONSE
911	1	1	17	english			0		2wT	SMS		NO RESPONSE	NO RESPONSE	NO RESPONSE	NO RESPONSE	NO RESPONSE	NO RESPONSE	NO RESPONSE	NO RESPONSE	NO RESPONSE	NO RESPONSE	NO RESPONSE	NO RESPONSE	NO RESPONSE	NO RESPONSE
912	1	1	38	english			0		2wT	SMS		NO AE	POTENTIAL AE	FREE TEXT	POTENTIAL AE	NO AE	NO AE	NO RESPONSE	NO AE	NO RESPONSE	NO AE	NO RESPONSE	NO RESPONSE	NO RESPONSE	NO RESPONSE
913	1	1	16	zulu			0		2wT	SMS		NO AE	NO RESPONSE	NO AE	NO RESPONSE	FREE TEXT	NO AE	NO RESPONSE	NO RESPONSE	NO RESPONSE	NO RESPONSE	NO RESPONSE	NO RESPONSE	NO RESPONSE	NO RESPONSE
914	1	1	45	english			0		2wT	SMS		NO RESPONSE	NO RESPONSE	NO RESPONSE	NO RESPONSE	NO RESPONSE	NO AE	FREE TEXT	NO RESPONSE	NO RESPONSE	NO RESPONSE	NO RESPONSE	NO RESPONSE	NO RESPONSE	NO RESPONSE
915	1	1	24	english			0		2wT	SMS		NO RESPONSE	NO RESPONSE	NO RESPONSE	NO RESPONSE	NO RESPONSE	NO RESPONSE	NO RESPONSE	NO RESPONSE	NO RESPONSE	NO RESPONSE	NO RESPONSE	NO RESPONSE	NO RESPONSE	NO RESPONSE
916	1	2	32	zulu			0		2wT	SMS		NO RESPONSE	NO AE	POTENTIAL AE	FREE TEXT	NO RESPONSE	NO AE	NO RESPONSE	NO AE	NO RESPONSE	NO RESPONSE	NO RESPONSE	NO RESPONSE	NO RESPONSE	NO RESPONSE
917	1	2	21	zulu			0		2wT	SMS		FREE TEXT	FREE TEXT	FREE TEXT	FREE TEXT	FREE TEXT	POTENTIAL AE	NO AE	FREE TEXT	FREE TEXT	FREE TEXT	FREE TEXT	FREE TEXT	FREE TEXT	FREE TEXT
918	1	1	43	setswana			0		2wT	SMS		NO RESPONSE	NO RESPONSE	NO RESPONSE	NO RESPONSE	NO RESPONSE	NO RESPONSE	NO RESPONSE	NO RESPONSE	NO RESPONSE	NO RESPONSE	NO RESPONSE	NO RESPONSE	NO RESPONSE	NO RESPONSE
919	3	6	15	english			1		2wT	SMS		NO RESPONSE	FREE TEXT	FREE TEXT	FREE TEXT	FREE TEXT	FREE TEXT	POTENTIAL AE	FREE TEXT	FREE TEXT	FREE TEXT	FREE TEXT	FREE TEXT	FREE TEXT	FREE TEXT
920	3	6	35	english			0		2wT	SMS		NO AE	NO RESPONSE	FREE TEXT	NO AE	NO RESPONSE	NO RESPONSE	NO RESPONSE	NO RESPONSE	NO RESPONSE	NO RESPONSE	NO RESPONSE	NO RESPONSE	NO RESPONSE	NO RESPONSE
921	3	6	15	english			0		2wT	SMS		FREE TEXT	FREE TEXT	POTENTIAL AE	NO RESPONSE	FREE TEXT	NO RESPONSE	NO AE	NO RESPONSE	NO RESPONSE	NO RESPONSE	NO RESPONSE	NO RESPONSE	NO RESPONSE	NO RESPONSE
922	1	1	18	english			0		2wT	SMS		NO RESPONSE	NO RESPONSE	NO RESPONSE	NO RESPONSE	NO RESPONSE	NO RESPONSE	NO RESPONSE	NO RESPONSE	NO RESPONSE	NO RESPONSE	NO RESPONSE	NO RESPONSE	NO RESPONSE	NO RESPONSE
923	4	2	28	zulu			0		2wT	WhatsApp		NO RESPONSE	FREE TEXT	FREE TEXT	FREE TEXT	FREE TEXT	FREE TEXT	FREE TEXT	FREE TEXT	FREE TEXT	FREE TEXT	FREE TEXT	FREE TEXT	POTENTIAL AE	FREE TEXT
924	3	6	15	setswana			0		2wT	SMS		NO AE	NO AE	NO AE	NO RESPONSE	NO RESPONSE	NO RESPONSE	NO RESPONSE	NO RESPONSE	NO RESPONSE	NO AE	NO RESPONSE	NO RESPONSE	NO RESPONSE	NO RESPONSE
925	1	1	45	english			0		2wT	SMS		NO RESPONSE	FREE TEXT	NO AE	NO AE	NO RESPONSE	FREE TEXT	NO RESPONSE	NO RESPONSE	NO RESPONSE	NO RESPONSE	NO RESPONSE	NO RESPONSE	NO RESPONSE	NO RESPONSE
926	1	1	30	english			0		2wT	SMS		NO RESPONSE	NO RESPONSE	NO RESPONSE	NO RESPONSE	NO RESPONSE	NO RESPONSE	NO RESPONSE	NO RESPONSE	NO RESPONSE	NO RESPONSE	NO RESPONSE	NO RESPONSE	NO RESPONSE	NO RESPONSE
927	3	6	15	setswana			0		2wT	SMS		NO RESPONSE	NO AE	NO RESPONSE	NO RESPONSE	NO RESPONSE	NO RESPONSE	NO RESPONSE	NO RESPONSE	NO RESPONSE	NO RESPONSE	NO RESPONSE	NO RESPONSE	NO RESPONSE	NO RESPONSE
928	3	6	16	english			0		2wT	SMS		NO AE	FREE TEXT	FREE TEXT	FREE TEXT	POTENTIAL AE	FREE TEXT	FREE TEXT	FREE TEXT	POTENTIAL AE	NO RESPONSE	NO AE	NO RESPONSE	NO RESPONSE	NO RESPONSE
929	3	6	15	setswana			0		2wT	SMS		NO RESPONSE	NO RESPONSE	NO RESPONSE	NO RESPONSE	NO RESPONSE	NO RESPONSE	NO RESPONSE	NO RESPONSE	NO RESPONSE	NO RESPONSE	NO RESPONSE	NO RESPONSE	NO RESPONSE	NO RESPONSE
930	3	6	21	english			0		2wT	SMS		NO RESPONSE	NO AE	POTENTIAL AE	NO AE	FREE TEXT	NO AE	NO RESPONSE	NO AE	NO AE	NO AE	NO RESPONSE	NO RESPONSE	NO RESPONSE	NO RESPONSE
931	2	4	20	english	Moderate	Infection	1		2wT	SMS		NO AE	NO AE	NO AE	FREE TEXT	POTENTIAL AE	FREE TEXT	NO RESPONSE	NO RESPONSE	FREE TEXT	NO AE	NO RESPONSE	NO AE	NO RESPONSE	NO RESPONSE
932	3	6	15	english			0		2wT	SMS		NO RESPONSE	NO AE	NO AE	NO RESPONSE	NO AE	NO AE	NO RESPONSE	NO RESPONSE	NO RESPONSE	NO RESPONSE	NO RESPONSE	NO RESPONSE	NO RESPONSE	NO RESPONSE
933	1	2	22	zulu			0		2wT	SMS		FREE TEXT	FREE TEXT	FREE TEXT	FREE TEXT	NO RESPONSE	NO RESPONSE	NO RESPONSE	NO RESPONSE	FREE TEXT	NO RESPONSE	NO RESPONSE	NO RESPONSE	NO RESPONSE	NO RESPONSE
934	1	2	31	zulu			0		2wT	SMS		NO RESPONSE	NO RESPONSE	NO RESPONSE	NO RESPONSE	NO RESPONSE	NO RESPONSE	NO RESPONSE	NO RESPONSE	NO RESPONSE	NO RESPONSE	NO RESPONSE	NO RESPONSE	NO RESPONSE	NO RESPONSE
935	1	1	42	english			0		2wT	SMS		NO RESPONSE	NO RESPONSE	NO RESPONSE	NO RESPONSE	NO RESPONSE	NO RESPONSE	NO RESPONSE	NO RESPONSE	NO RESPONSE	NO RESPONSE	NO RESPONSE	NO RESPONSE	NO RESPONSE	NO RESPONSE
936	1	1	34	english			0		2wT	SMS		FREE TEXT	NO AE	NO AE	NO AE	NO RESPONSE	NO AE	NO AE	NO AE	NO RESPONSE	NO RESPONSE	NO RESPONSE	NO RESPONSE	FREE TEXT	FREE TEXT
937	1	1	23	english			0		2wT	SMS		NO RESPONSE	NO RESPONSE	NO RESPONSE	NO RESPONSE	NO RESPONSE	NO RESPONSE	NO RESPONSE	NO RESPONSE	NO RESPONSE	NO RESPONSE	NO RESPONSE	NO RESPONSE	NO RESPONSE	NO RESPONSE
938	2	3	17	english			1		2wT	SMS		NO RESPONSE	NO RESPONSE	POTENTIAL AE	NO RESPONSE	NO RESPONSE	NO RESPONSE	NO RESPONSE	NO RESPONSE	NO RESPONSE	NO RESPONSE	NO RESPONSE	NO RESPONSE	NO RESPONSE	NO RESPONSE
939	1	2	17	english			0		2wT	SMS		FREE TEXT	NO AE	NO AE	NO RESPONSE	NO AE	NO RESPONSE	NO AE	NO RESPONSE	NO RESPONSE	NO RESPONSE	NO RESPONSE	NO RESPONSE	NO RESPONSE	NO RESPONSE
940	1	1	34	zulu			0		2wT	SMS		FREE TEXT	FREE TEXT	FREE TEXT	FREE TEXT	NO RESPONSE	NO RESPONSE	NO RESPONSE	FREE TEXT	FREE TEXT	NO RESPONSE	NO RESPONSE	NO RESPONSE	NO RESPONSE	NO RESPONSE
941	1	1	29	english			0		2wT	SMS		NO AE	NO AE	NO AE	NO RESPONSE	NO AE	FREE TEXT	FREE TEXT	FREE TEXT	POTENTIAL AE	NO RESPONSE	NO AE	NO RESPONSE	NO RESPONSE	NO RESPONSE
942	1	2	37	zulu	Moderate	Lateral shaft around wound, secondary Hematoma	0		2wT	SMS		NO RESPONSE	NO RESPONSE	NO RESPONSE	NO RESPONSE	NO RESPONSE	NO RESPONSE	NO RESPONSE	NO RESPONSE	NO RESPONSE	NO RESPONSE	NO RESPONSE	NO RESPONSE	NO RESPONSE	NO RESPONSE
943	1	1	33	english			0		2wT	SMS		NO AE	FREE TEXT	FREE TEXT	NO AE	FREE TEXT	NO AE	NO RESPONSE	NO RESPONSE	NO RESPONSE	NO AE	NO RESPONSE	NO RESPONSE	NO RESPONSE	NO RESPONSE
944	1	1	30	zulu			0		2wT	SMS		FREE TEXT	FREE TEXT	FREE TEXT	FREE TEXT	NO RESPONSE	NO RESPONSE	FREE TEXT	FREE TEXT	POTENTIAL AE	NO AE	NO RESPONSE	NO RESPONSE	NO RESPONSE	NO RESPONSE
945	1	1	26	english			1		2wT	SMS		NO AE	FREE TEXT	FREE TEXT	POTENTIAL AE	FREE TEXT	FREE TEXT	NO RESPONSE	NO RESPONSE	NO RESPONSE	NO AE	NO RESPONSE	NO RESPONSE	NO RESPONSE	NO RESPONSE
946	1	1	19	english			0		2wT	SMS		NO AE	FREE TEXT	FREE TEXT	FREE TEXT	NO AE	FREE TEXT	FREE TEXT	FREE TEXT	FREE TEXT	FREE TEXT	FREE TEXT	NO AE	FREE TEXT	NO AE
947	1	2	18	english			0		2wT	SMS		NO AE	FREE TEXT	FREE TEXT	FREE TEXT	POTENTIAL AE	FREE TEXT	FREE TEXT	NO AE	FREE TEXT	NO RESPONSE	FREE TEXT	NO AE	POTENTIAL AE	FREE TEXT
948	1	1	18	english			0		2wT	SMS		NO AE	NO AE	NO RESPONSE	NO RESPONSE	NO RESPONSE	NO RESPONSE	NO RESPONSE	NO RESPONSE	NO RESPONSE	NO RESPONSE	NO RESPONSE	NO RESPONSE	NO RESPONSE	NO RESPONSE
949	1	2	33	english			0		2wT	SMS		FREE TEXT	NO AE	NO AE	FREE TEXT	NO AE	NO RESPONSE	NO AE	FREE TEXT	NO AE	NO RESPONSE	NO RESPONSE	NO RESPONSE	NO RESPONSE	NO RESPONSE
950	3	6	15	english			0		2wT	SMS		NO RESPONSE	POTENTIAL AE	FREE TEXT	NO RESPONSE	NO RESPONSE	NO AE	NO RESPONSE	NO RESPONSE	NO RESPONSE	NO RESPONSE	NO RESPONSE	NO RESPONSE	NO RESPONSE	NO RESPONSE
951	1	1	16	english			0		2wT	SMS		NO RESPONSE	FREE TEXT	NO AE	NO RESPONSE	NO RESPONSE	NO RESPONSE	NO RESPONSE	NO RESPONSE	NO RESPONSE	NO RESPONSE	NO RESPONSE	NO RESPONSE	NO RESPONSE	NO RESPONSE
952	1	1	40	zulu			0		2wT	SMS		NO RESPONSE	NO RESPONSE	NO RESPONSE	NO RESPONSE	NO RESPONSE	NO RESPONSE	NO RESPONSE	NO RESPONSE	NO RESPONSE	NO RESPONSE	NO RESPONSE	NO RESPONSE	NO RESPONSE	NO RESPONSE
953	3	6	16	english			0		2wT	SMS		NO RESPONSE	NO RESPONSE	NO RESPONSE	NO RESPONSE	NO RESPONSE	NO RESPONSE	NO RESPONSE	NO RESPONSE	NO RESPONSE	NO RESPONSE	NO RESPONSE	NO RESPONSE	NO RESPONSE	NO RESPONSE
954	1	2	18	english			0		2wT	SMS		POTENTIAL AE	FREE TEXT	NO RESPONSE	NO RESPONSE	NO RESPONSE	NO RESPONSE	NO RESPONSE	NO AE	NO RESPONSE	NO RESPONSE	NO RESPONSE	NO RESPONSE	NO RESPONSE	NO RESPONSE
955	1	2	34	sotho			0		2wT	SMS		NO AE	FREE TEXT	NO AE	POTENTIAL AE	FREE TEXT	NO RESPONSE	NO AE	NO AE	NO RESPONSE	NO AE	NO RESPONSE	NO RESPONSE	NO RESPONSE	NO RESPONSE
956	1	1	18	english			0		2wT	SMS		NO RESPONSE	POTENTIAL AE	POTENTIAL AE	FREE TEXT	NO RESPONSE	NO AE	FREE TEXT	NO AE	FREE TEXT	NO AE	NO RESPONSE	NO RESPONSE	NO RESPONSE	NO RESPONSE
957	1	1	34	english			0		2wT	SMS		NO AE	NO RESPONSE	NO AE	NO RESPONSE	POTENTIAL AE	FREE TEXT	FREE TEXT	FREE TEXT	FREE TEXT	POTENTIAL AE	POTENTIAL AE	FREE TEXT	NO RESPONSE	NO RESPONSE
958	3	6	15	english			0		2wT	SMS		POTENTIAL AE	NO RESPONSE	NO RESPONSE	NO RESPONSE	NO AE	NO RESPONSE	NO RESPONSE	NO RESPONSE	NO RESPONSE	NO RESPONSE	NO RESPONSE	NO RESPONSE	NO RESPONSE	NO RESPONSE
959	1	2	19	english			0		2wT	WhatsApp		NO RESPONSE	NO RESPONSE	NO AE	NO RESPONSE	NO AE	NO AE	NO AE	NO RESPONSE	NO RESPONSE	NO RESPONSE	NO RESPONSE	NO RESPONSE	NO RESPONSE	NO RESPONSE
960	1	2	26	english			0	1	2wT	SMS		FREE TEXT	FREE TEXT	FREE TEXT	FREE TEXT	FREE TEXT	FREE TEXT	FREE TEXT	FREE TEXT	FREE TEXT	FREE TEXT	FREE TEXT	FREE TEXT	FREE TEXT	FREE TEXT
961	3	6	16	english			0		2wT	SMS		NO AE	NO RESPONSE	NO RESPONSE	NO RESPONSE	NO RESPONSE	NO RESPONSE	NO RESPONSE	NO RESPONSE	NO RESPONSE	NO RESPONSE	NO RESPONSE	NO RESPONSE	NO RESPONSE	NO RESPONSE
962	2	5	16	setswana			0		2wT	SMS		NO RESPONSE	NO RESPONSE	NO RESPONSE	NO RESPONSE	NO RESPONSE	FREE TEXT	NO AE	NO AE	NO RESPONSE	NO RESPONSE	NO RESPONSE	NO RESPONSE	NO RESPONSE	NO RESPONSE
963	1	2	15	english			0		2wT	SMS		FREE TEXT	FREE TEXT	FREE TEXT	FREE TEXT	FREE TEXT	FREE TEXT	POTENTIAL AE	FREE TEXT	FREE TEXT	FREE TEXT	FREE TEXT	NO AE	FREE TEXT	NO AE
964	1	1	25	english			0		2wT	SMS		POTENTIAL AE	FREE TEXT	NO AE	NO AE	NO AE	NO RESPONSE	NO RESPONSE	FREE TEXT	FREE TEXT	FREE TEXT	POTENTIAL AE	FREE TEXT	NO AE	NO RESPONSE
965	1	2	19	english			0		2wT	SMS		NO RESPONSE	NO RESPONSE	NO RESPONSE	NO RESPONSE	NO RESPONSE	NO RESPONSE	NO RESPONSE	NO RESPONSE	NO RESPONSE	NO RESPONSE	NO RESPONSE	NO RESPONSE	FREE TEXT	NO RESPONSE
966	1	1	25	sotho			0		2wT	SMS		POTENTIAL AE	POTENTIAL AE	POTENTIAL AE	FREE TEXT	NO RESPONSE	NO RESPONSE	NO RESPONSE	NO RESPONSE	NO RESPONSE	NO RESPONSE	NO RESPONSE	NO RESPONSE	NO RESPONSE	NO RESPONSE
967	3	6	15	english			0		2wT	SMS		NO RESPONSE	NO AE	NO RESPONSE	NO RESPONSE	NO AE	NO AE	FREE TEXT	NO AE	NO RESPONSE	NO RESPONSE	NO RESPONSE	NO RESPONSE	NO RESPONSE	NO RESPONSE
968	1	1	18	english			0		2wT	SMS		FREE TEXT	FREE TEXT	POTENTIAL AE	FREE TEXT	FREE TEXT	FREE TEXT	FREE TEXT	POTENTIAL AE	FREE TEXT	NO AE	NO RESPONSE	NO AE	FREE TEXT	POTENTIAL AE
969	1	1	38	english			0		2wT	SMS		NO RESPONSE	NO RESPONSE	NO RESPONSE	NO RESPONSE	NO RESPONSE	NO RESPONSE	NO RESPONSE	NO RESPONSE	NO RESPONSE	NO RESPONSE	NO RESPONSE	NO RESPONSE	NO RESPONSE	NO RESPONSE
970	1	1	31	english			1		2wT	SMS		FREE TEXT	FREE TEXT	FREE TEXT	NO AE	FREE TEXT	FREE TEXT	FREE TEXT	NO AE	FREE TEXT	NO AE	FREE TEXT	FREE TEXT	NO AE	FREE TEXT
971	1	2	15	english			0		2wT	SMS		NO RESPONSE	NO AE	NO RESPONSE	NO RESPONSE	NO RESPONSE	NO RESPONSE	NO RESPONSE	NO RESPONSE	NO RESPONSE	NO RESPONSE	NO RESPONSE	NO RESPONSE	NO RESPONSE	NO RESPONSE
972	3	6	15	english			0		2wT	SMS		NO RESPONSE	NO RESPONSE	NO AE	NO RESPONSE	NO AE	NO RESPONSE	NO RESPONSE	NO RESPONSE	NO RESPONSE	NO RESPONSE	NO RESPONSE	NO RESPONSE	NO RESPONSE	NO RESPONSE
973	1	2	16	english			0		2wT	SMS		NO RESPONSE	NO RESPONSE	NO RESPONSE	NO RESPONSE	NO RESPONSE	NO RESPONSE	NO RESPONSE	NO RESPONSE	NO RESPONSE	NO RESPONSE	NO RESPONSE	NO RESPONSE	NO RESPONSE	NO RESPONSE
974	1	1	15	english			0		2wT	SMS		NO AE	FREE TEXT	NO AE	NO RESPONSE	NO RESPONSE	NO AE	NO RESPONSE	NO AE	NO RESPONSE	NO RESPONSE	NO RESPONSE	NO RESPONSE	NO RESPONSE	NO RESPONSE
975	1	2	26	english			0		2wT	SMS		NO RESPONSE	NO AE	FREE TEXT	POTENTIAL AE	FREE TEXT	NO RESPONSE	FREE TEXT	FREE TEXT	FREE TEXT	FREE TEXT	FREE TEXT	POTENTIAL AE	FREE TEXT	FREE TEXT
976	1	1	31	setswana			0		2wT	SMS		NO RESPONSE	FREE TEXT	FREE TEXT	POTENTIAL AE	FREE TEXT	FREE TEXT	FREE TEXT	FREE TEXT	FREE TEXT	FREE TEXT	FREE TEXT	FREE TEXT	POTENTIAL AE	FREE TEXT
977	1	1	30	zulu			0		2wT	SMS		NO RESPONSE	NO AE	FREE TEXT	FREE TEXT	FREE TEXT	NO RESPONSE	FREE TEXT	NO RESPONSE	NO RESPONSE	NO RESPONSE	NO RESPONSE	NO RESPONSE	NO RESPONSE	NO RESPONSE
978	1	2	16	english			0		2wT	SMS		FREE TEXT	FREE TEXT	FREE TEXT	POTENTIAL AE	FREE TEXT	POTENTIAL AE	FREE TEXT	NO RESPONSE	NO AE	NO AE	NO AE	NO RESPONSE	NO RESPONSE	NO RESPONSE
979	1	2	30	english			0		2wT	SMS		FREE TEXT	POTENTIAL AE	FREE TEXT	FREE TEXT	FREE TEXT	NO AE	FREE TEXT	FREE TEXT	FREE TEXT	FREE TEXT	FREE TEXT	FREE TEXT	FREE TEXT	FREE TEXT
980	1	2	31	english			0		2wT	SMS		NO AE	NO RESPONSE	FREE TEXT	FREE TEXT	NO RESPONSE	NO AE	NO RESPONSE	NO AE	NO RESPONSE	NO AE	NO RESPONSE	NO RESPONSE	NO RESPONSE	NO RESPONSE
981	2	3	15	english			0		2wT	SMS		NO AE	NO RESPONSE	NO RESPONSE	NO RESPONSE	FREE TEXT	POTENTIAL AE	FREE TEXT	NO RESPONSE	NO RESPONSE	NO RESPONSE	NO RESPONSE	NO RESPONSE	NO RESPONSE	NO RESPONSE
982	3	6	15	english			0		2wT	SMS		NO RESPONSE	NO RESPONSE	NO RESPONSE	NO RESPONSE	NO AE	FREE TEXT	POTENTIAL AE	NO AE	NO RESPONSE	NO RESPONSE	NO RESPONSE	NO RESPONSE	NO RESPONSE	NO RESPONSE
983	1	2	21	english			0		2wT	SMS		NO AE	NO RESPONSE	NO AE	NO AE	NO RESPONSE	NO AE	NO AE	NO AE	NO RESPONSE	NO RESPONSE	NO RESPONSE	NO RESPONSE	NO RESPONSE	NO RESPONSE
984	3	6	31	english			0		2wT	SMS		NO RESPONSE	NO AE	NO AE	NO RESPONSE	NO RESPONSE	NO RESPONSE	NO RESPONSE	NO RESPONSE	NO RESPONSE	NO RESPONSE	NO RESPONSE	NO RESPONSE	NO RESPONSE	NO RESPONSE
985	4	1	32	english			0		2wT	WhatsApp		FREE TEXT	FREE TEXT	FREE TEXT	FREE TEXT	POTENTIAL AE	NO AE	FREE TEXT	NO AE	NO AE	NO RESPONSE	NO AE	FREE TEXT	FREE TEXT	NO AE
986	4	2	27	english			0		2wT	WhatsApp		NO RESPONSE	NO RESPONSE	NO RESPONSE	NO RESPONSE	NO AE	FREE TEXT	NO RESPONSE	NO RESPONSE	NO RESPONSE	NO RESPONSE	NO RESPONSE	NO RESPONSE	NO RESPONSE	NO RESPONSE
987	1	1	30	english			0		2wT	SMS		NO AE	NO RESPONSE	NO AE	NO RESPONSE	NO AE	NO RESPONSE	NO RESPONSE	NO RESPONSE	NO RESPONSE	NO RESPONSE	NO RESPONSE	NO RESPONSE	NO RESPONSE	NO RESPONSE
988	3	6	19	english			0		2wT	SMS		POTENTIAL AE	NO RESPONSE	NO RESPONSE	NO RESPONSE	NO RESPONSE	NO RESPONSE	POTENTIAL AE	FREE TEXT	NO RESPONSE	NO RESPONSE	NO RESPONSE	NO RESPONSE	NO RESPONSE	NO RESPONSE
989	1	1	24	english			0		2wT	SMS		NO RESPONSE	NO RESPONSE	NO RESPONSE	NO RESPONSE	NO RESPONSE	NO RESPONSE	NO RESPONSE	NO RESPONSE	NO RESPONSE	NO RESPONSE	NO RESPONSE	NO RESPONSE	NO RESPONSE	NO RESPONSE
990	1	2	42	english			0		2wT	SMS		FREE TEXT	NO AE	FREE TEXT	FREE TEXT	FREE TEXT	FREE TEXT	FREE TEXT	FREE TEXT	NO RESPONSE	FREE TEXT	FREE TEXT	NO RESPONSE	NO RESPONSE	NO RESPONSE
991	1	2	15	english			0		2wT	SMS		NO RESPONSE	NO RESPONSE	NO RESPONSE	NO RESPONSE	NO RESPONSE	NO RESPONSE	FREE TEXT	FREE TEXT	NO RESPONSE	NO RESPONSE	NO RESPONSE	NO RESPONSE	NO RESPONSE	NO RESPONSE
992	4	1	21	english			0		2wT	WhatsApp		NO RESPONSE	NO RESPONSE	NO RESPONSE	NO RESPONSE	NO RESPONSE	NO RESPONSE	NO RESPONSE	NO RESPONSE	NO RESPONSE	NO RESPONSE	NO RESPONSE	NO RESPONSE	NO RESPONSE	NO RESPONSE
993	3	6	15	english			0		2wT	SMS		NO AE	FREE TEXT	NO RESPONSE	NO RESPONSE	NO RESPONSE	NO AE	NO RESPONSE	NO AE	NO RESPONSE	NO RESPONSE	NO RESPONSE	NO RESPONSE	NO RESPONSE	NO RESPONSE
994	3	6	16	english			0		2wT	SMS		NO RESPONSE	NO RESPONSE	NO RESPONSE	NO RESPONSE	NO RESPONSE	NO RESPONSE	NO RESPONSE	NO RESPONSE	NO RESPONSE	NO RESPONSE	NO RESPONSE	NO RESPONSE	NO RESPONSE	NO RESPONSE
995	3	6	16	english			0		2wT	SMS	minor	NO RESPONSE	NO RESPONSE	NO AE	NO RESPONSE	NO RESPONSE	NO AE	NO RESPONSE	NO RESPONSE	NO RESPONSE	NO RESPONSE	NO RESPONSE	NO RESPONSE	NO RESPONSE	NO RESPONSE
996	1	1	17	english			0		2wT	SMS		NO RESPONSE	FREE TEXT	POTENTIAL AE	FREE TEXT	POTENTIAL AE	NO RESPONSE	NO AE	NO RESPONSE	NO RESPONSE	NO RESPONSE	NO RESPONSE	NO RESPONSE	NO RESPONSE	NO RESPONSE
997	1	1	28	english			0		2wT	SMS		NO RESPONSE	FREE TEXT	NO AE	NO AE	FREE TEXT	POTENTIAL AE	FREE TEXT	FREE TEXT	FREE TEXT	NO RESPONSE	NO RESPONSE	NO RESPONSE	NO RESPONSE	NO RESPONSE
998	1	1	16	english			0		2wT	SMS		FREE TEXT	FREE TEXT	FREE TEXT	NO AE	FREE TEXT	NO RESPONSE	NO RESPONSE	NO RESPONSE	NO RESPONSE	NO RESPONSE	NO RESPONSE	NO RESPONSE	NO RESPONSE	NO AE
999	1	1	28	english			0		2wT	SMS		NO AE	NO RESPONSE	NO RESPONSE	NO RESPONSE	NO AE	NO RESPONSE	NO RESPONSE	NO RESPONSE	NO RESPONSE	NO RESPONSE	NO RESPONSE	NO RESPONSE	NO RESPONSE	NO RESPONSE
1000	2	5	15	setswana			0		2wT	SMS		NO RESPONSE	NO RESPONSE	NO RESPONSE	NO RESPONSE	NO RESPONSE	NO RESPONSE	NO RESPONSE	NO RESPONSE	NO RESPONSE	NO RESPONSE	NO RESPONSE	NO RESPONSE	NO RESPONSE	NO RESPONSE
1001	2	3	23	english			1		2wT	SMS		NO RESPONSE	NO AE	NO AE	NO RESPONSE	NO RESPONSE	NO RESPONSE	FREE TEXT	POTENTIAL AE	NO RESPONSE	NO RESPONSE	NO RESPONSE	NO RESPONSE	NO RESPONSE	NO RESPONSE
1002	3	6	15	english			0		2wT	SMS		NO RESPONSE	NO RESPONSE	NO RESPONSE	NO RESPONSE	NO RESPONSE	NO RESPONSE	NO RESPONSE	NO RESPONSE	NO RESPONSE	NO RESPONSE	NO RESPONSE	NO RESPONSE	NO RESPONSE	NO RESPONSE
1003	1	2	26	zulu			0	1	2wT	SMS		FREE TEXT	NO RESPONSE	FREE TEXT	NO RESPONSE	POTENTIAL AE	FREE TEXT	FREE TEXT	FREE TEXT	FREE TEXT	NO RESPONSE	FREE TEXT	FREE TEXT	NO RESPONSE	NO RESPONSE
1004	2	4	15	setswana			0		2wT	SMS		NO RESPONSE	NO RESPONSE	NO RESPONSE	NO RESPONSE	NO RESPONSE	NO RESPONSE	NO RESPONSE	NO RESPONSE	NO RESPONSE	NO RESPONSE	NO RESPONSE	NO RESPONSE	NO RESPONSE	NO RESPONSE
1005	3	6	21	sotho			0		2wT	SMS		FREE TEXT	FREE TEXT	FREE TEXT	POTENTIAL AE	NO RESPONSE	NO RESPONSE	NO RESPONSE	NO RESPONSE	NO RESPONSE	NO RESPONSE	NO RESPONSE	NO RESPONSE	NO RESPONSE	NO RESPONSE
1006	3	6	15	sotho			0		2wT	SMS		NO RESPONSE	NO RESPONSE	FREE TEXT	NO RESPONSE	NO RESPONSE	NO RESPONSE	NO RESPONSE	NO RESPONSE	NO RESPONSE	NO RESPONSE	NO RESPONSE	NO RESPONSE	NO RESPONSE	NO RESPONSE
1007	3	6	17	english			0		2wT	SMS		NO RESPONSE	NO RESPONSE	NO RESPONSE	NO AE	FREE TEXT	FREE TEXT	NO AE	NO AE	NO RESPONSE	NO RESPONSE	NO RESPONSE	NO RESPONSE	NO RESPONSE	NO RESPONSE
1008	1	1	16	english			0		2wT	SMS		NO RESPONSE	NO RESPONSE	NO RESPONSE	NO RESPONSE	NO RESPONSE	NO RESPONSE	NO RESPONSE	NO RESPONSE	NO RESPONSE	NO RESPONSE	NO RESPONSE	NO RESPONSE	NO RESPONSE	NO RESPONSE
1009	2	3	15	english			0		2wT	SMS		NO AE	NO RESPONSE	NO RESPONSE	NO RESPONSE	NO RESPONSE	NO RESPONSE	NO RESPONSE	NO RESPONSE	NO RESPONSE	NO RESPONSE	NO RESPONSE	NO RESPONSE	NO RESPONSE	FREE TEXT
1010	1	2	23	english			0		2wT	SMS		FREE TEXT	POTENTIAL AE	FREE TEXT	POTENTIAL AE	POTENTIAL AE	FREE TEXT	POTENTIAL AE	FREE TEXT	FREE TEXT	FREE TEXT	FREE TEXT	FREE TEXT	POTENTIAL AE	POTENTIAL AE
1011	1	1	16	english			0		2wT	SMS		NO AE	NO RESPONSE	NO AE	NO RESPONSE	NO RESPONSE	NO RESPONSE	NO RESPONSE	NO RESPONSE	NO RESPONSE	NO RESPONSE	NO RESPONSE	NO RESPONSE	NO RESPONSE	NO RESPONSE
1012	1	2	47	english			0		2wT	SMS		NO AE	NO AE	NO AE	NO RESPONSE	FREE TEXT	NO AE	NO AE	NO AE	NO RESPONSE	NO RESPONSE	NO RESPONSE	NO RESPONSE	NO RESPONSE	NO RESPONSE
1013	1	1	37	zulu			0		2wT	SMS		NO RESPONSE	FREE TEXT	FREE TEXT	FREE TEXT	FREE TEXT	FREE TEXT	FREE TEXT	FREE TEXT	NO RESPONSE	FREE TEXT	FREE TEXT	FREE TEXT	FREE TEXT	FREE TEXT
1014	1	2	16	english			0		2wT	SMS		FREE TEXT	FREE TEXT	FREE TEXT	FREE TEXT	FREE TEXT	FREE TEXT	POTENTIAL AE	FREE TEXT	NO AE	NO RESPONSE	NO RESPONSE	NO AE	NO RESPONSE	NO RESPONSE
1015	1	1	28	english			0		2wT	SMS		NO AE	NO AE	NO AE	NO RESPONSE	NO AE	NO AE	FREE TEXT	NO AE	NO RESPONSE	NO RESPONSE	NO RESPONSE	NO RESPONSE	NO RESPONSE	NO RESPONSE
1016	1	1	24	english			0		2wT	SMS		NO RESPONSE	NO RESPONSE	NO RESPONSE	NO RESPONSE	NO RESPONSE	NO RESPONSE	NO RESPONSE	NO RESPONSE	NO RESPONSE	NO RESPONSE	NO RESPONSE	NO RESPONSE	NO RESPONSE	NO RESPONSE
1017	2	3	22	english			0		2wT	SMS		NO AE	NO AE	NO AE	NO AE	NO RESPONSE	NO AE	NO AE	NO AE	FREE TEXT	NO RESPONSE	NO RESPONSE	NO RESPONSE	NO RESPONSE	NO RESPONSE
1018	2	5	17	english			0		2wT	SMS		NO AE	NO RESPONSE	NO RESPONSE	NO RESPONSE	NO RESPONSE	NO RESPONSE	NO RESPONSE	NO RESPONSE	NO RESPONSE	NO RESPONSE	NO RESPONSE	NO RESPONSE	NO RESPONSE	NO RESPONSE
1019	2	5	16	english			0		2wT	SMS		NO RESPONSE	NO RESPONSE	NO RESPONSE	NO RESPONSE	NO RESPONSE	NO RESPONSE	NO RESPONSE	NO RESPONSE	NO RESPONSE	NO RESPONSE	NO RESPONSE	NO RESPONSE	NO RESPONSE	NO RESPONSE
1020	1	2	27	zulu			0		2wT	SMS		NO AE	FREE TEXT	FREE TEXT	NO RESPONSE	NO RESPONSE	NO AE	NO RESPONSE	NO RESPONSE	NO RESPONSE	NO RESPONSE	NO RESPONSE	NO RESPONSE	NO RESPONSE	NO RESPONSE
1021	3	6	16	english			0		2wT	SMS		FREE TEXT	FREE TEXT	FREE TEXT	FREE TEXT	NO AE	NO AE	NO RESPONSE	NO RESPONSE	NO RESPONSE	NO RESPONSE	FREE TEXT	NO RESPONSE	NO RESPONSE	NO RESPONSE
1022	3	6	15	english			0		2wT	SMS		NO AE	POTENTIAL AE	FREE TEXT	NO RESPONSE	NO RESPONSE	NO RESPONSE	NO AE	NO AE	FREE TEXT	NO AE	NO RESPONSE	NO RESPONSE	NO RESPONSE	NO RESPONSE
1023	1	2	28	zulu			0		2wT	SMS		NO RESPONSE	NO RESPONSE	NO RESPONSE	NO RESPONSE	NO RESPONSE	NO RESPONSE	NO RESPONSE	NO RESPONSE	FREE TEXT	NO AE	NO RESPONSE	NO RESPONSE	NO RESPONSE	NO RESPONSE
1024	3	6	20	english			0		2wT	SMS		FREE TEXT	NO RESPONSE	FREE TEXT	FREE TEXT	FREE TEXT	NO RESPONSE	NO AE	NO RESPONSE	NO RESPONSE	NO RESPONSE	NO RESPONSE	NO RESPONSE	NO RESPONSE	NO RESPONSE
1025	1	1	25	zulu			0		2wT	SMS		NO AE	NO AE	NO AE	NO RESPONSE	NO AE	NO RESPONSE	NO RESPONSE	NO RESPONSE	NO RESPONSE	NO RESPONSE	NO RESPONSE	NO RESPONSE	NO RESPONSE	NO RESPONSE
1026	2	3	24	english	Mild	Infection	1		2wT	SMS		NO AE	NO AE	NO AE	NO AE	NO AE	NO RESPONSE	NO RESPONSE	NO AE	NO RESPONSE	NO RESPONSE	POTENTIAL AE	FREE TEXT	FREE TEXT	FREE TEXT
1027	3	6	18	sotho			0		2wT	SMS		NO RESPONSE	NO RESPONSE	NO RESPONSE	NO RESPONSE	NO RESPONSE	NO RESPONSE	NO RESPONSE	NO RESPONSE	NO RESPONSE	NO RESPONSE	NO RESPONSE	NO RESPONSE	NO RESPONSE	NO RESPONSE
1028	4	2	31	english			0		2wT	WhatsApp		NO AE	FREE TEXT	FREE TEXT	NO AE	NO RESPONSE	FREE TEXT	FREE TEXT	NO RESPONSE	FREE TEXT	FREE TEXT	NO AE	NO RESPONSE	NO RESPONSE	NO RESPONSE
1029	2	5	17	english			0		2wT	SMS		NO RESPONSE	NO RESPONSE	NO RESPONSE	NO RESPONSE	NO RESPONSE	NO RESPONSE	NO RESPONSE	NO RESPONSE	NO RESPONSE	NO RESPONSE	NO RESPONSE	NO RESPONSE	NO RESPONSE	NO RESPONSE
1030	1	2	25	english			0		2wT	SMS		NO RESPONSE	NO RESPONSE	NO AE	NO AE	NO RESPONSE	NO AE	NO RESPONSE	NO RESPONSE	NO RESPONSE	NO RESPONSE	FREE TEXT	NO RESPONSE	NO RESPONSE	NO RESPONSE
1031	3	6	15	setswana			0		2wT	SMS		FREE TEXT	NO AE	NO AE	NO AE	NO RESPONSE	NO AE	NO AE	NO AE	NO RESPONSE	NO RESPONSE	NO RESPONSE	NO RESPONSE	NO RESPONSE	NO RESPONSE
1032	3	6	15	setswana			0		2wT	SMS		NO AE	POTENTIAL AE	FREE TEXT	NO AE	NO RESPONSE	NO AE	NO RESPONSE	NO AE	NO RESPONSE	NO RESPONSE	NO RESPONSE	NO RESPONSE	NO RESPONSE	NO RESPONSE
1033	3	6	17	sotho			0		2wT	SMS		NO RESPONSE	NO RESPONSE	NO RESPONSE	NO RESPONSE	NO RESPONSE	NO RESPONSE	NO RESPONSE	NO RESPONSE	NO RESPONSE	NO RESPONSE	NO RESPONSE	NO RESPONSE	NO RESPONSE	NO RESPONSE
1034	2	4	16	english			0		2wT	SMS		FREE TEXT	POTENTIAL AE	NO AE	FREE TEXT	FREE TEXT	FREE TEXT	FREE TEXT	FREE TEXT	NO RESPONSE	NO AE	FREE TEXT	NO RESPONSE	NO RESPONSE	NO RESPONSE
1035	1	2	26	english			0		2wT	SMS		NO RESPONSE	NO RESPONSE	NO RESPONSE	NO RESPONSE	NO RESPONSE	NO RESPONSE	NO RESPONSE	NO RESPONSE	NO RESPONSE	NO RESPONSE	NO RESPONSE	NO RESPONSE	NO RESPONSE	NO RESPONSE
1036	2	5	18	afrikaans			0		2wT	SMS		NO AE	FREE TEXT	NO AE	POTENTIAL AE	FREE TEXT	FREE TEXT	FREE TEXT	FREE TEXT	FREE TEXT	FREE TEXT	FREE TEXT	FREE TEXT	FREE TEXT	FREE TEXT
1037	1	1	17	zulu			0		2wT	SMS		POTENTIAL AE	FREE TEXT	FREE TEXT	NO RESPONSE	NO RESPONSE	NO RESPONSE	NO RESPONSE	NO RESPONSE	NO RESPONSE	FREE TEXT	NO RESPONSE	NO RESPONSE	NO RESPONSE	NO RESPONSE
1038	3	6	15	english			0		2wT	SMS		NO RESPONSE	NO RESPONSE	NO RESPONSE	NO RESPONSE	NO RESPONSE	NO RESPONSE	NO RESPONSE	NO RESPONSE	NO RESPONSE	NO RESPONSE	NO RESPONSE	NO RESPONSE	NO RESPONSE	NO RESPONSE
1039	1	1	31	english			0		2wT	SMS		NO RESPONSE	NO AE	NO AE	NO RESPONSE	NO AE	NO AE	NO AE	NO RESPONSE	NO RESPONSE	NO RESPONSE	NO RESPONSE	NO RESPONSE	NO RESPONSE	NO RESPONSE
1040	2	3	34	zulu			0		2wT	SMS		NO AE	FREE TEXT	NO AE	NO AE	NO AE	NO AE	FREE TEXT	NO AE	NO AE	NO RESPONSE	NO RESPONSE	NO RESPONSE	NO RESPONSE	NO RESPONSE
1041	3	6	15	english			0		2wT	SMS		NO RESPONSE	NO RESPONSE	FREE TEXT	NO RESPONSE	NO RESPONSE	NO RESPONSE	NO RESPONSE	NO RESPONSE	NO RESPONSE	NO RESPONSE	NO RESPONSE	NO RESPONSE	NO RESPONSE	NO RESPONSE
1042	1	1	31	english			1		2wT	SMS		POTENTIAL AE	FREE TEXT	FREE TEXT	POTENTIAL AE	FREE TEXT	NO RESPONSE	NO RESPONSE	FREE TEXT	POTENTIAL AE	FREE TEXT	FREE TEXT	FREE TEXT	POTENTIAL AE	NO RESPONSE
1043	1	2	40	zulu			0		2wT	SMS		NO RESPONSE	NO RESPONSE	NO AE	NO RESPONSE	NO AE	NO AE	NO AE	NO RESPONSE	NO RESPONSE	NO RESPONSE	NO RESPONSE	NO RESPONSE	NO RESPONSE	NO RESPONSE
1044	1	2	16	sotho			0		2wT	SMS		NO RESPONSE	NO RESPONSE	NO RESPONSE	NO RESPONSE	NO RESPONSE	NO RESPONSE	NO RESPONSE	NO RESPONSE	NO RESPONSE	NO RESPONSE	NO RESPONSE	NO RESPONSE	NO RESPONSE	NO RESPONSE
1045	1	1	23	english			0		2wT	SMS		NO RESPONSE	POTENTIAL AE	FREE TEXT	POTENTIAL AE	NO AE	NO RESPONSE	NO AE	NO RESPONSE	NO RESPONSE	NO RESPONSE	NO RESPONSE	NO RESPONSE	NO RESPONSE	NO RESPONSE
1046	2	3	21	zulu			0		2wT	SMS		FREE TEXT	NO AE	POTENTIAL AE	FREE TEXT	NO AE	NO RESPONSE	NO AE	NO RESPONSE	NO RESPONSE	NO RESPONSE	NO RESPONSE	NO RESPONSE	NO RESPONSE	NO RESPONSE
1047	1	1	36	english			0		2wT	SMS		NO AE	NO RESPONSE	NO RESPONSE	NO RESPONSE	NO RESPONSE	FREE TEXT	NO RESPONSE	NO RESPONSE	NO RESPONSE	NO RESPONSE	NO RESPONSE	NO RESPONSE	NO RESPONSE	NO RESPONSE
1048	3	6	16	english			0		2wT	SMS		POTENTIAL AE	FREE TEXT	FREE TEXT	FREE TEXT	NO AE	NO AE	NO RESPONSE	NO AE	FREE TEXT	NO AE	NO RESPONSE	NO RESPONSE	NO RESPONSE	NO RESPONSE
1049	1	1	19	sotho			0		2wT	SMS		NO RESPONSE	NO AE	NO AE	NO RESPONSE	FREE TEXT	POTENTIAL AE	FREE TEXT	FREE TEXT	FREE TEXT	FREE TEXT	POTENTIAL AE	FREE TEXT	NO RESPONSE	NO RESPONSE
1050	1	1	32	english			0		2wT	SMS		NO AE	NO AE	NO AE	NO RESPONSE	NO AE	NO AE	NO AE	NO RESPONSE	NO RESPONSE	NO RESPONSE	NO RESPONSE	NO RESPONSE	NO RESPONSE	NO RESPONSE
1051	1	1	23	english			0		2wT	SMS		FREE TEXT	POTENTIAL AE	NO RESPONSE	NO AE	NO RESPONSE	NO AE	NO RESPONSE	NO RESPONSE	NO RESPONSE	NO RESPONSE	NO RESPONSE	NO RESPONSE	NO RESPONSE	NO RESPONSE
1052	1	1	18	english			0		2wT	SMS		FREE TEXT	POTENTIAL AE	FREE TEXT	FREE TEXT	FREE TEXT	NO RESPONSE	NO RESPONSE	NO RESPONSE	NO RESPONSE	FREE TEXT	FREE TEXT	FREE TEXT	FREE TEXT	POTENTIAL AE
1053	3	6	15	english			0		2wT	SMS		NO RESPONSE	NO RESPONSE	NO RESPONSE	NO RESPONSE	NO RESPONSE	NO RESPONSE	NO RESPONSE	NO RESPONSE	NO RESPONSE	NO RESPONSE	NO RESPONSE	NO RESPONSE	NO RESPONSE	NO RESPONSE
1054	1	2	25	zulu			0		2wT	SMS		NO AE	FREE TEXT	FREE TEXT	FREE TEXT	FREE TEXT	FREE TEXT	NO AE	NO RESPONSE	NO AE	NO RESPONSE	NO RESPONSE	NO RESPONSE	NO RESPONSE	NO RESPONSE
1055	3	6	36	setswana			0		2wT	SMS		NO AE	NO AE	NO AE	NO AE	NO RESPONSE	NO RESPONSE	NO AE	NO AE	NO RESPONSE	NO RESPONSE	NO RESPONSE	NO RESPONSE	NO RESPONSE	NO RESPONSE
1056	3	6	39	setswana			0		2wT	SMS		NO AE	NO RESPONSE	NO RESPONSE	NO RESPONSE	NO RESPONSE	NO RESPONSE	NO RESPONSE	NO RESPONSE	NO RESPONSE	NO RESPONSE	NO RESPONSE	NO RESPONSE	NO RESPONSE	NO RESPONSE
1057	1	1	51	english	Severe	Wound opening	2		2wT	SMS		NO AE	FREE TEXT	FREE TEXT	FREE TEXT	FREE TEXT	NO AE	FREE TEXT	FREE TEXT	FREE TEXT	FREE TEXT	FREE TEXT	POTENTIAL AE	FREE TEXT	FREE TEXT
1058	1	2	25	english			0		2wT	SMS		FREE TEXT	FREE TEXT	NO AE	NO AE	FREE TEXT	FREE TEXT	FREE TEXT	NO RESPONSE	FREE TEXT	FREE TEXT	FREE TEXT	FREE TEXT	NO RESPONSE	NO RESPONSE
1059	1	1	29	english			0		2wT	SMS		POTENTIAL AE	FREE TEXT	FREE TEXT	FREE TEXT	POTENTIAL AE	POTENTIAL AE	FREE TEXT	FREE TEXT	FREE TEXT	NO AE	NO RESPONSE	NO RESPONSE	NO RESPONSE	NO RESPONSE
1060	1	2	15	english			0		2wT	SMS		FREE TEXT	NO AE	FREE TEXT	POTENTIAL AE	FREE TEXT	FREE TEXT	FREE TEXT	NO AE	NO RESPONSE	NO AE	NO AE	NO AE	NO RESPONSE	NO RESPONSE
1061	1	2	22	english			0		2wT	SMS		NO RESPONSE	NO RESPONSE	NO RESPONSE	NO RESPONSE	NO RESPONSE	NO AE	NO AE	NO RESPONSE	NO RESPONSE	NO RESPONSE	NO RESPONSE	NO RESPONSE	NO RESPONSE	NO RESPONSE
1062	3	6	15	english			0		2wT	SMS		NO RESPONSE	NO RESPONSE	NO RESPONSE	FREE TEXT	FREE TEXT	FREE TEXT	FREE TEXT	FREE TEXT	FREE TEXT	FREE TEXT	POTENTIAL AE	FREE TEXT	FREE TEXT	FREE TEXT
1063	1	1	42	zulu			0		2wT	SMS		NO RESPONSE	NO RESPONSE	NO RESPONSE	NO RESPONSE	NO RESPONSE	NO RESPONSE	NO RESPONSE	NO RESPONSE	NO RESPONSE	NO RESPONSE	NO RESPONSE	NO RESPONSE	NO RESPONSE	NO RESPONSE
1064	1	2	27	english			0		2wT	SMS		NO RESPONSE	FREE TEXT	FREE TEXT	FREE TEXT	FREE TEXT	NO RESPONSE	NO RESPONSE	FREE TEXT	FREE TEXT	FREE TEXT	FREE TEXT	NO RESPONSE	NO RESPONSE	NO RESPONSE
1065	1	1	21	english			0	1	2wT	SMS		FREE TEXT	FREE TEXT	FREE TEXT	POTENTIAL AE	FREE TEXT	POTENTIAL AE	FREE TEXT	POTENTIAL AE	NO RESPONSE	POTENTIAL AE	FREE TEXT	POTENTIAL AE	FREE TEXT	POTENTIAL AE
1066	2	4	15	english			0		2wT	SMS		FREE TEXT	NO RESPONSE	NO RESPONSE	NO RESPONSE	NO RESPONSE	NO RESPONSE	NO RESPONSE	NO RESPONSE	NO RESPONSE	NO RESPONSE	NO RESPONSE	NO RESPONSE	NO RESPONSE	NO RESPONSE
1067	2	5	35	english			0		2wT	SMS		NO RESPONSE	NO RESPONSE	NO RESPONSE	NO RESPONSE	NO RESPONSE	NO AE	NO AE	NO RESPONSE	NO RESPONSE	NO RESPONSE	NO RESPONSE	NO RESPONSE	NO RESPONSE	NO RESPONSE
1068	1	1	25	zulu			0		2wT	SMS		NO AE	NO AE	NO RESPONSE	NO RESPONSE	FREE TEXT	POTENTIAL AE	NO RESPONSE	NO RESPONSE	NO RESPONSE	NO RESPONSE	NO RESPONSE	NO RESPONSE	NO RESPONSE	NO RESPONSE
1069	1	1	15	english			0		2wT	SMS	minor	NO RESPONSE	NO RESPONSE	NO RESPONSE	NO RESPONSE	NO RESPONSE	NO RESPONSE	NO RESPONSE	NO RESPONSE	NO RESPONSE	NO RESPONSE	NO RESPONSE	NO RESPONSE	NO RESPONSE	NO RESPONSE
1070	1	2	28	english			0		2wT	SMS		POTENTIAL AE	FREE TEXT	FREE TEXT	POTENTIAL AE	FREE TEXT	FREE TEXT	FREE TEXT	NO RESPONSE	NO RESPONSE	NO RESPONSE	NO AE	NO AE	NO RESPONSE	NO RESPONSE
1071	1	2	27	sotho			0		2wT	SMS		NO RESPONSE	NO RESPONSE	NO AE	NO RESPONSE	NO RESPONSE	NO AE	NO RESPONSE	NO RESPONSE	NO RESPONSE	NO RESPONSE	NO RESPONSE	NO RESPONSE	NO RESPONSE	NO RESPONSE
1072	1	1	48	zulu			0		2wT	SMS		NO RESPONSE	FREE TEXT	NO RESPONSE	NO RESPONSE	NO RESPONSE	NO RESPONSE	NO RESPONSE	NO RESPONSE	NO RESPONSE	NO RESPONSE	NO RESPONSE	NO RESPONSE	NO RESPONSE	NO RESPONSE
1073	4	1	35	zulu			0		2wT	WhatsApp		NO AE	NO AE	NO AE	NO RESPONSE	NO AE	NO RESPONSE	NO AE	NO RESPONSE	FREE TEXT	FREE TEXT	FREE TEXT	POTENTIAL AE	FREE TEXT	POTENTIAL AE
1074	1	2	34	english			0		2wT	SMS		NO RESPONSE	NO RESPONSE	NO RESPONSE	NO RESPONSE	NO RESPONSE	NO RESPONSE	NO RESPONSE	NO AE	NO RESPONSE	NO RESPONSE	NO RESPONSE	NO RESPONSE	NO RESPONSE	NO RESPONSE
1075	1	2	15	english			0		2wT	SMS		FREE TEXT	FREE TEXT	FREE TEXT	NO RESPONSE	NO RESPONSE	NO RESPONSE	NO AE	NO RESPONSE	NO RESPONSE	NO RESPONSE	NO RESPONSE	NO RESPONSE	NO RESPONSE	NO RESPONSE
1076	1	1	15	english			1		2wT	SMS		NO RESPONSE	NO RESPONSE	NO RESPONSE	NO RESPONSE	NO RESPONSE	NO RESPONSE	NO RESPONSE	NO RESPONSE	NO RESPONSE	NO RESPONSE	NO RESPONSE	NO RESPONSE	NO RESPONSE	NO RESPONSE
1077	1	2	24	zulu			0		2wT	SMS		NO RESPONSE	NO RESPONSE	NO RESPONSE	NO RESPONSE	FREE TEXT	FREE TEXT	FREE TEXT	FREE TEXT	FREE TEXT	NO RESPONSE	NO RESPONSE	NO RESPONSE	NO RESPONSE	NO RESPONSE
1078	1	2	26	zulu			0		2wT	SMS		NO RESPONSE	NO RESPONSE	NO RESPONSE	NO RESPONSE	NO RESPONSE	NO RESPONSE	NO RESPONSE	NO RESPONSE	NO RESPONSE	NO RESPONSE	NO RESPONSE	NO RESPONSE	NO RESPONSE	NO RESPONSE
1079	1	2	32	english			0		2wT	SMS		NO RESPONSE	NO AE	NO AE	NO RESPONSE	POTENTIAL AE	FREE TEXT	NO AE	NO RESPONSE	NO RESPONSE	NO RESPONSE	NO RESPONSE	NO RESPONSE	NO RESPONSE	NO RESPONSE
1080	2	5	20	english			0		2wT	SMS		NO RESPONSE	NO RESPONSE	NO RESPONSE	NO RESPONSE	NO RESPONSE	NO RESPONSE	NO RESPONSE	NO RESPONSE	NO RESPONSE	NO RESPONSE	NO RESPONSE	NO RESPONSE	NO RESPONSE	NO RESPONSE
1081	2	3	18	english			3		2wT	SMS		FREE TEXT	FREE TEXT	POTENTIAL AE	FREE TEXT	FREE TEXT	POTENTIAL AE	FREE TEXT	FREE TEXT	FREE TEXT	POTENTIAL AE	NO RESPONSE	FREE TEXT	POTENTIAL AE	FREE TEXT
1082	1	1	19	english			0		2wT	SMS		NO AE	NO AE	NO AE	NO RESPONSE	NO RESPONSE	NO RESPONSE	POTENTIAL AE	FREE TEXT	FREE TEXT	NO RESPONSE	NO RESPONSE	NO RESPONSE	NO RESPONSE	NO RESPONSE
1083	2	3	23	zulu			0		2wT	SMS		NO AE	NO AE	FREE TEXT	NO AE	NO AE	NO RESPONSE	NO AE	NO AE	NO AE	NO RESPONSE	NO AE	NO AE	FREE TEXT	NO RESPONSE
1084	1	1	23	english			0		2wT	SMS		FREE TEXT	NO AE	FREE TEXT	POTENTIAL AE	FREE TEXT	NO AE	NO RESPONSE	NO AE	NO AE	NO AE	NO RESPONSE	NO RESPONSE	NO RESPONSE	NO RESPONSE
1085	1	1	15	english			0		2wT	SMS		NO RESPONSE	NO RESPONSE	NO RESPONSE	NO RESPONSE	NO RESPONSE	NO RESPONSE	NO RESPONSE	NO RESPONSE	NO RESPONSE	NO RESPONSE	NO RESPONSE	NO RESPONSE	NO RESPONSE	NO RESPONSE
1086	1	2	42	zulu			0		2wT	SMS		NO AE	NO AE	NO AE	FREE TEXT	NO RESPONSE	NO AE	NO AE	NO AE	NO RESPONSE	NO RESPONSE	NO RESPONSE	NO RESPONSE	NO RESPONSE	NO RESPONSE
1087	1	1	56	english			0		2wT	SMS		NO RESPONSE	NO RESPONSE	NO RESPONSE	NO RESPONSE	NO RESPONSE	NO RESPONSE	NO RESPONSE	NO RESPONSE	NO RESPONSE	NO RESPONSE	NO RESPONSE	NO RESPONSE	NO RESPONSE	NO RESPONSE
1088	3	6	55	sotho			0		2wT	SMS		NO RESPONSE	NO RESPONSE	NO RESPONSE	NO RESPONSE	NO RESPONSE	NO RESPONSE	NO RESPONSE	NO RESPONSE	NO RESPONSE	NO RESPONSE	NO RESPONSE	NO RESPONSE	NO RESPONSE	NO RESPONSE
1089	1	2	17	english			0		2wT	SMS		FREE TEXT	FREE TEXT	NO AE	FREE TEXT	FREE TEXT	FREE TEXT	POTENTIAL AE	NO AE	FREE TEXT	FREE TEXT	FREE TEXT	FREE TEXT	NO AE	FREE TEXT
1090	3	6	31	english			0		2wT	SMS		NO AE	NO AE	NO AE	NO RESPONSE	NO AE	NO AE	NO AE	NO RESPONSE	NO RESPONSE	FREE TEXT	FREE TEXT	POTENTIAL AE	POTENTIAL AE	POTENTIAL AE
1091	1	1	37	english			0		2wT	SMS		NO AE	FREE TEXT	NO AE	NO AE	NO RESPONSE	NO AE	NO AE	NO RESPONSE	NO RESPONSE	NO RESPONSE	NO RESPONSE	NO RESPONSE	NO RESPONSE	NO RESPONSE
1092	1	2	15	zulu			0		2wT	SMS		FREE TEXT	FREE TEXT	FREE TEXT	FREE TEXT	FREE TEXT	NO AE	FREE TEXT	NO AE	NO RESPONSE	FREE TEXT	NO RESPONSE	FREE TEXT	NO RESPONSE	NO RESPONSE
1093	1	1	24	zulu			0		2wT	SMS		NO AE	NO AE	FREE TEXT	FREE TEXT	NO AE	NO RESPONSE	NO AE	NO AE	NO AE	NO RESPONSE	NO RESPONSE	NO RESPONSE	NO RESPONSE	FREE TEXT
1094	3	6	16	english			0		2wT	SMS		NO RESPONSE	NO AE	FREE TEXT	NO RESPONSE	NO RESPONSE	NO RESPONSE	NO RESPONSE	NO RESPONSE	NO RESPONSE	NO RESPONSE	NO RESPONSE	NO RESPONSE	NO RESPONSE	NO RESPONSE
1095	3	6	24	english			0		2wT	SMS		NO AE	NO RESPONSE	NO RESPONSE	NO RESPONSE	NO RESPONSE	NO RESPONSE	NO RESPONSE	NO RESPONSE	NO RESPONSE	NO RESPONSE	NO RESPONSE	NO RESPONSE	NO RESPONSE	NO RESPONSE
1096	1	2	32	zulu			0		2wT	SMS		FREE TEXT	NO RESPONSE	FREE TEXT	NO RESPONSE	NO AE	FREE TEXT	NO RESPONSE	FREE TEXT	NO RESPONSE	NO RESPONSE	NO RESPONSE	NO RESPONSE	NO RESPONSE	NO RESPONSE
1097	1	1	21	english			1		2wT	SMS		NO AE	FREE TEXT	POTENTIAL AE	POTENTIAL AE	POTENTIAL AE	FREE TEXT	NO RESPONSE	NO AE	NO AE	NO AE	NO RESPONSE	NO RESPONSE	NO RESPONSE	NO RESPONSE
1098	1	2	33	english			0		2wT	SMS		FREE TEXT	FREE TEXT	FREE TEXT	FREE TEXT	POTENTIAL AE	FREE TEXT	FREE TEXT	NO RESPONSE	FREE TEXT	POTENTIAL AE	NO RESPONSE	POTENTIAL AE	FREE TEXT	NO RESPONSE
1099	1	1	49	english			0		2wT	SMS		NO RESPONSE	FREE TEXT	FREE TEXT	FREE TEXT	NO AE	NO AE	NO RESPONSE	NO AE	FREE TEXT	FREE TEXT	NO AE	NO RESPONSE	NO RESPONSE	NO RESPONSE
1100	1	1	29	english			0		2wT	SMS		FREE TEXT	NO AE	NO RESPONSE	NO RESPONSE	NO RESPONSE	FREE TEXT	POTENTIAL AE	NO RESPONSE	NO RESPONSE	NO RESPONSE	FREE TEXT	NO RESPONSE	NO RESPONSE	NO RESPONSE
1101	1	2	19	english			0		2wT	SMS		NO RESPONSE	NO RESPONSE	NO RESPONSE	NO RESPONSE	NO RESPONSE	NO RESPONSE	NO RESPONSE	NO RESPONSE	NO RESPONSE	NO RESPONSE	NO RESPONSE	NO RESPONSE	NO RESPONSE	NO RESPONSE
1102	1	1	38	english			0		2wT	SMS		NO RESPONSE	FREE TEXT	NO AE	NO RESPONSE	NO RESPONSE	NO RESPONSE	NO RESPONSE	NO RESPONSE	NO RESPONSE	NO RESPONSE	NO RESPONSE	NO RESPONSE	NO RESPONSE	NO RESPONSE
1103	3	6	15	english			0		2wT	SMS		NO AE	NO AE	NO AE	NO AE	NO RESPONSE	NO RESPONSE	NO AE	FREE TEXT	NO RESPONSE	NO RESPONSE	NO RESPONSE	NO RESPONSE	NO RESPONSE	NO RESPONSE
1104	1	2	15	english			0		2wT	SMS		NO RESPONSE	FREE TEXT	POTENTIAL AE	NO AE	NO RESPONSE	NO RESPONSE	POTENTIAL AE	FREE TEXT	POTENTIAL AE	NO RESPONSE	NO RESPONSE	NO RESPONSE	NO RESPONSE	NO RESPONSE
1105	1	1	34	english			0		2wT	SMS		NO AE	NO RESPONSE	NO RESPONSE	NO RESPONSE	NO RESPONSE	NO RESPONSE	NO RESPONSE	NO RESPONSE	NO RESPONSE	NO RESPONSE	NO RESPONSE	NO RESPONSE	NO RESPONSE	NO RESPONSE
1106	1	2	29	english			0		2wT	SMS		FREE TEXT	FREE TEXT	FREE TEXT	FREE TEXT	FREE TEXT	FREE TEXT	FREE TEXT	FREE TEXT	NO AE	NO RESPONSE	NO RESPONSE	NO RESPONSE	NO RESPONSE	NO RESPONSE
1107	3	6	16	setswana			0		2wT	SMS		NO AE	NO AE	NO AE	NO RESPONSE	NO AE	NO AE	NO AE	NO RESPONSE	NO RESPONSE	NO RESPONSE	NO RESPONSE	NO RESPONSE	NO RESPONSE	NO RESPONSE
1108	4	2	38	english			0		2wT	WhatsApp		FREE TEXT	FREE TEXT	FREE TEXT	FREE TEXT	FREE TEXT	FREE TEXT	NO AE	FREE TEXT	NO RESPONSE	NO RESPONSE	FREE TEXT	POTENTIAL AE	FREE TEXT	NO RESPONSE
1109	1	2	38	english			0		2wT	SMS		NO AE	POTENTIAL AE	FREE TEXT	NO AE	NO RESPONSE	NO AE	NO AE	NO AE	NO RESPONSE	NO RESPONSE	NO RESPONSE	NO RESPONSE	NO RESPONSE	NO RESPONSE
1110	3	6	15	english			0		2wT	SMS		NO AE	NO AE	FREE TEXT	NO RESPONSE	NO AE	NO RESPONSE	NO AE	NO RESPONSE	NO RESPONSE	NO RESPONSE	NO RESPONSE	NO RESPONSE	NO RESPONSE	NO RESPONSE
1111	3	6	16	setswana			0		2wT	SMS		NO RESPONSE	NO RESPONSE	NO RESPONSE	NO RESPONSE	NO RESPONSE	NO RESPONSE	NO RESPONSE	NO RESPONSE	NO RESPONSE	NO RESPONSE	NO RESPONSE	NO RESPONSE	NO RESPONSE	NO RESPONSE
1112	1	2	15	english			1		2wT	SMS		NO RESPONSE	NO RESPONSE	NO RESPONSE	NO RESPONSE	NO RESPONSE	NO RESPONSE	NO RESPONSE	NO RESPONSE	NO RESPONSE	NO RESPONSE	NO RESPONSE	NO RESPONSE	NO RESPONSE	NO RESPONSE
1113	2	5	15	english			0		2wT	SMS		NO RESPONSE	NO RESPONSE	NO RESPONSE	NO RESPONSE	NO RESPONSE	NO RESPONSE	NO RESPONSE	NO RESPONSE	NO RESPONSE	NO RESPONSE	NO RESPONSE	NO RESPONSE	NO RESPONSE	NO RESPONSE
1114	1	1	32	english			0		2wT	SMS		NO RESPONSE	NO AE	NO AE	NO RESPONSE	NO AE	NO RESPONSE	NO RESPONSE	NO RESPONSE	NO RESPONSE	NO RESPONSE	NO RESPONSE	NO RESPONSE	NO RESPONSE	NO RESPONSE
1115	1	2	21	zulu			0		2wT	SMS		NO RESPONSE	NO RESPONSE	NO RESPONSE	NO RESPONSE	NO RESPONSE	NO RESPONSE	NO RESPONSE	NO RESPONSE	NO RESPONSE	NO RESPONSE	NO RESPONSE	NO RESPONSE	NO RESPONSE	NO RESPONSE
1116	2	5	15	setswana			0		2wT	SMS		NO RESPONSE	NO AE	NO RESPONSE	NO RESPONSE	FREE TEXT	FREE TEXT	NO RESPONSE	NO RESPONSE	NO RESPONSE	NO RESPONSE	NO RESPONSE	NO RESPONSE	NO RESPONSE	NO RESPONSE
1117	2	3	20	english			2		2wT	SMS		NO RESPONSE	NO RESPONSE	NO RESPONSE	NO RESPONSE	NO AE	NO RESPONSE	POTENTIAL AE	NO AE	FREE TEXT	NO RESPONSE	NO RESPONSE	NO RESPONSE	NO RESPONSE	NO RESPONSE
1118	1	2	29	zulu			0		2wT	SMS		NO RESPONSE	NO RESPONSE	NO AE	NO RESPONSE	NO RESPONSE	FREE TEXT	FREE TEXT	NO RESPONSE	NO RESPONSE	NO RESPONSE	NO RESPONSE	NO RESPONSE	NO RESPONSE	NO RESPONSE
1119	4	2	23	zulu			0		2wT	WhatsApp		NO RESPONSE	NO RESPONSE	NO RESPONSE	NO RESPONSE	NO RESPONSE	NO RESPONSE	NO RESPONSE	NO RESPONSE	NO RESPONSE	NO RESPONSE	NO RESPONSE	NO RESPONSE	NO RESPONSE	NO RESPONSE
1120	3	6	15	english			0		2wT	SMS		NO RESPONSE	NO RESPONSE	NO RESPONSE	NO RESPONSE	NO RESPONSE	NO RESPONSE	NO RESPONSE	NO RESPONSE	NO RESPONSE	NO RESPONSE	NO RESPONSE	NO RESPONSE	NO RESPONSE	NO RESPONSE
1121	3	6	16	english			0		2wT	SMS		NO RESPONSE	NO RESPONSE	NO RESPONSE	NO RESPONSE	NO RESPONSE	NO RESPONSE	NO RESPONSE	NO RESPONSE	NO RESPONSE	NO RESPONSE	NO RESPONSE	NO RESPONSE	NO RESPONSE	NO RESPONSE
1122	3	6	17	setswana			0		2wT	SMS		NO RESPONSE	NO RESPONSE	NO RESPONSE	NO RESPONSE	NO RESPONSE	NO RESPONSE	NO RESPONSE	NO RESPONSE	NO RESPONSE	NO RESPONSE	NO RESPONSE	NO RESPONSE	NO RESPONSE	NO RESPONSE
1123	1	1	17	english			0	1	2wT	SMS	minor	NO RESPONSE	POTENTIAL AE	FREE TEXT	NO RESPONSE	FREE TEXT	POTENTIAL AE	FREE TEXT	NO RESPONSE	NO RESPONSE	NO RESPONSE	NO RESPONSE	NO RESPONSE	NO RESPONSE	NO RESPONSE
1124	1	2	39	english			0		2wT	SMS		NO RESPONSE	NO RESPONSE	NO RESPONSE	NO RESPONSE	NO RESPONSE	NO RESPONSE	NO RESPONSE	NO RESPONSE	NO RESPONSE	NO RESPONSE	NO RESPONSE	NO RESPONSE	NO RESPONSE	NO RESPONSE
1125	1	2	30	english			0		2wT	SMS		NO AE	FREE TEXT	NO RESPONSE	FREE TEXT	POTENTIAL AE	FREE TEXT	FREE TEXT	NO RESPONSE	NO RESPONSE	FREE TEXT	NO RESPONSE	NO RESPONSE	NO RESPONSE	NO RESPONSE
1126	1	1	16	english			0		2wT	SMS		NO AE	NO RESPONSE	NO AE	NO RESPONSE	NO AE	NO RESPONSE	NO RESPONSE	NO RESPONSE	NO RESPONSE	NO RESPONSE	NO RESPONSE	NO RESPONSE	NO RESPONSE	NO RESPONSE
1127	3	6	16	english			0		2wT	SMS		NO AE	NO RESPONSE	NO AE	NO RESPONSE	NO RESPONSE	NO RESPONSE	NO RESPONSE	NO RESPONSE	NO RESPONSE	NO RESPONSE	NO RESPONSE	NO RESPONSE	NO RESPONSE	NO RESPONSE
1128	1	1	19	english			2		2wT	SMS		FREE TEXT	POTENTIAL AE	FREE TEXT	FREE TEXT	FREE TEXT	FREE TEXT	FREE TEXT	FREE TEXT	FREE TEXT	FREE TEXT	FREE TEXT	FREE TEXT	FREE TEXT	FREE TEXT
1129	1	2	29	english			0		2wT	SMS		NO RESPONSE	NO RESPONSE	NO RESPONSE	NO AE	NO AE	NO RESPONSE	NO RESPONSE	NO RESPONSE	NO RESPONSE	NO RESPONSE	NO RESPONSE	NO RESPONSE	NO RESPONSE	NO RESPONSE
1130	2	3	17	zulu			0		2wT	SMS		FREE TEXT	FREE TEXT	FREE TEXT	FREE TEXT	FREE TEXT	POTENTIAL AE	FREE TEXT	FREE TEXT	FREE TEXT	FREE TEXT	FREE TEXT	FREE TEXT	FREE TEXT	FREE TEXT
1131	1	2	29	english			0		2wT	SMS		FREE TEXT	NO AE	FREE TEXT	FREE TEXT	POTENTIAL AE	FREE TEXT	FREE TEXT	FREE TEXT	FREE TEXT	FREE TEXT	FREE TEXT	NO AE	FREE TEXT	FREE TEXT
1132	1	1	48	zulu			0		2wT	SMS		NO RESPONSE	NO RESPONSE	FREE TEXT	NO AE	FREE TEXT	NO RESPONSE	FREE TEXT	FREE TEXT	FREE TEXT	FREE TEXT	FREE TEXT	FREE TEXT	NO AE	FREE TEXT
1133	1	1	16	english			0		2wT	SMS		NO RESPONSE	NO AE	NO AE	FREE TEXT	POTENTIAL AE	FREE TEXT	FREE TEXT	FREE TEXT	NO RESPONSE	NO AE	NO RESPONSE	NO RESPONSE	NO RESPONSE	NO RESPONSE
1134	1	2	34	zulu			0		2wT	SMS		NO RESPONSE	NO RESPONSE	NO RESPONSE	NO RESPONSE	NO RESPONSE	NO RESPONSE	NO RESPONSE	NO RESPONSE	NO RESPONSE	NO RESPONSE	NO RESPONSE	NO RESPONSE	NO RESPONSE	NO RESPONSE
1135	2	5	51	setswana			0		2wT	SMS		NO RESPONSE	NO RESPONSE	NO RESPONSE	NO RESPONSE	NO RESPONSE	NO RESPONSE	NO RESPONSE	NO RESPONSE	NO RESPONSE	NO RESPONSE	NO RESPONSE	NO RESPONSE	NO RESPONSE	NO RESPONSE
1136	3	6	17	setswana			0		2wT	SMS		NO RESPONSE	NO RESPONSE	NO RESPONSE	NO RESPONSE	NO RESPONSE	NO AE	FREE TEXT	NO RESPONSE	NO RESPONSE	NO RESPONSE	NO RESPONSE	NO RESPONSE	NO RESPONSE	NO RESPONSE
1137	2	3	41	english			0		2wT	SMS		NO AE	NO AE	NO AE	NO RESPONSE	NO RESPONSE	NO RESPONSE	NO RESPONSE	NO RESPONSE	NO RESPONSE	NO RESPONSE	NO RESPONSE	NO RESPONSE	NO RESPONSE	NO RESPONSE
1138	4	2	17	english			0		2wT	WhatsApp	minor	NO RESPONSE	NO RESPONSE	NO RESPONSE	NO RESPONSE	NO RESPONSE	NO RESPONSE	NO RESPONSE	NO RESPONSE	NO RESPONSE	NO RESPONSE	NO RESPONSE	NO RESPONSE	NO RESPONSE	NO RESPONSE
1139	1	2	16	english			0		2wT	SMS		FREE TEXT	NO AE	NO AE	FREE TEXT	NO AE	FREE TEXT	NO AE	FREE TEXT	NO AE	NO RESPONSE	NO RESPONSE	NO RESPONSE	NO RESPONSE	NO RESPONSE
1140	1	1	15	english			0		2wT	SMS		NO RESPONSE	NO AE	NO RESPONSE	NO RESPONSE	NO RESPONSE	FREE TEXT	NO RESPONSE	NO RESPONSE	NO RESPONSE	NO RESPONSE	NO RESPONSE	NO RESPONSE	NO RESPONSE	NO RESPONSE
1141	1	1	15	zulu			0		2wT	SMS	minor	FREE TEXT	FREE TEXT	POTENTIAL AE	FREE TEXT	FREE TEXT	NO RESPONSE	NO RESPONSE	NO AE	FREE TEXT	NO AE	NO RESPONSE	NO RESPONSE	NO RESPONSE	NO RESPONSE
1142	2	3	23	zulu			0		2wT	SMS		NO AE	NO AE	FREE TEXT	FREE TEXT	NO AE	FREE TEXT	NO AE	NO AE	FREE TEXT	NO AE	NO RESPONSE	NO RESPONSE	NO RESPONSE	NO RESPONSE
1143	3	6	15	english			0		2wT	SMS		NO RESPONSE	NO RESPONSE	POTENTIAL AE	NO RESPONSE	NO RESPONSE	NO RESPONSE	NO RESPONSE	NO RESPONSE	NO RESPONSE	NO RESPONSE	NO RESPONSE	NO RESPONSE	NO RESPONSE	NO RESPONSE
1144	1	1	21	english			0		2wT	SMS		NO AE	NO RESPONSE	NO RESPONSE	NO RESPONSE	NO RESPONSE	NO RESPONSE	NO RESPONSE	NO RESPONSE	NO RESPONSE	NO RESPONSE	NO RESPONSE	NO RESPONSE	NO RESPONSE	NO RESPONSE
1145	1	1	18	english			0		2wT	SMS		NO AE	FREE TEXT	POTENTIAL AE	FREE TEXT	FREE TEXT	FREE TEXT	FREE TEXT	NO AE	NO RESPONSE	NO RESPONSE	FREE TEXT	FREE TEXT	FREE TEXT	NO AE
1146	3	6	47	english			0		2wT	SMS		NO RESPONSE	NO AE	NO RESPONSE	NO RESPONSE	NO RESPONSE	NO AE	NO AE	NO RESPONSE	NO RESPONSE	NO RESPONSE	NO RESPONSE	NO RESPONSE	NO RESPONSE	NO RESPONSE
1147	1	1	15	english			0		2wT	SMS		FREE TEXT	FREE TEXT	NO RESPONSE	NO RESPONSE	NO RESPONSE	NO AE	NO AE	NO RESPONSE	NO RESPONSE	NO RESPONSE	NO RESPONSE	NO RESPONSE	NO RESPONSE	NO RESPONSE
1148	1	1	31	english			0		2wT	SMS		FREE TEXT	NO AE	NO AE	NO RESPONSE	NO AE	NO AE	NO RESPONSE	NO RESPONSE	NO RESPONSE	NO RESPONSE	NO RESPONSE	NO RESPONSE	NO RESPONSE	NO RESPONSE
1149	1	2	34	english			0		2wT	SMS		NO AE	FREE TEXT	FREE TEXT	NO AE	FREE TEXT	FREE TEXT	FREE TEXT	FREE TEXT	NO AE	NO RESPONSE	NO AE	FREE TEXT	NO AE	NO AE
1150	1	2	15	zulu			0		2wT	SMS		NO RESPONSE	POTENTIAL AE	POTENTIAL AE	POTENTIAL AE	POTENTIAL AE	POTENTIAL AE	NO RESPONSE	NO RESPONSE	NO RESPONSE	NO RESPONSE	NO RESPONSE	NO RESPONSE	NO RESPONSE	NO RESPONSE
1151	3	6	15	english			0		2wT	SMS		FREE TEXT	FREE TEXT	NO AE	FREE TEXT	NO AE	NO RESPONSE	NO AE	NO RESPONSE	FREE TEXT	NO RESPONSE	NO RESPONSE	NO RESPONSE	NO RESPONSE	NO RESPONSE
1152	2	3	18	english			1		2wT	SMS		NO RESPONSE	NO AE	NO AE	NO AE	NO RESPONSE	NO RESPONSE	NO RESPONSE	NO RESPONSE	NO RESPONSE	NO RESPONSE	NO RESPONSE	NO RESPONSE	FREE TEXT	FREE TEXT
1153	1	2	61	english			0		2wT	SMS		NO AE	NO RESPONSE	NO AE	NO RESPONSE	NO AE	NO AE	NO AE	NO RESPONSE	NO RESPONSE	NO RESPONSE	NO RESPONSE	NO RESPONSE	NO RESPONSE	NO RESPONSE
1154	1	1	17	english			0		2wT	SMS		NO AE	NO RESPONSE	NO RESPONSE	NO RESPONSE	NO RESPONSE	NO RESPONSE	NO RESPONSE	NO RESPONSE	NO RESPONSE	NO RESPONSE	NO RESPONSE	NO RESPONSE	NO RESPONSE	NO RESPONSE
1155	1	2	21	zulu			0		2wT	SMS		NO RESPONSE	FREE TEXT	NO RESPONSE	NO RESPONSE	FREE TEXT	POTENTIAL AE	POTENTIAL AE	FREE TEXT	FREE TEXT	NO RESPONSE	NO RESPONSE	NO RESPONSE	NO RESPONSE	NO RESPONSE
1156	1	1	15	english			0		2wT	SMS		NO RESPONSE	FREE TEXT	FREE TEXT	FREE TEXT	FREE TEXT	FREE TEXT	FREE TEXT	NO RESPONSE	NO RESPONSE	NO RESPONSE	NO AE	NO RESPONSE	NO RESPONSE	NO RESPONSE
1157	2	3	35	english			0		2wT	SMS		NO RESPONSE	NO AE	NO AE	NO RESPONSE	NO AE	NO AE	NO AE	NO RESPONSE	NO RESPONSE	NO RESPONSE	NO RESPONSE	NO RESPONSE	NO RESPONSE	NO RESPONSE
1158	2	3	19	english			1		2wT	SMS		NO AE	NO AE	NO RESPONSE	NO RESPONSE	NO AE	NO AE	NO RESPONSE	NO RESPONSE	NO RESPONSE	NO RESPONSE	NO RESPONSE	NO RESPONSE	NO RESPONSE	NO RESPONSE
1159	3	6	15	english			0		2wT	SMS		NO RESPONSE	NO RESPONSE	NO RESPONSE	NO RESPONSE	NO RESPONSE	NO RESPONSE	NO AE	NO RESPONSE	NO RESPONSE	NO RESPONSE	NO RESPONSE	NO RESPONSE	NO RESPONSE	NO RESPONSE
1160	1	1	25	english			0		2wT	SMS		FREE TEXT	POTENTIAL AE	FREE TEXT	FREE TEXT	FREE TEXT	FREE TEXT	POTENTIAL AE	FREE TEXT	FREE TEXT	FREE TEXT	FREE TEXT	FREE TEXT	FREE TEXT	FREE TEXT
1161	3	6	64	english			0		2wT	SMS		NO RESPONSE	FREE TEXT	NO AE	NO RESPONSE	NO RESPONSE	NO RESPONSE	NO RESPONSE	NO RESPONSE	NO RESPONSE	NO RESPONSE	NO RESPONSE	NO RESPONSE	NO RESPONSE	NO RESPONSE
1162	1	1	15	english			0		2wT	SMS	minor	NO RESPONSE	FREE TEXT	NO AE	NO AE	FREE TEXT	FREE TEXT	NO AE	FREE TEXT	NO AE	NO AE	NO RESPONSE	NO RESPONSE	NO RESPONSE	NO RESPONSE
1163	3	6	15	english			0		2wT	SMS	guardian	NO RESPONSE	NO RESPONSE	NO RESPONSE	NO RESPONSE	NO RESPONSE	NO RESPONSE	NO RESPONSE	NO RESPONSE	NO RESPONSE	NO RESPONSE	NO RESPONSE	NO RESPONSE	NO RESPONSE	NO RESPONSE
1164	1	1	15	english			0		2wT	SMS		NO RESPONSE	NO RESPONSE	NO RESPONSE	NO RESPONSE	NO RESPONSE	NO RESPONSE	NO RESPONSE	NO RESPONSE	NO RESPONSE	NO RESPONSE	NO RESPONSE	NO RESPONSE	NO RESPONSE	NO RESPONSE
1165	1	1	27	english			0		2wT	SMS		NO AE	POTENTIAL AE	POTENTIAL AE	FREE TEXT	NO AE	FREE TEXT	NO RESPONSE	NO AE	FREE TEXT	NO AE	FREE TEXT	NO AE	NO RESPONSE	NO RESPONSE
1166	1	2	22	english			0		2wT	SMS		FREE TEXT	FREE TEXT	POTENTIAL AE	FREE TEXT	FREE TEXT	FREE TEXT	FREE TEXT	FREE TEXT	FREE TEXT	NO AE	FREE TEXT	NO AE	NO AE	NO RESPONSE
1167	1	1	25	english			0		2wT	SMS		FREE TEXT	FREE TEXT	POTENTIAL AE	POTENTIAL AE	FREE TEXT	FREE TEXT	FREE TEXT	FREE TEXT	NO RESPONSE	NO RESPONSE	NO RESPONSE	FREE TEXT	POTENTIAL AE	NO RESPONSE
1168	1	2	16	english			0		2wT	SMS	guardian	NO RESPONSE	NO RESPONSE	FREE TEXT	NO RESPONSE	FREE TEXT	NO AE	NO RESPONSE	NO RESPONSE	NO RESPONSE	NO RESPONSE	NO RESPONSE	NO RESPONSE	NO RESPONSE	NO RESPONSE
1169	2	3	26	english			1		2wT	SMS		NO AE	POTENTIAL AE	FREE TEXT	NO AE	NO RESPONSE	FREE TEXT	POTENTIAL AE	NO RESPONSE	FREE TEXT	FREE TEXT	POTENTIAL AE	FREE TEXT	NO RESPONSE	NO RESPONSE
1170	3	6	15	english			0		2wT	SMS		FREE TEXT	POTENTIAL AE	FREE TEXT	FREE TEXT	NO RESPONSE	NO RESPONSE	NO RESPONSE	NO RESPONSE	NO RESPONSE	NO RESPONSE	FREE TEXT	NO RESPONSE	NO RESPONSE	NO RESPONSE
1171	4	1	20	english			0		2wT	WhatsApp		NO RESPONSE	NO RESPONSE	FREE TEXT	FREE TEXT	FREE TEXT	NO RESPONSE	NO RESPONSE	NO RESPONSE	NO RESPONSE	NO RESPONSE	NO RESPONSE	NO RESPONSE	NO RESPONSE	NO RESPONSE
1172	1	1	35	zulu			0	1	2wT	SMS		NO AE	FREE TEXT	POTENTIAL AE	FREE TEXT	FREE TEXT	POTENTIAL AE	FREE TEXT	FREE TEXT	NO RESPONSE	FREE TEXT	POTENTIAL AE	FREE TEXT	FREE TEXT	FREE TEXT
1173	3	6	15	english			0		2wT	SMS		FREE TEXT	POTENTIAL AE	FREE TEXT	FREE TEXT	FREE TEXT	FREE TEXT	FREE TEXT	FREE TEXT	FREE TEXT	FREE TEXT	FREE TEXT	FREE TEXT	POTENTIAL AE	NO AE
1174	1	1	26	zulu			0		2wT	SMS		FREE TEXT	NO AE	FREE TEXT	FREE TEXT	FREE TEXT	FREE TEXT	FREE TEXT	FREE TEXT	NO RESPONSE	FREE TEXT	FREE TEXT	FREE TEXT	FREE TEXT	FREE TEXT
1175	1	1	41	english			0		2wT	SMS		NO AE	NO AE	NO AE	NO RESPONSE	NO AE	NO RESPONSE	NO AE	NO RESPONSE	NO RESPONSE	NO RESPONSE	NO RESPONSE	NO RESPONSE	NO RESPONSE	NO RESPONSE
1176	4	1	45	english			1		2wT	WhatsApp		FREE TEXT	NO AE	FREE TEXT	FREE TEXT	NO AE	FREE TEXT	POTENTIAL AE	FREE TEXT	FREE TEXT	FREE TEXT	NO AE	NO AE	POTENTIAL AE	FREE TEXT
1177	2	3	35	english			0		2wT	SMS		NO AE	FREE TEXT	NO RESPONSE	NO RESPONSE	NO RESPONSE	NO AE	NO RESPONSE	NO RESPONSE	NO RESPONSE	NO RESPONSE	NO RESPONSE	NO RESPONSE	NO RESPONSE	NO RESPONSE
1178	3	6	24	english			0		2wT	SMS		NO AE	NO RESPONSE	NO RESPONSE	NO RESPONSE	NO AE	NO AE	NO AE	NO RESPONSE	NO RESPONSE	NO RESPONSE	NO RESPONSE	NO RESPONSE	NO RESPONSE	NO RESPONSE
1179	1	1	26	english			0		2wT	SMS		FREE TEXT	FREE TEXT	POTENTIAL AE	FREE TEXT	FREE TEXT	FREE TEXT	POTENTIAL AE	FREE TEXT	NO RESPONSE	NO RESPONSE	NO RESPONSE	NO RESPONSE	NO RESPONSE	NO RESPONSE
1180	1	1	26	english			0		2wT	SMS		NO AE	NO RESPONSE	NO AE	NO RESPONSE	POTENTIAL AE	FREE TEXT	NO AE	NO AE	NO RESPONSE	NO RESPONSE	NO RESPONSE	NO RESPONSE	NO RESPONSE	NO RESPONSE
1181	1	2	37	english			0		2wT	SMS		NO RESPONSE	NO RESPONSE	NO RESPONSE	NO RESPONSE	NO RESPONSE	NO RESPONSE	NO RESPONSE	NO RESPONSE	NO RESPONSE	NO RESPONSE	NO RESPONSE	NO RESPONSE	NO RESPONSE	NO RESPONSE
1182	1	2	19	zulu			0		2wT	SMS		NO RESPONSE	NO RESPONSE	NO RESPONSE	NO RESPONSE	NO RESPONSE	NO RESPONSE	NO RESPONSE	NO RESPONSE	NO RESPONSE	NO RESPONSE	NO RESPONSE	NO RESPONSE	NO RESPONSE	NO RESPONSE
1183	1	1	15	english			0		2wT	SMS		NO RESPONSE	POTENTIAL AE	FREE TEXT	FREE TEXT	NO AE	NO RESPONSE	NO RESPONSE	NO RESPONSE	NO RESPONSE	NO RESPONSE	NO RESPONSE	NO RESPONSE	NO RESPONSE	NO RESPONSE
1184	2	5	31	english			0		2wT	SMS		NO RESPONSE	NO RESPONSE	NO RESPONSE	NO RESPONSE	NO RESPONSE	NO RESPONSE	NO RESPONSE	NO RESPONSE	NO RESPONSE	NO RESPONSE	NO RESPONSE	NO RESPONSE	NO RESPONSE	NO RESPONSE
1185	3	6	15	english			0		2wT	SMS		NO RESPONSE	NO RESPONSE	NO RESPONSE	NO RESPONSE	NO RESPONSE	NO RESPONSE	NO RESPONSE	NO RESPONSE	NO RESPONSE	NO RESPONSE	NO RESPONSE	NO RESPONSE	NO RESPONSE	NO RESPONSE
1186	1	1	50	english			0		2wT	SMS		NO RESPONSE	NO RESPONSE	NO RESPONSE	NO RESPONSE	NO RESPONSE	NO RESPONSE	NO RESPONSE	NO RESPONSE	NO RESPONSE	NO RESPONSE	NO RESPONSE	NO RESPONSE	NO RESPONSE	NO RESPONSE
1187	1	1	28	english			0		2wT	SMS		NO AE	NO AE	FREE TEXT	FREE TEXT	NO AE	FREE TEXT	NO RESPONSE	FREE TEXT	NO AE	NO AE	NO RESPONSE	NO RESPONSE	NO RESPONSE	NO RESPONSE
1188	1	1	31	english			0		2wT	SMS		NO AE	NO AE	NO AE	NO RESPONSE	NO RESPONSE	NO AE	NO AE	NO RESPONSE	NO RESPONSE	NO RESPONSE	NO RESPONSE	NO RESPONSE	NO RESPONSE	NO RESPONSE
1189	1	1	51	setswana			0		2wT	SMS		NO RESPONSE	NO RESPONSE	NO RESPONSE	NO RESPONSE	NO RESPONSE	NO RESPONSE	NO RESPONSE	NO RESPONSE	NO RESPONSE	NO RESPONSE	NO RESPONSE	NO RESPONSE	NO RESPONSE	NO RESPONSE
1190	1	1	38	zulu			0		2wT	SMS		NO RESPONSE	NO RESPONSE	NO RESPONSE	NO RESPONSE	NO RESPONSE	NO RESPONSE	NO RESPONSE	NO RESPONSE	NO RESPONSE	NO RESPONSE	NO RESPONSE	NO RESPONSE	NO RESPONSE	NO RESPONSE
1191	3	6	56	english			0		2wT	SMS		FREE TEXT	NO RESPONSE	POTENTIAL AE	FREE TEXT	NO RESPONSE	NO RESPONSE	NO RESPONSE	POTENTIAL AE	FREE TEXT	NO RESPONSE	NO RESPONSE	NO RESPONSE	NO RESPONSE	NO RESPONSE
1192	1	2	21	english			0		2wT	SMS		NO RESPONSE	NO RESPONSE	NO RESPONSE	NO RESPONSE	NO RESPONSE	NO RESPONSE	NO RESPONSE	FREE TEXT	NO RESPONSE	NO RESPONSE	NO RESPONSE	NO RESPONSE	NO RESPONSE	NO RESPONSE
1193	1	1	16	zulu			0		2wT	SMS		NO AE	NO AE	NO RESPONSE	NO RESPONSE	NO AE	NO RESPONSE	NO AE	NO RESPONSE	NO RESPONSE	NO RESPONSE	NO RESPONSE	NO RESPONSE	NO RESPONSE	NO AE
1194	3	6	37	english			0		2wT	SMS		POTENTIAL AE	NO AE	NO RESPONSE	NO RESPONSE	NO RESPONSE	POTENTIAL AE	FREE TEXT	NO RESPONSE	NO AE	NO RESPONSE	NO RESPONSE	NO RESPONSE	NO RESPONSE	NO RESPONSE
1195	3	6	15	english			0		2wT	SMS		NO RESPONSE	NO RESPONSE	NO RESPONSE	NO RESPONSE	NO RESPONSE	NO RESPONSE	NO RESPONSE	NO RESPONSE	NO RESPONSE	NO RESPONSE	NO RESPONSE	NO RESPONSE	NO RESPONSE	NO RESPONSE
1196	2	4	19	english			0		2wT	SMS		FREE TEXT	NO AE	FREE TEXT	NO RESPONSE	NO AE	FREE TEXT	FREE TEXT	NO AE	FREE TEXT	NO RESPONSE	NO RESPONSE	NO RESPONSE	NO RESPONSE	NO RESPONSE
1197	3	6	15	english			0		2wT	SMS		NO RESPONSE	FREE TEXT	NO RESPONSE	NO RESPONSE	NO RESPONSE	NO RESPONSE	NO RESPONSE	NO RESPONSE	NO RESPONSE	NO RESPONSE	NO RESPONSE	NO RESPONSE	NO RESPONSE	NO RESPONSE
1198	1	2	28	zulu			0		2wT	SMS		NO AE	POTENTIAL AE	FREE TEXT	FREE TEXT	FREE TEXT	FREE TEXT	FREE TEXT	POTENTIAL AE	NO RESPONSE	NO AE	FREE TEXT	FREE TEXT	NO RESPONSE	FREE TEXT
1199	3	6	15	english			0		2wT	SMS		NO AE	NO AE	FREE TEXT	NO AE	NO RESPONSE	NO AE	POTENTIAL AE	FREE TEXT	NO AE	NO RESPONSE	NO RESPONSE	NO RESPONSE	NO RESPONSE	NO RESPONSE
1200	3	6	16	english			0		2wT	SMS	guardian	FREE TEXT	FREE TEXT	FREE TEXT	NO AE	FREE TEXT	NO AE	FREE TEXT	FREE TEXT	FREE TEXT	FREE TEXT	FREE TEXT	NO AE	FREE TEXT	NO RESPONSE
1201	2	3	19	english			1		2wT	SMS		NO AE	FREE TEXT	NO AE	FREE TEXT	NO RESPONSE	NO RESPONSE	NO AE	NO RESPONSE	NO AE	NO RESPONSE	NO RESPONSE	NO RESPONSE	NO RESPONSE	NO RESPONSE
1202	3	6	60	english			0		2wT	SMS		NO RESPONSE	NO RESPONSE	NO RESPONSE	NO RESPONSE	NO RESPONSE	NO RESPONSE	NO RESPONSE	NO RESPONSE	NO RESPONSE	NO RESPONSE	NO RESPONSE	NO RESPONSE	NO RESPONSE	NO RESPONSE
1203	1	1	35	english			0		2wT	SMS		NO AE	NO AE	NO AE	NO RESPONSE	NO AE	NO AE	NO AE	NO AE	NO RESPONSE	NO RESPONSE	NO RESPONSE	NO RESPONSE	NO RESPONSE	NO RESPONSE
1204	1	1	36	english			0		2wT	SMS		NO RESPONSE	NO AE	POTENTIAL AE	FREE TEXT	FREE TEXT	NO RESPONSE	NO AE	NO AE	FREE TEXT	NO AE	NO RESPONSE	NO RESPONSE	NO RESPONSE	NO RESPONSE
1205	1	2	19	english			0		2wT	SMS		FREE TEXT	FREE TEXT	FREE TEXT	FREE TEXT	NO AE	FREE TEXT	FREE TEXT	FREE TEXT	FREE TEXT	FREE TEXT	FREE TEXT	NO AE	NO AE	FREE TEXT
1206	1	2	15	english			0		2wT	SMS		NO RESPONSE	NO RESPONSE	NO RESPONSE	NO RESPONSE	NO RESPONSE	FREE TEXT	NO AE	NO RESPONSE	NO RESPONSE	NO RESPONSE	NO RESPONSE	NO RESPONSE	NO RESPONSE	NO RESPONSE
1207	2	5	16	english			0		2wT	SMS		NO AE	NO RESPONSE	NO RESPONSE	NO RESPONSE	NO AE	POTENTIAL AE	FREE TEXT	FREE TEXT	NO RESPONSE	NO RESPONSE	NO RESPONSE	NO RESPONSE	NO RESPONSE	NO RESPONSE
1208	1	2	21	english			0		2wT	SMS		NO AE	NO RESPONSE	NO AE	NO RESPONSE	NO AE	NO AE	NO AE	NO RESPONSE	NO RESPONSE	NO RESPONSE	NO RESPONSE	NO RESPONSE	NO RESPONSE	NO RESPONSE
1209	1	2	29	zulu			0		2wT	SMS		NO RESPONSE	FREE TEXT	POTENTIAL AE	FREE TEXT	FREE TEXT	FREE TEXT	NO RESPONSE	FREE TEXT	FREE TEXT	NO RESPONSE	NO RESPONSE	NO RESPONSE	NO RESPONSE	NO RESPONSE
1210	3	6	30	english			0		2wT	SMS		NO AE	FREE TEXT	NO AE	NO AE	NO RESPONSE	NO AE	NO RESPONSE	NO AE	NO RESPONSE	NO RESPONSE	NO RESPONSE	NO RESPONSE	NO RESPONSE	NO RESPONSE
1211	1	1	16	english			0		2wT	SMS	minor	FREE TEXT	FREE TEXT	NO AE	NO RESPONSE	NO RESPONSE	NO RESPONSE	NO RESPONSE	NO RESPONSE	NO RESPONSE	NO RESPONSE	NO RESPONSE	NO RESPONSE	NO RESPONSE	NO RESPONSE
1212	3	6	18	english			0		2wT	SMS		NO RESPONSE	NO RESPONSE	NO RESPONSE	NO RESPONSE	NO RESPONSE	NO RESPONSE	NO RESPONSE	NO RESPONSE	NO RESPONSE	NO RESPONSE	NO RESPONSE	NO RESPONSE	NO RESPONSE	NO RESPONSE
1213	4	2	17	english			0		2wT	WhatsApp	minor	FREE TEXT	FREE TEXT	FREE TEXT	FREE TEXT	NO AE	FREE TEXT	FREE TEXT	FREE TEXT	FREE TEXT	NO AE	FREE TEXT	FREE TEXT	NO AE	NO RESPONSE
1214	1	1	55	zulu			0		2wT	SMS		FREE TEXT	FREE TEXT	FREE TEXT	POTENTIAL AE	FREE TEXT	POTENTIAL AE	POTENTIAL AE	NO RESPONSE	NO RESPONSE	NO RESPONSE	NO RESPONSE	NO RESPONSE	NO RESPONSE	NO RESPONSE
1215	1	1	47	zulu			0		2wT	SMS		NO RESPONSE	NO RESPONSE	NO RESPONSE	NO RESPONSE	NO RESPONSE	NO RESPONSE	NO RESPONSE	NO RESPONSE	NO RESPONSE	NO RESPONSE	NO RESPONSE	NO RESPONSE	NO RESPONSE	NO RESPONSE
1216	3	6	17	english			0		2wT	SMS		NO RESPONSE	NO AE	FREE TEXT	POTENTIAL AE	FREE TEXT	FREE TEXT	POTENTIAL AE	FREE TEXT	POTENTIAL AE	FREE TEXT	FREE TEXT	POTENTIAL AE	FREE TEXT	NO RESPONSE
1217	1	2	25	english			0		2wT	SMS		FREE TEXT	NO AE	FREE TEXT	FREE TEXT	NO RESPONSE	FREE TEXT	POTENTIAL AE	NO RESPONSE	NO AE	NO RESPONSE	NO RESPONSE	NO RESPONSE	NO RESPONSE	NO RESPONSE
1218	1	1	38	english			0		2wT	SMS		POTENTIAL AE	NO AE	NO RESPONSE	NO RESPONSE	NO RESPONSE	NO RESPONSE	NO RESPONSE	NO RESPONSE	NO RESPONSE	NO RESPONSE	NO RESPONSE	NO RESPONSE	NO RESPONSE	NO RESPONSE
1219	1	2	27	zulu			0		2wT	SMS		FREE TEXT	FREE TEXT	POTENTIAL AE	FREE TEXT	FREE TEXT	FREE TEXT	FREE TEXT	POTENTIAL AE	NO RESPONSE	NO RESPONSE	NO RESPONSE	FREE TEXT	NO RESPONSE	NO RESPONSE
1220	3	6	15	english			0		2wT	SMS		NO RESPONSE	NO RESPONSE	NO RESPONSE	NO RESPONSE	NO RESPONSE	NO RESPONSE	NO RESPONSE	NO RESPONSE	NO RESPONSE	NO RESPONSE	NO RESPONSE	NO RESPONSE	NO RESPONSE	NO RESPONSE
1221	1	2	31	english			0		2wT	SMS		NO RESPONSE	NO RESPONSE	NO RESPONSE	NO RESPONSE	NO RESPONSE	NO RESPONSE	NO AE	NO RESPONSE	NO RESPONSE	NO RESPONSE	NO RESPONSE	NO RESPONSE	NO RESPONSE	NO RESPONSE
1222	1	2	17	english			0		2wT	SMS		FREE TEXT	NO RESPONSE	NO RESPONSE	FREE TEXT	NO RESPONSE	NO RESPONSE	NO RESPONSE	FREE TEXT	NO RESPONSE	NO RESPONSE	NO RESPONSE	NO RESPONSE	NO RESPONSE	NO RESPONSE
1223	1	2	29	zulu			0		2wT	SMS		NO AE	NO AE	NO AE	NO RESPONSE	NO AE	NO RESPONSE	NO RESPONSE	NO RESPONSE	NO RESPONSE	NO RESPONSE	NO RESPONSE	NO RESPONSE	NO RESPONSE	NO RESPONSE
1224	1	1	38	zulu			0		2wT	SMS		NO AE	NO AE	NO AE	NO RESPONSE	NO AE	NO AE	NO AE	NO RESPONSE	NO RESPONSE	NO RESPONSE	NO RESPONSE	NO RESPONSE	NO RESPONSE	NO RESPONSE
1225	1	1	15	english			0		2wT	SMS		FREE TEXT	FREE TEXT	NO AE	FREE TEXT	FREE TEXT	NO AE	FREE TEXT	NO RESPONSE	FREE TEXT	NO AE	FREE TEXT	FREE TEXT	NO AE	NO RESPONSE
1226	2	5	45	english			0		2wT	SMS		NO RESPONSE	NO RESPONSE	NO RESPONSE	NO RESPONSE	NO RESPONSE	NO RESPONSE	NO RESPONSE	NO RESPONSE	NO RESPONSE	NO RESPONSE	NO RESPONSE	NO RESPONSE	NO RESPONSE	NO RESPONSE
1227	2	5	16	english			0		2wT	SMS		NO RESPONSE	NO RESPONSE	NO RESPONSE	NO RESPONSE	NO RESPONSE	NO RESPONSE	NO RESPONSE	NO RESPONSE	NO RESPONSE	NO RESPONSE	NO RESPONSE	NO RESPONSE	NO RESPONSE	NO RESPONSE
1228	1	2	50	english			0		2wT	SMS		NO RESPONSE	FREE TEXT	NO AE	NO AE	NO RESPONSE	FREE TEXT	POTENTIAL AE	NO RESPONSE	NO RESPONSE	NO RESPONSE	NO RESPONSE	NO RESPONSE	NO RESPONSE	NO RESPONSE
1229	4	2	24	zulu			0		2wT	WhatsApp		NO RESPONSE	NO RESPONSE	FREE TEXT	POTENTIAL AE	FREE TEXT	FREE TEXT	FREE TEXT	FREE TEXT	FREE TEXT	FREE TEXT	FREE TEXT	NO RESPONSE	NO RESPONSE	NO RESPONSE
1230	1	2	39	english			0		2wT	SMS		NO AE	FREE TEXT	FREE TEXT	NO AE	FREE TEXT	FREE TEXT	FREE TEXT	NO AE	FREE TEXT	FREE TEXT	POTENTIAL AE	FREE TEXT	NO RESPONSE	FREE TEXT
1231	1	1	15	english			0		2wT	SMS		NO AE	FREE TEXT	NO AE	NO RESPONSE	NO RESPONSE	NO AE	NO RESPONSE	NO RESPONSE	NO RESPONSE	NO RESPONSE	NO RESPONSE	NO RESPONSE	NO RESPONSE	NO RESPONSE
1232	1	2	18	english			0		2wT	SMS		FREE TEXT	FREE TEXT	FREE TEXT	FREE TEXT	NO AE	NO AE	NO AE	NO RESPONSE	NO RESPONSE	NO RESPONSE	NO RESPONSE	NO RESPONSE	NO RESPONSE	NO RESPONSE
1233	1	1	15	english			0		2wT	SMS		NO RESPONSE	NO RESPONSE	NO AE	FREE TEXT	NO AE	FREE TEXT	NO RESPONSE	NO RESPONSE	NO RESPONSE	NO RESPONSE	NO RESPONSE	NO RESPONSE	NO RESPONSE	FREE TEXT
1234	1	1	15	english			0		2wT	SMS		NO RESPONSE	NO RESPONSE	NO RESPONSE	NO RESPONSE	NO RESPONSE	NO RESPONSE	NO RESPONSE	NO RESPONSE	NO RESPONSE	NO RESPONSE	NO RESPONSE	NO RESPONSE	NO RESPONSE	NO RESPONSE
1235	2	5	15	english			0		2wT	SMS		NO RESPONSE	NO RESPONSE	NO RESPONSE	NO RESPONSE	NO RESPONSE	NO RESPONSE	NO RESPONSE	NO RESPONSE	NO RESPONSE	NO RESPONSE	NO RESPONSE	NO RESPONSE	NO RESPONSE	NO RESPONSE
1236	2	5	19	english			0		2wT	SMS		NO RESPONSE	NO RESPONSE	FREE TEXT	NO RESPONSE	NO RESPONSE	NO RESPONSE	NO RESPONSE	NO RESPONSE	NO RESPONSE	NO RESPONSE	NO RESPONSE	NO RESPONSE	NO RESPONSE	NO RESPONSE
1237	2	5	17	english			0		2wT	SMS		NO RESPONSE	NO RESPONSE	NO AE	NO RESPONSE	NO RESPONSE	NO RESPONSE	NO RESPONSE	NO RESPONSE	NO RESPONSE	NO RESPONSE	NO RESPONSE	NO RESPONSE	NO RESPONSE	NO RESPONSE
1238	4	2	32	zulu			0		2wT	WhatsApp		NO AE	NO AE	NO AE	NO RESPONSE	NO RESPONSE	NO RESPONSE	FREE TEXT	NO AE	NO RESPONSE	NO RESPONSE	NO RESPONSE	NO RESPONSE	NO RESPONSE	NO RESPONSE
1239	1	2	38	english			1		2wT	WhatsApp		NO RESPONSE	NO RESPONSE	NO RESPONSE	NO RESPONSE	NO RESPONSE	NO RESPONSE	NO RESPONSE	NO RESPONSE	NO RESPONSE	NO RESPONSE	NO RESPONSE	NO RESPONSE	NO RESPONSE	NO RESPONSE
1240	1	1	32	english			0		2wT	SMS		FREE TEXT	NO RESPONSE	NO RESPONSE	NO RESPONSE	NO RESPONSE	NO RESPONSE	FREE TEXT	NO RESPONSE	NO RESPONSE	NO RESPONSE	NO RESPONSE	NO RESPONSE	NO RESPONSE	NO RESPONSE
1241	3	6	26	english			0	1	2wT	SMS		NO RESPONSE	NO RESPONSE	NO RESPONSE	NO RESPONSE	NO RESPONSE	NO RESPONSE	NO RESPONSE	NO RESPONSE	NO RESPONSE	NO RESPONSE	NO RESPONSE	NO RESPONSE	NO RESPONSE	NO RESPONSE
1242	1	2	27	english			0		2wT	SMS		FREE TEXT	FREE TEXT	NO AE	FREE TEXT	FREE TEXT	FREE TEXT	NO AE	FREE TEXT	NO AE	NO RESPONSE	FREE TEXT	POTENTIAL AE	FREE TEXT	FREE TEXT
1243	1	1	18	zulu			0		2wT	SMS		NO RESPONSE	NO RESPONSE	NO RESPONSE	NO RESPONSE	NO RESPONSE	NO RESPONSE	NO RESPONSE	NO RESPONSE	NO RESPONSE	NO RESPONSE	NO RESPONSE	NO RESPONSE	NO RESPONSE	NO RESPONSE
1244	3	6	15	english			0		2wT	SMS		NO RESPONSE	NO RESPONSE	NO RESPONSE	NO AE	NO AE	NO RESPONSE	NO AE	NO RESPONSE	NO RESPONSE	NO RESPONSE	NO RESPONSE	NO RESPONSE	NO RESPONSE	NO RESPONSE
1245	2	5	36	english			0		2wT	SMS		NO AE	FREE TEXT	NO AE	NO AE	NO RESPONSE	NO AE	NO AE	NO AE	NO RESPONSE	NO RESPONSE	NO RESPONSE	NO RESPONSE	NO RESPONSE	NO RESPONSE
1246	1	1	28	english			0		2wT	SMS		NO AE	NO AE	FREE TEXT	NO AE	NO RESPONSE	NO RESPONSE	NO RESPONSE	NO RESPONSE	NO RESPONSE	NO RESPONSE	NO RESPONSE	NO RESPONSE	NO RESPONSE	NO RESPONSE
1247	3	6	15	english			0		2wT	SMS		NO AE	FREE TEXT	FREE TEXT	FREE TEXT	FREE TEXT	POTENTIAL AE	POTENTIAL AE	FREE TEXT	NO RESPONSE	NO AE	NO AE	FREE TEXT	NO AE	NO RESPONSE
1248	1	1	29	english			0	1	2wT	SMS		NO AE	NO AE	FREE TEXT	NO AE	NO RESPONSE	NO AE	NO RESPONSE	POTENTIAL AE	FREE TEXT	FREE TEXT	FREE TEXT	FREE TEXT	FREE TEXT	FREE TEXT
1249	1	2	15	english			0		2wT	SMS		FREE TEXT	NO RESPONSE	NO AE	NO RESPONSE	NO AE	NO AE	NO AE	NO RESPONSE	NO RESPONSE	NO RESPONSE	NO RESPONSE	NO RESPONSE	NO RESPONSE	NO RESPONSE
1250	1	1	31	english			0		2wT	SMS		NO AE	NO AE	NO AE	NO RESPONSE	NO AE	NO AE	NO AE	NO RESPONSE	NO RESPONSE	NO RESPONSE	NO RESPONSE	NO RESPONSE	NO RESPONSE	NO RESPONSE
1251	1	1	26	zulu			0		2wT	SMS		NO RESPONSE	NO RESPONSE	NO RESPONSE	NO RESPONSE	NO RESPONSE	NO RESPONSE	NO RESPONSE	NO RESPONSE	NO RESPONSE	NO RESPONSE	NO RESPONSE	NO RESPONSE	NO RESPONSE	NO RESPONSE
1252	3	6	16	english			0		2wT	SMS		FREE TEXT	NO AE	FREE TEXT	FREE TEXT	POTENTIAL AE	FREE TEXT	NO RESPONSE	NO AE	NO RESPONSE	NO RESPONSE	NO AE	FREE TEXT	NO AE	NO RESPONSE
1253	4	2	40	english			0		2wT	WhatsApp		FREE TEXT	FREE TEXT	FREE TEXT	FREE TEXT	FREE TEXT	FREE TEXT	FREE TEXT	FREE TEXT	FREE TEXT	FREE TEXT	FREE TEXT	FREE TEXT	FREE TEXT	FREE TEXT
1254	1	1	15	english			0		2wT	SMS		NO RESPONSE	NO RESPONSE	NO RESPONSE	NO RESPONSE	NO AE	NO AE	NO RESPONSE	NO AE	NO RESPONSE	NO RESPONSE	NO RESPONSE	NO RESPONSE	NO RESPONSE	NO RESPONSE
1255	1	2	26	english			0		2wT	SMS		NO AE	NO RESPONSE	POTENTIAL AE	NO AE	FREE TEXT	NO RESPONSE	NO AE	NO AE	NO AE	NO RESPONSE	NO RESPONSE	NO RESPONSE	NO RESPONSE	NO RESPONSE
1256	1	1	35	english			0		2wT	SMS		NO RESPONSE	NO RESPONSE	NO RESPONSE	NO RESPONSE	NO RESPONSE	NO RESPONSE	NO RESPONSE	NO RESPONSE	NO RESPONSE	NO RESPONSE	NO RESPONSE	NO RESPONSE	NO RESPONSE	NO RESPONSE
1257	4	1	38	english		Wound disruption	1		2wT	WhatsApp		NO RESPONSE	FREE TEXT	NO AE	FREE TEXT	FREE TEXT	NO RESPONSE	NO RESPONSE	FREE TEXT	FREE TEXT	FREE TEXT	FREE TEXT	FREE TEXT	NO AE	NO RESPONSE
1258	4	2	51	zulu			0		2wT	WhatsApp		NO AE	FREE TEXT	FREE TEXT	NO AE	FREE TEXT	POTENTIAL AE	NO RESPONSE	NO AE	FREE TEXT	NO AE	NO RESPONSE	NO RESPONSE	NO RESPONSE	NO RESPONSE
1259	1	2	37	english			0		2wT	SMS		NO AE	POTENTIAL AE	FREE TEXT	FREE TEXT	FREE TEXT	NO RESPONSE	NO RESPONSE	FREE TEXT	NO RESPONSE	NO RESPONSE	NO RESPONSE	NO RESPONSE	NO RESPONSE	NO RESPONSE
1260	1	2	62	english			0		2wT	SMS		NO RESPONSE	NO RESPONSE	NO RESPONSE	NO RESPONSE	NO RESPONSE	NO RESPONSE	NO RESPONSE	NO RESPONSE	NO RESPONSE	NO RESPONSE	NO RESPONSE	NO RESPONSE	NO RESPONSE	NO RESPONSE
1261	1	1	34	english			0		2wT	SMS		NO RESPONSE	NO RESPONSE	NO RESPONSE	NO AE	NO RESPONSE	NO RESPONSE	NO AE	NO RESPONSE	NO RESPONSE	NO RESPONSE	NO RESPONSE	NO RESPONSE	NO RESPONSE	NO RESPONSE
1262	1	2	45	sotho			0		2wT	SMS		NO AE	NO AE	FREE TEXT	NO RESPONSE	FREE TEXT	NO RESPONSE	FREE TEXT	FREE TEXT	POTENTIAL AE	FREE TEXT	FREE TEXT	POTENTIAL AE	NO RESPONSE	NO RESPONSE
1263	1	1	15	english			0		2wT	SMS	minor	FREE TEXT	FREE TEXT	FREE TEXT	FREE TEXT	FREE TEXT	FREE TEXT	FREE TEXT	FREE TEXT	FREE TEXT	FREE TEXT	FREE TEXT	NO RESPONSE	FREE TEXT	POTENTIAL AE
1264	1	1	48	zulu			0		2wT	SMS		NO RESPONSE	NO RESPONSE	NO RESPONSE	NO RESPONSE	NO RESPONSE	NO RESPONSE	NO AE	NO RESPONSE	NO RESPONSE	NO RESPONSE	NO RESPONSE	NO RESPONSE	NO RESPONSE	NO RESPONSE
1265	3	6	31	english			0		2wT	SMS		FREE TEXT	NO RESPONSE	NO AE	NO RESPONSE	NO RESPONSE	NO RESPONSE	NO RESPONSE	NO RESPONSE	NO RESPONSE	NO RESPONSE	NO RESPONSE	NO RESPONSE	NO RESPONSE	NO RESPONSE
1266	1	1	24	zulu			0		2wT	SMS		NO RESPONSE	NO RESPONSE	NO RESPONSE	NO RESPONSE	NO RESPONSE	NO RESPONSE	NO RESPONSE	NO AE	NO RESPONSE	NO RESPONSE	NO RESPONSE	NO RESPONSE	NO RESPONSE	NO AE
1267	3	6	15	english			0		2wT	SMS		NO AE	NO AE	NO RESPONSE	NO RESPONSE	NO RESPONSE	NO RESPONSE	NO RESPONSE	NO RESPONSE	NO RESPONSE	NO RESPONSE	NO RESPONSE	NO RESPONSE	NO RESPONSE	NO RESPONSE
1268	1	2	27	english			0		2wT	SMS		NO RESPONSE	NO AE	FREE TEXT	NO AE	NO RESPONSE	NO RESPONSE	NO RESPONSE	NO AE	NO RESPONSE	NO RESPONSE	NO RESPONSE	NO RESPONSE	NO RESPONSE	NO RESPONSE
1269	1	2	20	english			0		2wT	SMS		NO RESPONSE	NO AE	NO RESPONSE	NO RESPONSE	NO RESPONSE	FREE TEXT	POTENTIAL AE	FREE TEXT	FREE TEXT	FREE TEXT	NO RESPONSE	NO RESPONSE	NO RESPONSE	POTENTIAL AE
1270	1	2	15	english			0		2wT	SMS		NO RESPONSE	NO RESPONSE	NO RESPONSE	NO AE	NO RESPONSE	NO RESPONSE	NO AE	NO RESPONSE	NO RESPONSE	NO RESPONSE	NO RESPONSE	NO RESPONSE	NO RESPONSE	NO RESPONSE
1271	1	1	15	english			0		2wT	SMS	minor	NO AE	FREE TEXT	NO AE	FREE TEXT	NO RESPONSE	NO RESPONSE	NO RESPONSE	NO RESPONSE	NO RESPONSE	NO RESPONSE	NO RESPONSE	NO RESPONSE	NO RESPONSE	NO RESPONSE
1272	3	6	15	english			0		2wT	SMS		NO RESPONSE	NO RESPONSE	NO RESPONSE	NO RESPONSE	NO RESPONSE	NO RESPONSE	NO RESPONSE	NO RESPONSE	NO RESPONSE	NO RESPONSE	NO RESPONSE	NO RESPONSE	NO RESPONSE	NO RESPONSE
1273	1	1	22	english			0		2wT	SMS		NO RESPONSE	NO RESPONSE	NO RESPONSE	NO RESPONSE	NO RESPONSE	NO RESPONSE	NO RESPONSE	NO RESPONSE	NO RESPONSE	NO RESPONSE	NO RESPONSE	NO RESPONSE	NO RESPONSE	NO RESPONSE
1274	1	1	22	english			0		2wT	SMS		NO AE	POTENTIAL AE	FREE TEXT	FREE TEXT	FREE TEXT	FREE TEXT	FREE TEXT	FREE TEXT	FREE TEXT	FREE TEXT	FREE TEXT	FREE TEXT	POTENTIAL AE	FREE TEXT
1275	1	2	18	zulu			0		2wT	SMS		NO AE	FREE TEXT	FREE TEXT	FREE TEXT	NO RESPONSE	NO RESPONSE	NO RESPONSE	FREE TEXT	FREE TEXT	NO RESPONSE	NO RESPONSE	NO RESPONSE	NO RESPONSE	NO RESPONSE
1276	4	2	38	english			0		2wT	WhatsApp		NO RESPONSE	FREE TEXT	FREE TEXT	NO RESPONSE	NO RESPONSE	FREE TEXT	POTENTIAL AE	NO RESPONSE	NO RESPONSE	NO RESPONSE	NO RESPONSE	NO RESPONSE	NO RESPONSE	NO RESPONSE
1277	1	2	16	english			0		2wT	SMS		FREE TEXT	NO AE	FREE TEXT	POTENTIAL AE	FREE TEXT	FREE TEXT	FREE TEXT	FREE TEXT	NO AE	NO RESPONSE	NO AE	NO RESPONSE	NO RESPONSE	NO RESPONSE
1278	2	3	17	english			1		2wT	SMS		NO AE	NO AE	NO AE	NO RESPONSE	NO AE	NO AE	NO AE	NO RESPONSE	NO RESPONSE	NO RESPONSE	NO RESPONSE	NO RESPONSE	NO RESPONSE	NO RESPONSE
1279	1	2	15	zulu			0		2wT	SMS		NO RESPONSE	NO RESPONSE	NO RESPONSE	NO RESPONSE	NO RESPONSE	NO RESPONSE	NO RESPONSE	NO RESPONSE	NO RESPONSE	NO RESPONSE	NO RESPONSE	NO RESPONSE	NO RESPONSE	NO RESPONSE
1280	1	2	34	english			0		2wT	SMS		NO AE	NO AE	NO AE	NO RESPONSE	NO RESPONSE	NO RESPONSE	NO AE	NO RESPONSE	NO RESPONSE	NO RESPONSE	NO RESPONSE	NO RESPONSE	NO RESPONSE	FREE TEXT
1281	3	6	15	english			0		2wT	SMS		NO RESPONSE	NO RESPONSE	NO RESPONSE	NO RESPONSE	NO RESPONSE	NO RESPONSE	NO RESPONSE	NO RESPONSE	NO RESPONSE	NO RESPONSE	NO RESPONSE	NO RESPONSE	NO RESPONSE	NO RESPONSE
1282	4	2	19	zulu			0		2wT	WhatsApp		NO RESPONSE	NO RESPONSE	NO RESPONSE	NO RESPONSE	NO RESPONSE	NO RESPONSE	NO RESPONSE	NO RESPONSE	NO RESPONSE	NO RESPONSE	NO RESPONSE	NO RESPONSE	NO RESPONSE	NO RESPONSE
1283	1	2	31	english			0		2wT	SMS		NO AE	FREE TEXT	POTENTIAL AE	NO RESPONSE	NO AE	NO RESPONSE	NO AE	NO AE	NO AE	NO AE	NO RESPONSE	NO RESPONSE	NO RESPONSE	NO RESPONSE
1284	1	1	18	english			0		2wT	SMS		NO RESPONSE	NO AE	FREE TEXT	POTENTIAL AE	FREE TEXT	NO AE	FREE TEXT	NO AE	FREE TEXT	POTENTIAL AE	NO RESPONSE	NO RESPONSE	NO RESPONSE	NO RESPONSE
1285	1	2	39	zulu			0		2wT	SMS		NO AE	FREE TEXT	NO AE	NO AE	FREE TEXT	NO AE	FREE TEXT	FREE TEXT	NO AE	NO AE	NO RESPONSE	NO RESPONSE	NO RESPONSE	NO RESPONSE
1286	1	2	20	english			0		2wT	SMS		FREE TEXT	FREE TEXT	FREE TEXT	NO RESPONSE	NO RESPONSE	FREE TEXT	NO RESPONSE	NO RESPONSE	NO RESPONSE	NO RESPONSE	NO RESPONSE	NO RESPONSE	NO RESPONSE	NO RESPONSE
1287	1	1	45	english			0		2wT	SMS		NO RESPONSE	POTENTIAL AE	POTENTIAL AE	NO AE	NO AE	POTENTIAL AE	NO RESPONSE	NO RESPONSE	NO RESPONSE	NO RESPONSE	NO RESPONSE	NO RESPONSE	NO RESPONSE	NO RESPONSE
1288	1	2	17	zulu			0		2wT	SMS	guardian	NO RESPONSE	NO AE	NO RESPONSE	NO RESPONSE	NO RESPONSE	NO RESPONSE	NO RESPONSE	NO RESPONSE	NO RESPONSE	NO RESPONSE	NO RESPONSE	NO RESPONSE	NO RESPONSE	NO RESPONSE
1289	1	1	18	english			0		2wT	SMS		NO RESPONSE	NO RESPONSE	NO RESPONSE	NO RESPONSE	NO RESPONSE	NO RESPONSE	NO RESPONSE	NO AE	FREE TEXT	NO AE	NO RESPONSE	NO RESPONSE	NO RESPONSE	NO RESPONSE
1290	1	2	18	sotho			0		2wT	SMS		FREE TEXT	FREE TEXT	NO AE	FREE TEXT	NO AE	NO AE	NO RESPONSE	NO RESPONSE	NO RESPONSE	NO RESPONSE	NO RESPONSE	NO RESPONSE	NO RESPONSE	NO RESPONSE
1291	1	1	30	zulu			0		2wT	SMS		NO RESPONSE	NO RESPONSE	NO RESPONSE	NO RESPONSE	NO RESPONSE	NO RESPONSE	NO RESPONSE	FREE TEXT	NO RESPONSE	NO RESPONSE	NO RESPONSE	NO RESPONSE	NO RESPONSE	FREE TEXT
1292	1	2	24	english			0		2wT	SMS		NO AE	FREE TEXT	FREE TEXT	NO AE	POTENTIAL AE	NO AE	NO RESPONSE	NO AE	NO AE	POTENTIAL AE	FREE TEXT	FREE TEXT	FREE TEXT	FREE TEXT
1293	3	6	18	english			0		2wT	SMS		NO AE	NO RESPONSE	NO RESPONSE	NO RESPONSE	NO RESPONSE	NO RESPONSE	NO RESPONSE	NO RESPONSE	NO RESPONSE	NO RESPONSE	NO RESPONSE	NO RESPONSE	NO RESPONSE	NO RESPONSE
1294	4	1	16	english			0		2wT	WhatsApp	minor	NO RESPONSE	NO RESPONSE	NO RESPONSE	NO RESPONSE	NO RESPONSE	NO RESPONSE	NO RESPONSE	NO RESPONSE	NO RESPONSE	NO RESPONSE	NO RESPONSE	NO RESPONSE	NO RESPONSE	NO RESPONSE
1295	1	2	26	english			0		2wT	SMS		NO RESPONSE	NO RESPONSE	NO RESPONSE	NO RESPONSE	NO RESPONSE	NO RESPONSE	NO RESPONSE	NO RESPONSE	NO RESPONSE	NO RESPONSE	NO RESPONSE	NO RESPONSE	NO RESPONSE	NO RESPONSE
1296	1	1	16	english			0		2wT	SMS	minor	FREE TEXT	FREE TEXT	FREE TEXT	FREE TEXT	NO RESPONSE	NO RESPONSE	NO RESPONSE	NO RESPONSE	NO RESPONSE	NO RESPONSE	NO RESPONSE	NO RESPONSE	NO RESPONSE	NO RESPONSE
1297	1	1	18	english			0		2wT	SMS		NO RESPONSE	NO RESPONSE	NO RESPONSE	FREE TEXT	POTENTIAL AE	NO RESPONSE	NO RESPONSE	NO RESPONSE	NO RESPONSE	NO RESPONSE	NO RESPONSE	NO RESPONSE	NO RESPONSE	NO RESPONSE
1298	2	4	15	english			0		2wT	SMS		NO RESPONSE	NO AE	NO AE	NO RESPONSE	NO RESPONSE	NO RESPONSE	NO RESPONSE	NO RESPONSE	NO RESPONSE	NO RESPONSE	NO RESPONSE	NO RESPONSE	NO RESPONSE	NO RESPONSE
1299	1	2	27	zulu			0		2wT	SMS		NO RESPONSE	FREE TEXT	NO AE	FREE TEXT	NO AE	NO RESPONSE	NO AE	FREE TEXT	NO AE	NO RESPONSE	NO RESPONSE	NO RESPONSE	NO RESPONSE	NO RESPONSE
1300	1	2	34	english			0		2wT	SMS		POTENTIAL AE	FREE TEXT	FREE TEXT	POTENTIAL AE	FREE TEXT	FREE TEXT	FREE TEXT	FREE TEXT	FREE TEXT	FREE TEXT	POTENTIAL AE	NO RESPONSE	NO AE	NO RESPONSE
1301	1	1	17	english			0		2wT	SMS		NO RESPONSE	NO AE	NO AE	NO RESPONSE	NO AE	NO AE	NO AE	NO RESPONSE	NO RESPONSE	NO RESPONSE	NO RESPONSE	NO RESPONSE	NO RESPONSE	NO RESPONSE
1302	1	1	18	zulu			0		2wT	SMS		NO RESPONSE	NO RESPONSE	NO RESPONSE	NO RESPONSE	NO RESPONSE	NO RESPONSE	NO RESPONSE	NO RESPONSE	NO RESPONSE	NO RESPONSE	NO RESPONSE	NO RESPONSE	NO RESPONSE	NO RESPONSE
1303	1	1	17	english			0		2wT	SMS		NO RESPONSE	NO AE	FREE TEXT	FREE TEXT	POTENTIAL AE	FREE TEXT	FREE TEXT	POTENTIAL AE	FREE TEXT	FREE TEXT	FREE TEXT	NO AE	NO RESPONSE	NO RESPONSE
1304	3	6	42	english			0		2wT	SMS		NO RESPONSE	NO RESPONSE	NO RESPONSE	NO RESPONSE	NO AE	NO AE	NO RESPONSE	NO RESPONSE	NO RESPONSE	NO RESPONSE	NO RESPONSE	NO RESPONSE	NO RESPONSE	NO RESPONSE
1305	2	3	15	zulu			0		2wT	SMS		FREE TEXT	FREE TEXT	FREE TEXT	NO RESPONSE	NO RESPONSE	NO RESPONSE	FREE TEXT	NO RESPONSE	NO RESPONSE	NO RESPONSE	NO RESPONSE	NO RESPONSE	NO RESPONSE	NO RESPONSE
1306	1	2	34	zulu			0		2wT	SMS		NO AE	NO RESPONSE	NO AE	NO RESPONSE	NO AE	NO AE	NO AE	NO RESPONSE	NO RESPONSE	NO RESPONSE	NO RESPONSE	NO RESPONSE	NO RESPONSE	NO RESPONSE
1307	1	1	35	english			0		2wT	SMS		NO RESPONSE	NO RESPONSE	NO RESPONSE	NO RESPONSE	NO RESPONSE	NO RESPONSE	NO RESPONSE	NO RESPONSE	NO RESPONSE	NO RESPONSE	NO RESPONSE	NO RESPONSE	NO RESPONSE	NO RESPONSE
1308	1	2	51	english			0	1	2wT	SMS		FREE TEXT	NO RESPONSE	FREE TEXT	NO RESPONSE	FREE TEXT	NO AE	NO AE	POTENTIAL AE	FREE TEXT	FREE TEXT	FREE TEXT	NO RESPONSE	NO RESPONSE	NO RESPONSE
1309	1	1	16	english			0		2wT	SMS		POTENTIAL AE	FREE TEXT	NO RESPONSE	NO RESPONSE	NO RESPONSE	NO AE	FREE TEXT	FREE TEXT	NO RESPONSE	NO RESPONSE	NO RESPONSE	NO RESPONSE	NO RESPONSE	NO RESPONSE
1310	1	1	29	english			0		2wT	SMS		NO RESPONSE	FREE TEXT	FREE TEXT	FREE TEXT	POTENTIAL AE	FREE TEXT	NO RESPONSE	POTENTIAL AE	NO RESPONSE	NO RESPONSE	NO RESPONSE	NO RESPONSE	NO AE	NO RESPONSE
1311	1	2	41	zulu			0		2wT	SMS		FREE TEXT	FREE TEXT	FREE TEXT	FREE TEXT	FREE TEXT	NO RESPONSE	FREE TEXT	FREE TEXT	FREE TEXT	NO RESPONSE	NO RESPONSE	NO RESPONSE	NO RESPONSE	NO RESPONSE
1312	1	1	44	english			0		2wT	SMS		NO AE	NO RESPONSE	NO AE	NO RESPONSE	NO AE	NO AE	NO AE	NO RESPONSE	NO RESPONSE	NO RESPONSE	NO RESPONSE	NO RESPONSE	NO RESPONSE	NO RESPONSE
1313	2	3	22	english			2		2wT	SMS		NO RESPONSE	NO AE	NO RESPONSE	NO RESPONSE	NO RESPONSE	NO RESPONSE	NO AE	NO RESPONSE	NO RESPONSE	NO RESPONSE	NO RESPONSE	NO RESPONSE	NO RESPONSE	NO RESPONSE
1314	1	1	16	english			0		2wT	SMS		NO AE	NO RESPONSE	NO AE	NO RESPONSE	NO AE	NO RESPONSE	NO RESPONSE	NO RESPONSE	NO RESPONSE	NO RESPONSE	NO RESPONSE	NO RESPONSE	NO RESPONSE	NO RESPONSE
1315	3	6	15	english			0		2wT	SMS		NO RESPONSE	NO RESPONSE	NO RESPONSE	NO RESPONSE	NO RESPONSE	NO RESPONSE	NO RESPONSE	NO RESPONSE	NO RESPONSE	NO RESPONSE	NO RESPONSE	NO RESPONSE	NO RESPONSE	NO RESPONSE
1316	1	2	15	zulu			0		2wT	SMS		NO RESPONSE	NO RESPONSE	NO RESPONSE	NO RESPONSE	NO RESPONSE	NO RESPONSE	NO RESPONSE	NO RESPONSE	NO RESPONSE	NO RESPONSE	NO RESPONSE	NO RESPONSE	NO RESPONSE	NO RESPONSE
1317	3	6	16	english			0		2wT	SMS		FREE TEXT	FREE TEXT	FREE TEXT	NO AE	NO RESPONSE	NO AE	FREE TEXT	NO AE	NO AE	NO RESPONSE	NO RESPONSE	NO RESPONSE	NO RESPONSE	NO RESPONSE
1318	3	6	33	zulu			0		2wT	SMS		NO RESPONSE	NO RESPONSE	NO RESPONSE	NO RESPONSE	NO RESPONSE	NO RESPONSE	NO RESPONSE	NO RESPONSE	NO RESPONSE	NO RESPONSE	NO RESPONSE	NO RESPONSE	NO RESPONSE	NO RESPONSE
1319	1	1	21	zulu			0		2wT	SMS		NO AE	NO AE	NO AE	NO RESPONSE	NO AE	NO RESPONSE	NO AE	NO RESPONSE	NO RESPONSE	NO RESPONSE	NO RESPONSE	NO RESPONSE	NO RESPONSE	NO RESPONSE
1320	4	2	15	english			0		2wT	WhatsApp	minor	FREE TEXT	NO RESPONSE	NO RESPONSE	FREE TEXT	NO AE	FREE TEXT	NO AE	NO AE	NO RESPONSE	NO RESPONSE	NO RESPONSE	NO RESPONSE	NO RESPONSE	NO RESPONSE
1321	1	1	15	zulu			0		2wT	SMS		NO AE	FREE TEXT	POTENTIAL AE	FREE TEXT	POTENTIAL AE	NO RESPONSE	NO AE	NO RESPONSE	NO RESPONSE	NO RESPONSE	NO RESPONSE	NO RESPONSE	NO RESPONSE	NO RESPONSE
1322	1	1	21	english			0		2wT	SMS		NO RESPONSE	NO RESPONSE	NO RESPONSE	NO RESPONSE	NO RESPONSE	NO RESPONSE	NO RESPONSE	NO RESPONSE	NO RESPONSE	FREE TEXT	NO AE	FREE TEXT	NO RESPONSE	NO RESPONSE
1323	1	2	15	english			0		2wT	SMS		NO RESPONSE	NO RESPONSE	NO RESPONSE	NO RESPONSE	NO RESPONSE	NO RESPONSE	NO RESPONSE	NO RESPONSE	NO RESPONSE	NO RESPONSE	NO RESPONSE	NO RESPONSE	NO RESPONSE	NO RESPONSE
1324	1	2	36	zulu			0		2wT	SMS		NO AE	FREE TEXT	FREE TEXT	FREE TEXT	FREE TEXT	FREE TEXT	NO RESPONSE	NO RESPONSE	FREE TEXT	FREE TEXT	NO RESPONSE	NO RESPONSE	NO RESPONSE	NO RESPONSE
1325	1	2	34	zulu			0		2wT	SMS		NO AE	NO AE	NO AE	NO RESPONSE	FREE TEXT	NO AE	NO AE	NO AE	NO RESPONSE	NO RESPONSE	NO RESPONSE	NO RESPONSE	NO RESPONSE	NO RESPONSE
1326	1	1	22	english			0		2wT	SMS		NO RESPONSE	NO AE	NO AE	FREE TEXT	POTENTIAL AE	FREE TEXT	NO RESPONSE	NO AE	NO AE	NO AE	NO RESPONSE	NO RESPONSE	NO RESPONSE	NO RESPONSE
1327	2	3	20	english			0		2wT	SMS		FREE TEXT	FREE TEXT	NO AE	NO AE	NO AE	NO AE	NO RESPONSE	NO AE	NO AE	NO RESPONSE	NO RESPONSE	NO RESPONSE	NO RESPONSE	NO RESPONSE
1328	2	4	21	english			0		2wT	SMS		FREE TEXT	NO AE	NO AE	FREE TEXT	NO AE	FREE TEXT	NO AE	FREE TEXT	NO AE	NO AE	NO RESPONSE	NO RESPONSE	NO RESPONSE	NO RESPONSE
1329	1	1	31	zulu			0		2wT	SMS		FREE TEXT	NO AE	FREE TEXT	FREE TEXT	FREE TEXT	FREE TEXT	FREE TEXT	FREE TEXT	FREE TEXT	POTENTIAL AE	FREE TEXT	FREE TEXT	FREE TEXT	FREE TEXT
1330	3	6	23	english			0		2wT	SMS		NO RESPONSE	NO RESPONSE	NO RESPONSE	NO RESPONSE	NO RESPONSE	NO RESPONSE	NO RESPONSE	NO RESPONSE	NO RESPONSE	NO RESPONSE	NO RESPONSE	NO RESPONSE	NO RESPONSE	NO RESPONSE
1331	2	4	18	english			0		2wT	SMS		FREE TEXT	FREE TEXT	FREE TEXT	NO RESPONSE	FREE TEXT	NO RESPONSE	NO RESPONSE	NO RESPONSE	NO AE	NO RESPONSE	NO RESPONSE	NO RESPONSE	NO RESPONSE	NO RESPONSE
1332	1	2	29	zulu			0		2wT	SMS		NO AE	FREE TEXT	FREE TEXT	NO AE	FREE TEXT	NO AE	NO RESPONSE	FREE TEXT	NO AE	FREE TEXT	FREE TEXT	POTENTIAL AE	FREE TEXT	NO AE
1333	1	1	29	english			0		2wT	SMS		NO RESPONSE	NO RESPONSE	POTENTIAL AE	FREE TEXT	FREE TEXT	NO RESPONSE	NO AE	NO AE	FREE TEXT	POTENTIAL AE	FREE TEXT	NO RESPONSE	NO RESPONSE	NO RESPONSE
1334	3	6	15	english			0		2wT	SMS		NO RESPONSE	NO RESPONSE	NO RESPONSE	NO RESPONSE	NO RESPONSE	NO RESPONSE	NO RESPONSE	NO RESPONSE	NO RESPONSE	NO RESPONSE	NO RESPONSE	NO RESPONSE	NO RESPONSE	NO RESPONSE
1335	1	2	18	english			1		2wT	SMS		NO RESPONSE	FREE TEXT	FREE TEXT	FREE TEXT	FREE TEXT	NO RESPONSE	NO AE	NO AE	NO AE	NO RESPONSE	NO RESPONSE	NO RESPONSE	NO RESPONSE	NO RESPONSE
1336	1	1	16	english			0		2wT	SMS		NO RESPONSE	NO RESPONSE	NO RESPONSE	NO RESPONSE	NO RESPONSE	NO RESPONSE	NO RESPONSE	NO RESPONSE	NO RESPONSE	NO RESPONSE	NO RESPONSE	NO RESPONSE	NO RESPONSE	NO RESPONSE
1337	1	2	16	zulu			0		2wT	SMS		NO AE	FREE TEXT	NO AE	NO RESPONSE	NO RESPONSE	NO RESPONSE	NO RESPONSE	NO RESPONSE	NO RESPONSE	NO RESPONSE	NO RESPONSE	NO RESPONSE	NO RESPONSE	NO RESPONSE
1338	1	2	15	english			1		2wT	SMS		NO RESPONSE	NO RESPONSE	NO RESPONSE	NO RESPONSE	NO RESPONSE	FREE TEXT	FREE TEXT	FREE TEXT	POTENTIAL AE	NO AE	NO RESPONSE	NO RESPONSE	NO RESPONSE	NO RESPONSE
1339	1	1	18	english			0		2wT	SMS		NO RESPONSE	NO RESPONSE	NO RESPONSE	NO RESPONSE	NO RESPONSE	FREE TEXT	FREE TEXT	FREE TEXT	FREE TEXT	FREE TEXT	FREE TEXT	FREE TEXT	POTENTIAL AE	POTENTIAL AE
1340	1	1	39	english			0		2wT	SMS		NO AE	NO AE	NO AE	NO RESPONSE	NO RESPONSE	NO AE	NO AE	NO RESPONSE	NO RESPONSE	NO RESPONSE	NO RESPONSE	NO RESPONSE	NO RESPONSE	NO RESPONSE
1341	2	5	43	english			0		2wT	SMS		NO RESPONSE	NO RESPONSE	NO RESPONSE	NO RESPONSE	NO RESPONSE	NO RESPONSE	NO AE	NO RESPONSE	NO RESPONSE	NO RESPONSE	NO RESPONSE	NO RESPONSE	NO RESPONSE	NO RESPONSE
1342	1	1	32	english			0		2wT	SMS		NO RESPONSE	NO RESPONSE	NO RESPONSE	NO RESPONSE	NO RESPONSE	NO RESPONSE	NO RESPONSE	NO RESPONSE	NO RESPONSE	NO RESPONSE	NO RESPONSE	NO RESPONSE	NO RESPONSE	NO RESPONSE
1343	2	3	42	english			2		2wT	SMS		NO AE	POTENTIAL AE	NO AE	NO RESPONSE	NO AE	NO AE	NO AE	NO RESPONSE	NO RESPONSE	NO RESPONSE	NO RESPONSE	NO RESPONSE	NO RESPONSE	NO RESPONSE
1344	4	1	24	english			0		2wT	WhatsApp		NO RESPONSE	NO RESPONSE	NO AE	NO RESPONSE	NO AE	FREE TEXT	POTENTIAL AE	FREE TEXT	NO RESPONSE	NO RESPONSE	NO RESPONSE	NO RESPONSE	NO RESPONSE	NO RESPONSE
1345	1	1	30	english			0		2wT	SMS		NO RESPONSE	NO RESPONSE	NO RESPONSE	NO RESPONSE	NO RESPONSE	NO RESPONSE	NO RESPONSE	NO RESPONSE	NO RESPONSE	NO RESPONSE	NO RESPONSE	NO RESPONSE	NO RESPONSE	NO RESPONSE
1346	1	1	28	english			0		2wT	SMS		NO RESPONSE	NO RESPONSE	NO RESPONSE	NO AE	NO AE	NO AE	NO AE	NO RESPONSE	NO RESPONSE	NO RESPONSE	NO RESPONSE	NO RESPONSE	NO RESPONSE	NO RESPONSE
1347	3	6	15	setswana			0		2wT	SMS	minor	NO RESPONSE	NO RESPONSE	NO AE	NO RESPONSE	NO RESPONSE	NO AE	FREE TEXT	NO RESPONSE	NO RESPONSE	NO RESPONSE	NO RESPONSE	NO RESPONSE	NO RESPONSE	NO RESPONSE
1348	4	1	24	english			0		2wT	WhatsApp		NO RESPONSE	NO RESPONSE	NO RESPONSE	NO RESPONSE	NO RESPONSE	NO RESPONSE	NO RESPONSE	NO RESPONSE	NO RESPONSE	NO RESPONSE	NO RESPONSE	NO RESPONSE	NO RESPONSE	FREE TEXT
1349	1	1	29	english			0		2wT	SMS		NO AE	NO AE	NO AE	FREE TEXT	NO AE	NO AE	FREE TEXT	NO AE	NO RESPONSE	NO RESPONSE	NO RESPONSE	NO RESPONSE	NO RESPONSE	NO RESPONSE
1350	3	6	15	english			0		2wT	SMS		NO RESPONSE	NO RESPONSE	NO RESPONSE	NO RESPONSE	NO RESPONSE	FREE TEXT	NO AE	NO RESPONSE	NO RESPONSE	NO RESPONSE	NO RESPONSE	NO RESPONSE	NO RESPONSE	NO RESPONSE
1351	2	5	18	setswana			0		2wT	SMS		NO RESPONSE	NO RESPONSE	NO RESPONSE	NO RESPONSE	NO RESPONSE	NO RESPONSE	NO RESPONSE	NO RESPONSE	NO RESPONSE	NO RESPONSE	NO RESPONSE	NO RESPONSE	NO RESPONSE	NO RESPONSE
1352	1	2	15	english			0		2wT	SMS		NO AE	NO RESPONSE	NO RESPONSE	NO AE	NO AE	NO AE	NO RESPONSE	NO RESPONSE	NO RESPONSE	NO RESPONSE	NO RESPONSE	NO RESPONSE	NO RESPONSE	NO RESPONSE
1353	2	5	16	english			0		2wT	SMS		NO RESPONSE	NO RESPONSE	NO RESPONSE	NO RESPONSE	NO RESPONSE	NO RESPONSE	NO RESPONSE	NO RESPONSE	NO RESPONSE	NO RESPONSE	NO RESPONSE	NO RESPONSE	NO RESPONSE	NO RESPONSE
1354	1	2	16	zulu			0		2wT	SMS		FREE TEXT	FREE TEXT	FREE TEXT	NO RESPONSE	FREE TEXT	NO RESPONSE	NO RESPONSE	NO RESPONSE	NO RESPONSE	NO RESPONSE	NO RESPONSE	NO RESPONSE	NO RESPONSE	NO RESPONSE
1355	1	2	17	english			0		2wT	SMS		NO RESPONSE	NO RESPONSE	FREE TEXT	NO RESPONSE	NO RESPONSE	NO RESPONSE	NO RESPONSE	NO RESPONSE	NO RESPONSE	NO RESPONSE	NO RESPONSE	NO RESPONSE	NO RESPONSE	NO RESPONSE
1356	2	3	26	english			1		2wT	SMS		NO RESPONSE	NO RESPONSE	NO RESPONSE	NO RESPONSE	NO RESPONSE	NO RESPONSE	NO RESPONSE	NO RESPONSE	NO RESPONSE	NO RESPONSE	NO RESPONSE	NO RESPONSE	NO RESPONSE	NO RESPONSE
1357	3	6	24	english			0		2wT	SMS		NO AE	NO AE	NO RESPONSE	NO AE	NO RESPONSE	NO AE	NO AE	NO AE	NO RESPONSE	NO RESPONSE	NO RESPONSE	NO RESPONSE	NO RESPONSE	NO RESPONSE
1358	3	6	20	setswana			0		2wT	SMS		NO AE	NO AE	FREE TEXT	NO RESPONSE	NO RESPONSE	NO RESPONSE	NO RESPONSE	NO AE	NO RESPONSE	NO RESPONSE	NO RESPONSE	NO RESPONSE	NO RESPONSE	NO RESPONSE
1359	1	2	18	english			0		2wT	SMS		FREE TEXT	FREE TEXT	FREE TEXT	FREE TEXT	FREE TEXT	FREE TEXT	FREE TEXT	FREE TEXT	FREE TEXT	FREE TEXT	FREE TEXT	NO RESPONSE	FREE TEXT	NO RESPONSE
1360	1	1	23	english			0		2wT	SMS		NO RESPONSE	FREE TEXT	NO AE	NO RESPONSE	NO AE	NO RESPONSE	NO RESPONSE	NO AE	NO RESPONSE	NO RESPONSE	NO RESPONSE	NO RESPONSE	NO RESPONSE	NO RESPONSE
1361	3	6	18	english			0		2wT	SMS		NO AE	NO AE	FREE TEXT	POTENTIAL AE	FREE TEXT	NO AE	NO RESPONSE	NO RESPONSE	NO RESPONSE	NO RESPONSE	NO RESPONSE	NO RESPONSE	NO RESPONSE	NO RESPONSE
1362	3	6	17	english			0		2wT	SMS		POTENTIAL AE	POTENTIAL AE	FREE TEXT	FREE TEXT	FREE TEXT	FREE TEXT	FREE TEXT	FREE TEXT	NO AE	FREE TEXT	FREE TEXT	FREE TEXT	FREE TEXT	FREE TEXT
1363	1	2	15	english			0		2wT	SMS		NO AE	NO RESPONSE	POTENTIAL AE	FREE TEXT	NO RESPONSE	POTENTIAL AE	FREE TEXT	NO RESPONSE	NO AE	NO RESPONSE	NO RESPONSE	NO RESPONSE	NO RESPONSE	NO RESPONSE
1364	1	1	28	english			1		2wT	SMS		NO AE	NO AE	POTENTIAL AE	FREE TEXT	FREE TEXT	FREE TEXT	NO AE	NO AE	NO AE	NO RESPONSE	NO RESPONSE	FREE TEXT	FREE TEXT	POTENTIAL AE
1365	1	2	15	english			0		2wT	SMS		NO AE	FREE TEXT	FREE TEXT	POTENTIAL AE	NO RESPONSE	NO RESPONSE	NO RESPONSE	NO RESPONSE	NO RESPONSE	NO RESPONSE	NO RESPONSE	NO RESPONSE	NO RESPONSE	NO RESPONSE
1366	1	1	16	english			0		2wT	SMS	guardian	NO RESPONSE	POTENTIAL AE	FREE TEXT	NO AE	NO RESPONSE	NO RESPONSE	NO RESPONSE	NO RESPONSE	NO RESPONSE	NO RESPONSE	NO RESPONSE	NO RESPONSE	NO RESPONSE	NO RESPONSE
1367	1	2	23	english			0		2wT	SMS		POTENTIAL AE	FREE TEXT	NO RESPONSE	NO RESPONSE	NO RESPONSE	NO RESPONSE	NO RESPONSE	FREE TEXT	NO AE	FREE TEXT	NO RESPONSE	NO RESPONSE	NO RESPONSE	NO RESPONSE
1368	1	1	25	english			0		2wT	SMS		FREE TEXT	FREE TEXT	POTENTIAL AE	FREE TEXT	FREE TEXT	FREE TEXT	NO AE	FREE TEXT	NO AE	NO RESPONSE	NO AE	NO RESPONSE	NO RESPONSE	NO RESPONSE
1369	1	1	34	sotho			0		2wT	SMS		NO RESPONSE	NO RESPONSE	NO RESPONSE	NO RESPONSE	NO RESPONSE	NO RESPONSE	NO RESPONSE	NO RESPONSE	NO RESPONSE	NO RESPONSE	NO RESPONSE	NO RESPONSE	NO RESPONSE	NO RESPONSE
1370	1	1	41	english			0		2wT	SMS		NO AE	NO RESPONSE	NO RESPONSE	NO RESPONSE	NO RESPONSE	NO RESPONSE	NO RESPONSE	NO RESPONSE	NO RESPONSE	NO RESPONSE	NO RESPONSE	NO RESPONSE	NO RESPONSE	NO RESPONSE
1371	1	1	31	english			0		2wT	SMS		NO RESPONSE	FREE TEXT	FREE TEXT	POTENTIAL AE	FREE TEXT	FREE TEXT	FREE TEXT	NO AE	FREE TEXT	NO AE	NO AE	NO RESPONSE	NO RESPONSE	NO RESPONSE
1372	1	1	30	english			0		2wT	SMS		FREE TEXT	NO AE	NO AE	POTENTIAL AE	FREE TEXT	NO RESPONSE	NO RESPONSE	NO AE	FREE TEXT	POTENTIAL AE	NO RESPONSE	NO RESPONSE	NO RESPONSE	NO RESPONSE
1373	1	2	25	zulu			0		2wT	SMS		FREE TEXT	FREE TEXT	FREE TEXT	NO AE	FREE TEXT	FREE TEXT	FREE TEXT	FREE TEXT	FREE TEXT	NO AE	FREE TEXT	FREE TEXT	FREE TEXT	FREE TEXT
1374	1	1	15	english			0		2wT	SMS		NO RESPONSE	NO RESPONSE	NO RESPONSE	FREE TEXT	FREE TEXT	NO AE	NO AE	NO RESPONSE	NO RESPONSE	NO RESPONSE	NO RESPONSE	NO RESPONSE	NO RESPONSE	NO RESPONSE
1375	1	1	16	english			0		2wT	SMS		NO AE	NO AE	FREE TEXT	POTENTIAL AE	FREE TEXT	FREE TEXT	FREE TEXT	FREE TEXT	NO RESPONSE	NO RESPONSE	NO RESPONSE	NO RESPONSE	NO RESPONSE	NO RESPONSE
1376	1	2	16	english			0		2wT	SMS		NO RESPONSE	NO AE	FREE TEXT	FREE TEXT	FREE TEXT	POTENTIAL AE	NO RESPONSE	POTENTIAL AE	FREE TEXT	FREE TEXT	NO RESPONSE	FREE TEXT	POTENTIAL AE	NO RESPONSE
1377	2	3	41	english			1		2wT	SMS		NO RESPONSE	NO AE	FREE TEXT	NO AE	FREE TEXT	FREE TEXT	NO AE	FREE TEXT	NO AE	FREE TEXT	NO RESPONSE	NO RESPONSE	NO RESPONSE	NO RESPONSE
1378	3	6	46	english			0		2wT	SMS		NO AE	NO AE	POTENTIAL AE	FREE TEXT	NO RESPONSE	NO AE	NO AE	NO AE	NO RESPONSE	NO RESPONSE	NO RESPONSE	NO RESPONSE	NO RESPONSE	NO RESPONSE
1379	3	6	19	english			0		2wT	SMS		NO RESPONSE	NO AE	NO AE	NO RESPONSE	NO RESPONSE	NO AE	NO AE	NO RESPONSE	NO RESPONSE	NO RESPONSE	NO RESPONSE	NO RESPONSE	NO RESPONSE	NO RESPONSE
1380	1	1	16	english			0		2wT	SMS		NO AE	NO AE	NO AE	NO AE	NO RESPONSE	NO AE	NO AE	NO AE	NO RESPONSE	NO RESPONSE	NO RESPONSE	NO RESPONSE	NO RESPONSE	NO RESPONSE
1381	3	6	25	english			0		2wT	SMS		NO RESPONSE	NO RESPONSE	NO RESPONSE	NO RESPONSE	FREE TEXT	POTENTIAL AE	FREE TEXT	POTENTIAL AE	FREE TEXT	POTENTIAL AE	NO RESPONSE	NO RESPONSE	NO RESPONSE	NO RESPONSE
1382	1	2	44	zulu			0		2wT	SMS		FREE TEXT	FREE TEXT	FREE TEXT	NO RESPONSE	FREE TEXT	NO RESPONSE	NO AE	FREE TEXT	NO AE	NO RESPONSE	NO RESPONSE	NO RESPONSE	NO RESPONSE	NO RESPONSE
1383	1	1	36	english			0		2wT	SMS		NO AE	NO AE	NO AE	NO RESPONSE	NO AE	NO RESPONSE	NO AE	NO RESPONSE	NO RESPONSE	NO RESPONSE	NO RESPONSE	NO RESPONSE	NO RESPONSE	NO RESPONSE
1384	1	1	17	english			0		2wT	SMS		NO RESPONSE	NO RESPONSE	NO RESPONSE	NO RESPONSE	NO RESPONSE	NO RESPONSE	NO RESPONSE	NO RESPONSE	NO RESPONSE	NO RESPONSE	NO RESPONSE	NO RESPONSE	NO RESPONSE	NO RESPONSE
1385	1	1	18	english			0		2wT	SMS		NO RESPONSE	NO RESPONSE	NO RESPONSE	NO RESPONSE	NO RESPONSE	NO RESPONSE	NO RESPONSE	NO RESPONSE	NO RESPONSE	NO RESPONSE	NO RESPONSE	NO RESPONSE	NO RESPONSE	NO RESPONSE
1386	1	2	45	english			0		2wT	SMS		NO AE	NO AE	FREE TEXT	FREE TEXT	FREE TEXT	NO AE	FREE TEXT	NO AE	NO AE	NO AE	NO RESPONSE	NO RESPONSE	NO RESPONSE	NO RESPONSE
1387	1	1	15	english			0		2wT	SMS		NO RESPONSE	NO RESPONSE	NO RESPONSE	NO RESPONSE	NO RESPONSE	NO RESPONSE	NO RESPONSE	NO RESPONSE	NO RESPONSE	NO RESPONSE	NO RESPONSE	NO RESPONSE	NO RESPONSE	NO RESPONSE
1388	1	2	23	english			0		2wT	SMS		NO RESPONSE	NO RESPONSE	NO RESPONSE	NO RESPONSE	NO RESPONSE	NO RESPONSE	NO RESPONSE	NO RESPONSE	NO RESPONSE	NO RESPONSE	NO RESPONSE	NO RESPONSE	NO RESPONSE	NO RESPONSE
1389	1	1	20	setswana			0		2wT	SMS		NO AE	NO AE	NO AE	NO RESPONSE	NO AE	NO RESPONSE	NO AE	NO RESPONSE	NO RESPONSE	NO RESPONSE	NO RESPONSE	NO RESPONSE	NO RESPONSE	NO RESPONSE
1390	3	6	16	english			0	1	2wT	SMS		POTENTIAL AE	FREE TEXT	FREE TEXT	NO AE	FREE TEXT	FREE TEXT	FREE TEXT	FREE TEXT	FREE TEXT	FREE TEXT	FREE TEXT	FREE TEXT	FREE TEXT	POTENTIAL AE
1391	3	6	15	english			0		2wT	SMS		NO AE	NO RESPONSE	NO RESPONSE	NO RESPONSE	NO RESPONSE	NO RESPONSE	NO RESPONSE	NO RESPONSE	NO RESPONSE	NO RESPONSE	NO RESPONSE	NO RESPONSE	NO RESPONSE	NO RESPONSE
1392	4	2	23	zulu			0		2wT	WhatsApp		NO AE	NO RESPONSE	NO RESPONSE	FREE TEXT	POTENTIAL AE	FREE TEXT	NO RESPONSE	FREE TEXT	NO RESPONSE	NO RESPONSE	NO RESPONSE	NO RESPONSE	NO RESPONSE	NO RESPONSE
1393	3	6	15	english			0		2wT	SMS		NO RESPONSE	FREE TEXT	FREE TEXT	NO RESPONSE	FREE TEXT	NO AE	FREE TEXT	FREE TEXT	POTENTIAL AE	NO AE	NO RESPONSE	NO RESPONSE	NO RESPONSE	NO RESPONSE
1394	1	2	43	zulu			0		2wT	SMS		FREE TEXT	NO AE	FREE TEXT	FREE TEXT	POTENTIAL AE	FREE TEXT	FREE TEXT	FREE TEXT	FREE TEXT	POTENTIAL AE	FREE TEXT	FREE TEXT	POTENTIAL AE	FREE TEXT
1395	3	6	17	english			0		2wT	SMS		NO RESPONSE	NO RESPONSE	NO RESPONSE	NO RESPONSE	NO RESPONSE	NO RESPONSE	NO RESPONSE	NO AE	NO AE	NO RESPONSE	NO RESPONSE	NO RESPONSE	NO RESPONSE	NO RESPONSE
1396	1	2	32	zulu			0	1	2wT	SMS		FREE TEXT	FREE TEXT	POTENTIAL AE	FREE TEXT	NO AE	FREE TEXT	POTENTIAL AE	FREE TEXT	NO RESPONSE	NO AE	FREE TEXT	POTENTIAL AE	POTENTIAL AE	FREE TEXT
1397	1	1	28	zulu			0		2wT	SMS		NO RESPONSE	NO RESPONSE	NO RESPONSE	NO RESPONSE	NO RESPONSE	NO RESPONSE	NO RESPONSE	NO RESPONSE	NO RESPONSE	NO RESPONSE	NO RESPONSE	NO RESPONSE	NO RESPONSE	NO RESPONSE
1398	1	1	35	zulu			0		2wT	SMS		NO AE	NO AE	FREE TEXT	FREE TEXT	NO AE	FREE TEXT	NO AE	FREE TEXT	FREE TEXT	POTENTIAL AE	POTENTIAL AE	POTENTIAL AE	FREE TEXT	NO RESPONSE
1399	1	1	32	english			0		2wT	SMS		FREE TEXT	FREE TEXT	NO RESPONSE	FREE TEXT	NO RESPONSE	NO RESPONSE	NO RESPONSE	NO RESPONSE	NO RESPONSE	NO RESPONSE	NO RESPONSE	NO RESPONSE	NO RESPONSE	NO RESPONSE
1400	2	5	20	afrikaans			0		2wT	SMS		FREE TEXT	POTENTIAL AE	NO RESPONSE	NO RESPONSE	NO RESPONSE	NO RESPONSE	NO RESPONSE	NO RESPONSE	NO RESPONSE	NO RESPONSE	NO RESPONSE	NO RESPONSE	NO RESPONSE	NO RESPONSE
1401	1	1	16	english			0		2wT	SMS		NO RESPONSE	NO RESPONSE	NO RESPONSE	NO RESPONSE	NO RESPONSE	NO RESPONSE	NO RESPONSE	NO RESPONSE	NO RESPONSE	NO RESPONSE	NO RESPONSE	NO RESPONSE	NO RESPONSE	NO RESPONSE
1402	1	1	16	english			0		2wT	SMS		NO RESPONSE	NO RESPONSE	FREE TEXT	NO AE	FREE TEXT	POTENTIAL AE	NO RESPONSE	NO RESPONSE	FREE TEXT	NO AE	NO RESPONSE	NO RESPONSE	NO RESPONSE	NO RESPONSE
1403	1	1	19	english			0		2wT	SMS		NO AE	NO AE	FREE TEXT	FREE TEXT	FREE TEXT	NO AE	NO RESPONSE	NO AE	NO AE	NO AE	NO RESPONSE	NO RESPONSE	NO RESPONSE	NO RESPONSE
1404	3	6	24	english			0	1	2wT	SMS		NO RESPONSE	NO AE	NO RESPONSE	NO RESPONSE	NO RESPONSE	NO AE	POTENTIAL AE	FREE TEXT	FREE TEXT	POTENTIAL AE	FREE TEXT	FREE TEXT	NO RESPONSE	NO RESPONSE
1405	1	1	15	english			0		2wT	SMS		NO RESPONSE	NO RESPONSE	NO RESPONSE	NO RESPONSE	NO AE	NO RESPONSE	NO RESPONSE	NO RESPONSE	NO RESPONSE	NO RESPONSE	NO RESPONSE	NO RESPONSE	NO RESPONSE	NO RESPONSE
1406	1	1	28	english			0		2wT	SMS		NO AE	FREE TEXT	NO RESPONSE	NO RESPONSE	NO RESPONSE	NO RESPONSE	NO RESPONSE	NO RESPONSE	NO RESPONSE	NO RESPONSE	NO RESPONSE	NO RESPONSE	NO RESPONSE	NO RESPONSE
1407	1	1	15	english			0		2wT	SMS		NO RESPONSE	NO RESPONSE	NO AE	NO RESPONSE	NO AE	NO RESPONSE	NO AE	NO RESPONSE	NO RESPONSE	NO RESPONSE	NO RESPONSE	NO RESPONSE	NO RESPONSE	NO RESPONSE
1408	1	2	15	english			0		2wT	SMS		FREE TEXT	FREE TEXT	FREE TEXT	POTENTIAL AE	FREE TEXT	FREE TEXT	FREE TEXT	FREE TEXT	NO AE	FREE TEXT	FREE TEXT	NO AE	FREE TEXT	NO AE
1409	1	1	18	zulu			0		2wT	SMS		NO RESPONSE	NO RESPONSE	NO RESPONSE	NO RESPONSE	NO RESPONSE	NO RESPONSE	NO RESPONSE	NO RESPONSE	NO RESPONSE	NO RESPONSE	NO RESPONSE	NO RESPONSE	NO RESPONSE	NO RESPONSE
1410	1	2	56	english			0		2wT	SMS		NO RESPONSE	NO RESPONSE	NO AE	FREE TEXT	NO AE	NO RESPONSE	NO AE	NO RESPONSE	NO RESPONSE	NO RESPONSE	NO RESPONSE	NO RESPONSE	NO RESPONSE	FREE TEXT
1411	1	2	44	zulu			0		2wT	SMS		NO RESPONSE	NO RESPONSE	NO RESPONSE	NO RESPONSE	FREE TEXT	NO AE	FREE TEXT	NO AE	NO RESPONSE	NO RESPONSE	NO RESPONSE	NO RESPONSE	NO RESPONSE	NO RESPONSE
1412	1	1	19	english			0		2wT	SMS		NO AE	FREE TEXT	FREE TEXT	NO RESPONSE	NO RESPONSE	NO RESPONSE	NO AE	NO RESPONSE	NO RESPONSE	NO RESPONSE	NO RESPONSE	NO RESPONSE	NO RESPONSE	NO RESPONSE
1413	3	6	17	english			0		2wT	SMS		NO AE	NO RESPONSE	FREE TEXT	POTENTIAL AE	NO RESPONSE	POTENTIAL AE	FREE TEXT	NO RESPONSE	NO RESPONSE	NO RESPONSE	NO RESPONSE	NO RESPONSE	NO RESPONSE	NO RESPONSE
1414	3	6	15	english			0		2wT	SMS		FREE TEXT	POTENTIAL AE	FREE TEXT	NO AE	NO AE	FREE TEXT	FREE TEXT	NO AE	FREE TEXT	FREE TEXT	NO AE	NO AE	NO RESPONSE	NO RESPONSE
1415	1	1	16	zulu			0		2wT	SMS		NO RESPONSE	NO AE	NO AE	NO RESPONSE	NO RESPONSE	NO RESPONSE	NO RESPONSE	NO RESPONSE	NO RESPONSE	NO RESPONSE	NO RESPONSE	NO RESPONSE	NO RESPONSE	NO RESPONSE
1416	3	6	15	english			0		2wT	SMS		NO AE	NO AE	NO RESPONSE	NO RESPONSE	NO RESPONSE	NO RESPONSE	NO AE	NO RESPONSE	NO RESPONSE	NO RESPONSE	NO RESPONSE	NO RESPONSE	NO RESPONSE	NO RESPONSE
1417	1	1	43	english			0		2wT	SMS		NO AE	NO AE	NO AE	NO RESPONSE	NO RESPONSE	NO RESPONSE	NO RESPONSE	NO RESPONSE	NO RESPONSE	NO RESPONSE	NO RESPONSE	NO RESPONSE	NO RESPONSE	NO RESPONSE
1418	1	1	21	setswana			0		2wT	SMS		NO RESPONSE	NO RESPONSE	NO AE	NO RESPONSE	NO AE	POTENTIAL AE	FREE TEXT	FREE TEXT	FREE TEXT	FREE TEXT	FREE TEXT	NO RESPONSE	NO RESPONSE	NO RESPONSE
1419	1	2	25	english			0		2wT	SMS		NO RESPONSE	FREE TEXT	FREE TEXT	FREE TEXT	NO AE	FREE TEXT	FREE TEXT	FREE TEXT	NO RESPONSE	NO RESPONSE	NO RESPONSE	NO RESPONSE	NO RESPONSE	NO RESPONSE
1420	4	1	45	english			0		2wT	WhatsApp		NO AE	NO RESPONSE	NO RESPONSE	NO RESPONSE	NO AE	NO RESPONSE	NO AE	NO RESPONSE	NO RESPONSE	NO RESPONSE	NO RESPONSE	NO RESPONSE	NO RESPONSE	NO RESPONSE
1421	3	6	16	english			0		2wT	SMS		POTENTIAL AE	FREE TEXT	FREE TEXT	FREE TEXT	FREE TEXT	POTENTIAL AE	FREE TEXT	POTENTIAL AE	NO RESPONSE	NO RESPONSE	NO RESPONSE	POTENTIAL AE	FREE TEXT	NO RESPONSE
1422	1	2	18	english			0		2wT	SMS		NO RESPONSE	NO RESPONSE	NO RESPONSE	NO RESPONSE	NO RESPONSE	NO RESPONSE	NO RESPONSE	NO RESPONSE	NO RESPONSE	NO RESPONSE	NO RESPONSE	NO RESPONSE	NO RESPONSE	NO RESPONSE
1423	2	5	16	setswana			0		2wT	SMS		NO RESPONSE	NO RESPONSE	NO RESPONSE	NO RESPONSE	NO RESPONSE	NO RESPONSE	FREE TEXT	NO RESPONSE	NO RESPONSE	NO RESPONSE	NO RESPONSE	NO RESPONSE	NO RESPONSE	NO RESPONSE
1424	1	1	35	zulu			0		2wT	SMS		NO AE	NO AE	NO RESPONSE	NO RESPONSE	NO RESPONSE	NO RESPONSE	NO RESPONSE	NO RESPONSE	NO RESPONSE	NO RESPONSE	NO RESPONSE	NO RESPONSE	NO RESPONSE	NO RESPONSE
1425	1	2	18	zulu			0		2wT	SMS		FREE TEXT	NO AE	NO AE	NO RESPONSE	NO RESPONSE	NO AE	NO RESPONSE	NO RESPONSE	NO RESPONSE	NO RESPONSE	NO RESPONSE	NO RESPONSE	NO RESPONSE	NO RESPONSE
1426	1	1	15	english			0		2wT	SMS		NO RESPONSE	NO AE	NO AE	NO RESPONSE	NO AE	NO AE	NO RESPONSE	NO RESPONSE	NO RESPONSE	NO RESPONSE	NO RESPONSE	NO RESPONSE	NO RESPONSE	NO RESPONSE
1427	3	6	15	english			0		2wT	SMS		FREE TEXT	NO AE	FREE TEXT	NO AE	NO AE	NO RESPONSE	NO AE	NO AE	NO AE	NO RESPONSE	NO RESPONSE	NO RESPONSE	NO RESPONSE	NO RESPONSE
1428	1	1	26	sotho			0		2wT	SMS		NO RESPONSE	FREE TEXT	FREE TEXT	POTENTIAL AE	POTENTIAL AE	FREE TEXT	NO RESPONSE	POTENTIAL AE	FREE TEXT	FREE TEXT	POTENTIAL AE	FREE TEXT	POTENTIAL AE	FREE TEXT
1429	3	6	15	english			0		2wT	SMS		NO AE	NO AE	NO AE	FREE TEXT	NO AE	FREE TEXT	NO AE	NO RESPONSE	NO RESPONSE	NO RESPONSE	NO RESPONSE	NO RESPONSE	NO RESPONSE	NO RESPONSE
1430	4	6	21	english			0		2wT	WhatsApp		FREE TEXT	POTENTIAL AE	FREE TEXT	NO AE	NO AE	NO RESPONSE	NO RESPONSE	NO RESPONSE	NO RESPONSE	NO RESPONSE	NO RESPONSE	NO RESPONSE	NO RESPONSE	NO RESPONSE
1431	1	1	20	english			0		2wT	SMS		NO AE	NO AE	NO AE	NO RESPONSE	NO RESPONSE	NO AE	NO AE	NO RESPONSE	NO RESPONSE	NO RESPONSE	NO RESPONSE	NO RESPONSE	NO RESPONSE	NO RESPONSE
1432	4	1	15	english			0		2wT	WhatsApp	guardian	NO AE	NO RESPONSE	NO RESPONSE	NO RESPONSE	NO RESPONSE	NO RESPONSE	NO RESPONSE	NO RESPONSE	NO RESPONSE	NO RESPONSE	NO RESPONSE	NO RESPONSE	NO RESPONSE	NO RESPONSE
1433	1	2	40	english			0		2wT	SMS		FREE TEXT	FREE TEXT	FREE TEXT	NO AE	FREE TEXT	FREE TEXT	FREE TEXT	FREE TEXT	FREE TEXT	FREE TEXT	FREE TEXT	FREE TEXT	FREE TEXT	FREE TEXT
1434	1	1	28	zulu			0		2wT	SMS		NO AE	NO RESPONSE	NO AE	NO RESPONSE	NO AE	NO AE	NO AE	NO RESPONSE	NO RESPONSE	NO RESPONSE	NO RESPONSE	NO RESPONSE	NO RESPONSE	NO RESPONSE
1435	1	1	29	zulu			0		2wT	SMS		NO RESPONSE	NO RESPONSE	NO RESPONSE	NO RESPONSE	NO RESPONSE	NO RESPONSE	NO RESPONSE	NO RESPONSE	NO RESPONSE	NO RESPONSE	NO RESPONSE	NO RESPONSE	NO RESPONSE	NO RESPONSE
1436	1	2	23	sotho			0		2wT	SMS		NO AE	FREE TEXT	NO AE	NO AE	NO RESPONSE	NO AE	POTENTIAL AE	FREE TEXT	NO RESPONSE	NO AE	NO RESPONSE	NO RESPONSE	NO RESPONSE	NO RESPONSE
1437	2	4	17	setswana			0		2wT	SMS		NO RESPONSE	NO RESPONSE	NO RESPONSE	NO RESPONSE	NO RESPONSE	NO RESPONSE	NO RESPONSE	NO RESPONSE	NO RESPONSE	NO RESPONSE	NO RESPONSE	NO RESPONSE	NO RESPONSE	FREE TEXT
1438	3	6	15	english			0		2wT	SMS		NO RESPONSE	NO RESPONSE	NO RESPONSE	NO RESPONSE	NO RESPONSE	NO RESPONSE	NO RESPONSE	NO RESPONSE	NO RESPONSE	NO RESPONSE	NO RESPONSE	NO RESPONSE	NO RESPONSE	NO RESPONSE
1439	1	1	44	sotho			0		2wT	SMS		FREE TEXT	FREE TEXT	FREE TEXT	POTENTIAL AE	FREE TEXT	FREE TEXT	FREE TEXT	NO RESPONSE	NO RESPONSE	NO RESPONSE	NO RESPONSE	NO RESPONSE	NO RESPONSE	NO RESPONSE
1440	1	2	37	zulu			0		2wT	SMS		FREE TEXT	FREE TEXT	FREE TEXT	NO RESPONSE	FREE TEXT	FREE TEXT	FREE TEXT	FREE TEXT	NO RESPONSE	NO RESPONSE	NO RESPONSE	NO RESPONSE	NO RESPONSE	NO RESPONSE
1441	1	1	33	zulu			0		2wT	SMS		FREE TEXT	NO AE	FREE TEXT	POTENTIAL AE	FREE TEXT	FREE TEXT	FREE TEXT	FREE TEXT	FREE TEXT	FREE TEXT	NO RESPONSE	FREE TEXT	FREE TEXT	FREE TEXT
1442	1	1	16	english			0		2wT	SMS		NO RESPONSE	NO AE	NO RESPONSE	NO RESPONSE	NO AE	NO RESPONSE	NO RESPONSE	NO RESPONSE	NO RESPONSE	NO RESPONSE	NO RESPONSE	NO RESPONSE	NO RESPONSE	NO RESPONSE
1443	2	4	18	english			0		2wT	SMS		NO RESPONSE	NO RESPONSE	NO RESPONSE	NO RESPONSE	NO RESPONSE	NO RESPONSE	NO RESPONSE	NO RESPONSE	NO RESPONSE	NO RESPONSE	NO RESPONSE	NO RESPONSE	NO RESPONSE	NO RESPONSE
1444	1	2	15	english			0		2wT	SMS		NO RESPONSE	NO RESPONSE	NO RESPONSE	NO RESPONSE	NO RESPONSE	NO RESPONSE	NO RESPONSE	NO RESPONSE	NO RESPONSE	NO RESPONSE	NO RESPONSE	NO RESPONSE	NO RESPONSE	NO RESPONSE
1445	1	2	15	english			0		2wT	SMS		NO RESPONSE	NO RESPONSE	NO RESPONSE	NO RESPONSE	NO RESPONSE	NO RESPONSE	NO RESPONSE	NO RESPONSE	NO RESPONSE	NO RESPONSE	NO RESPONSE	NO RESPONSE	NO RESPONSE	NO RESPONSE
1446	2	5	40	english			0		2wT	SMS		NO AE	NO AE	FREE TEXT	NO AE	NO AE	NO AE	NO AE	NO AE	NO AE	NO AE	NO RESPONSE	NO RESPONSE	NO RESPONSE	NO RESPONSE
1447	1	1	15	english			0		2wT	SMS		FREE TEXT	FREE TEXT	POTENTIAL AE	FREE TEXT	FREE TEXT	FREE TEXT	FREE TEXT	FREE TEXT	FREE TEXT	FREE TEXT	FREE TEXT	FREE TEXT	FREE TEXT	FREE TEXT
1448	1	1	25	english			0		2wT	SMS		NO AE	NO AE	NO AE	NO RESPONSE	NO AE	NO AE	NO AE	NO RESPONSE	NO RESPONSE	NO RESPONSE	NO RESPONSE	NO RESPONSE	NO RESPONSE	NO RESPONSE
1449	1	2	38	zulu			0		2wT	SMS		FREE TEXT	FREE TEXT	FREE TEXT	FREE TEXT	FREE TEXT	FREE TEXT	NO RESPONSE	NO RESPONSE	NO RESPONSE	FREE TEXT	NO RESPONSE	NO RESPONSE	NO RESPONSE	NO RESPONSE
1450	1	1	30	english			0		2wT	SMS		NO AE	NO AE	NO AE	NO RESPONSE	NO AE	NO AE	NO AE	NO RESPONSE	NO RESPONSE	NO RESPONSE	NO RESPONSE	NO RESPONSE	NO RESPONSE	NO RESPONSE
1451	1	1	16	english			0		2wT	SMS		NO RESPONSE	NO RESPONSE	NO RESPONSE	NO RESPONSE	NO RESPONSE	NO RESPONSE	NO RESPONSE	NO RESPONSE	NO RESPONSE	NO RESPONSE	NO RESPONSE	NO RESPONSE	NO RESPONSE	NO RESPONSE
1452	1	2	36	english			0		2wT	SMS		NO AE	FREE TEXT	FREE TEXT	FREE TEXT	FREE TEXT	FREE TEXT	POTENTIAL AE	NO RESPONSE	FREE TEXT	FREE TEXT	POTENTIAL AE	FREE TEXT	FREE TEXT	NO AE
1453	4	1	34	english			0		2wT	WhatsApp		NO RESPONSE	NO RESPONSE	NO RESPONSE	NO RESPONSE	NO RESPONSE	FREE TEXT	FREE TEXT	NO AE	FREE TEXT	FREE TEXT	FREE TEXT	FREE TEXT	FREE TEXT	FREE TEXT
1454	1	1	53	english			0		2wT	SMS		FREE TEXT	FREE TEXT	FREE TEXT	NO RESPONSE	NO AE	FREE TEXT	NO AE	NO RESPONSE	NO RESPONSE	NO RESPONSE	NO RESPONSE	NO RESPONSE	NO RESPONSE	FREE TEXT
1455	1	2	28	english			0		2wT	SMS		NO RESPONSE	NO RESPONSE	NO RESPONSE	NO RESPONSE	NO RESPONSE	NO RESPONSE	NO RESPONSE	NO RESPONSE	NO RESPONSE	NO RESPONSE	NO RESPONSE	NO RESPONSE	NO RESPONSE	NO RESPONSE
1456	1	2	38	zulu			0		2wT	SMS		NO RESPONSE	NO RESPONSE	NO RESPONSE	NO RESPONSE	NO RESPONSE	NO RESPONSE	NO RESPONSE	NO RESPONSE	NO RESPONSE	NO RESPONSE	NO RESPONSE	NO RESPONSE	NO RESPONSE	NO RESPONSE
1457	2	5	27	english			0		2wT	SMS		NO RESPONSE	NO AE	FREE TEXT	FREE TEXT	POTENTIAL AE	FREE TEXT	NO RESPONSE	NO RESPONSE	NO AE	NO RESPONSE	NO RESPONSE	NO RESPONSE	NO RESPONSE	NO RESPONSE
1458	4	1	24	english			0		2wT	WhatsApp		NO RESPONSE	NO RESPONSE	NO RESPONSE	NO RESPONSE	NO RESPONSE	NO RESPONSE	NO RESPONSE	NO RESPONSE	NO RESPONSE	NO RESPONSE	NO RESPONSE	NO RESPONSE	NO RESPONSE	NO RESPONSE
1459	1	2	46	english			0		2wT	SMS		NO RESPONSE	NO AE	FREE TEXT	NO RESPONSE	NO AE	FREE TEXT	FREE TEXT	NO RESPONSE	NO RESPONSE	NO RESPONSE	NO RESPONSE	NO RESPONSE	NO RESPONSE	NO RESPONSE
1460	2	5	16	english			0		2wT	SMS		NO RESPONSE	FREE TEXT	POTENTIAL AE	NO AE	NO RESPONSE	NO RESPONSE	NO RESPONSE	NO AE	NO RESPONSE	NO RESPONSE	NO RESPONSE	NO RESPONSE	NO RESPONSE	NO RESPONSE
1461	1	1	57	zulu			0		2wT	SMS		NO RESPONSE	NO RESPONSE	NO RESPONSE	NO RESPONSE	NO RESPONSE	NO RESPONSE	FREE TEXT	NO RESPONSE	NO RESPONSE	NO AE	NO RESPONSE	NO RESPONSE	NO RESPONSE	NO RESPONSE
1462	1	1	39	english			0		2wT	SMS		NO AE	NO AE	NO AE	NO RESPONSE	NO AE	NO AE	NO AE	NO RESPONSE	NO RESPONSE	NO RESPONSE	NO RESPONSE	NO RESPONSE	NO RESPONSE	NO RESPONSE
1463	2	3	18	english			2		2wT	SMS		FREE TEXT	FREE TEXT	POTENTIAL AE	FREE TEXT	NO AE	FREE TEXT	POTENTIAL AE	FREE TEXT	FREE TEXT	FREE TEXT	NO RESPONSE	POTENTIAL AE	FREE TEXT	FREE TEXT
1464	1	1	15	english			0		2wT	SMS		NO RESPONSE	NO RESPONSE	NO RESPONSE	NO AE	FREE TEXT	NO RESPONSE	NO RESPONSE	NO RESPONSE	NO RESPONSE	NO RESPONSE	NO RESPONSE	NO RESPONSE	NO RESPONSE	NO RESPONSE
1465	1	2	38	zulu			0		2wT	SMS		NO AE	FREE TEXT	NO RESPONSE	NO AE	NO RESPONSE	FREE TEXT	NO RESPONSE	FREE TEXT	NO RESPONSE	NO RESPONSE	NO RESPONSE	NO RESPONSE	NO RESPONSE	NO RESPONSE
1466	4	1	19	english			0		2wT	WhatsApp		NO AE	NO RESPONSE	FREE TEXT	POTENTIAL AE	NO RESPONSE	NO AE	NO RESPONSE	NO AE	FREE TEXT	FREE TEXT	NO RESPONSE	NO RESPONSE	NO RESPONSE	NO RESPONSE
1467	1	1	15	english			0		2wT	SMS		NO RESPONSE	NO RESPONSE	NO RESPONSE	NO RESPONSE	NO RESPONSE	NO RESPONSE	NO RESPONSE	NO RESPONSE	NO RESPONSE	NO RESPONSE	NO RESPONSE	NO RESPONSE	NO RESPONSE	NO RESPONSE
1468	1	2	23	english			0		2wT	SMS		NO RESPONSE	NO RESPONSE	NO RESPONSE	NO RESPONSE	NO RESPONSE	NO RESPONSE	NO RESPONSE	NO RESPONSE	NO RESPONSE	NO RESPONSE	NO RESPONSE	NO RESPONSE	NO RESPONSE	NO RESPONSE
1469	3	6	17	sotho			0	1	2wT	SMS		NO AE	NO RESPONSE	FREE TEXT	POTENTIAL AE	FREE TEXT	FREE TEXT	FREE TEXT	NO RESPONSE	NO RESPONSE	NO RESPONSE	NO RESPONSE	NO RESPONSE	NO RESPONSE	NO RESPONSE
1470	1	1	45	zulu			0		2wT	SMS		NO RESPONSE	NO AE	NO RESPONSE	NO RESPONSE	NO AE	NO RESPONSE	NO RESPONSE	NO RESPONSE	NO RESPONSE	NO RESPONSE	NO RESPONSE	NO RESPONSE	NO RESPONSE	NO RESPONSE
1471	1	1	15	english			0		2wT	SMS		NO AE	NO AE	NO AE	FREE TEXT	POTENTIAL AE	FREE TEXT	NO AE	NO RESPONSE	NO RESPONSE	POTENTIAL AE	FREE TEXT	NO AE	NO AE	POTENTIAL AE
1472	3	6	33	english			0		2wT	SMS		NO RESPONSE	NO AE	NO AE	NO RESPONSE	NO AE	FREE TEXT	NO RESPONSE	NO RESPONSE	NO RESPONSE	NO RESPONSE	NO RESPONSE	NO RESPONSE	NO RESPONSE	NO RESPONSE
1473	4	2	16	zulu			0		2wT	WhatsApp	guardian	NO RESPONSE	NO AE	FREE TEXT	FREE TEXT	NO RESPONSE	NO AE	NO AE	NO AE	NO RESPONSE	NO RESPONSE	NO RESPONSE	NO RESPONSE	NO RESPONSE	NO RESPONSE
1474	1	2	25	english			1		2wT	SMS		FREE TEXT	NO AE	FREE TEXT	FREE TEXT	FREE TEXT	FREE TEXT	FREE TEXT	POTENTIAL AE	NO RESPONSE	NO AE	NO AE	NO AE	NO RESPONSE	NO RESPONSE
1475	3	6	15	english			0		2wT	SMS		NO RESPONSE	NO AE	NO RESPONSE	NO RESPONSE	NO RESPONSE	NO RESPONSE	NO RESPONSE	NO RESPONSE	NO RESPONSE	NO RESPONSE	NO RESPONSE	NO RESPONSE	NO RESPONSE	NO RESPONSE
1476	1	1	15	english			0		2wT	SMS		NO AE	FREE TEXT	FREE TEXT	NO RESPONSE	NO AE	NO RESPONSE	NO RESPONSE	NO RESPONSE	NO RESPONSE	NO RESPONSE	NO RESPONSE	NO RESPONSE	NO RESPONSE	NO RESPONSE
1477	1	1	34	english			0		2wT	SMS		NO AE	NO AE	NO AE	NO RESPONSE	NO AE	NO AE	NO AE	NO RESPONSE	NO RESPONSE	NO RESPONSE	NO RESPONSE	NO RESPONSE	NO RESPONSE	NO RESPONSE
1478	1	1	54	english			0		2wT	SMS		NO RESPONSE	NO RESPONSE	NO RESPONSE	FREE TEXT	NO AE	FREE TEXT	FREE TEXT	NO AE	FREE TEXT	NO AE	NO RESPONSE	NO RESPONSE	NO RESPONSE	NO RESPONSE
1479	2	5	16	afrikaans			0		2wT	SMS		NO RESPONSE	NO AE	NO RESPONSE	NO RESPONSE	POTENTIAL AE	FREE TEXT	FREE TEXT	NO RESPONSE	NO AE	NO RESPONSE	NO RESPONSE	NO RESPONSE	NO RESPONSE	NO RESPONSE
1480	1	1	24	english			1		2wT	SMS		FREE TEXT	NO AE	FREE TEXT	FREE TEXT	FREE TEXT	FREE TEXT	NO AE	FREE TEXT	NO AE	FREE TEXT	FREE TEXT	FREE TEXT	FREE TEXT	NO AE
1481	1	1	42	zulu			0		2wT	SMS		NO RESPONSE	NO RESPONSE	FREE TEXT	FREE TEXT	NO RESPONSE	NO AE	NO RESPONSE	NO AE	NO RESPONSE	NO RESPONSE	NO RESPONSE	NO RESPONSE	NO RESPONSE	NO RESPONSE
1482	1	1	37	english			0	1	2wT	SMS		NO AE	FREE TEXT	POTENTIAL AE	FREE TEXT	NO AE	FREE TEXT	FREE TEXT	FREE TEXT	NO RESPONSE	NO AE	NO RESPONSE	NO RESPONSE	NO RESPONSE	NO RESPONSE
1483	2	3	19	english			0		2wT	SMS		FREE TEXT	NO RESPONSE	FREE TEXT	FREE TEXT	FREE TEXT	FREE TEXT	FREE TEXT	FREE TEXT	FREE TEXT	FREE TEXT	FREE TEXT	FREE TEXT	FREE TEXT	FREE TEXT
1484	1	2	16	english			0		2wT	SMS		FREE TEXT	NO AE	NO AE	NO AE	NO RESPONSE	NO AE	NO AE	NO AE	NO RESPONSE	NO RESPONSE	NO RESPONSE	NO RESPONSE	NO RESPONSE	NO RESPONSE
1485	1	2	39	english			0		2wT	SMS		NO RESPONSE	NO RESPONSE	FREE TEXT	POTENTIAL AE	NO RESPONSE	NO RESPONSE	NO RESPONSE	NO RESPONSE	NO RESPONSE	NO RESPONSE	NO RESPONSE	NO RESPONSE	NO RESPONSE	NO RESPONSE
1486	1	1	25	english			0		2wT	SMS		NO RESPONSE	NO AE	FREE TEXT	NO RESPONSE	NO RESPONSE	NO RESPONSE	NO RESPONSE	NO RESPONSE	NO RESPONSE	NO RESPONSE	NO RESPONSE	NO RESPONSE	NO RESPONSE	NO RESPONSE
1487	1	2	15	english			0		2wT	SMS		NO AE	FREE TEXT	FREE TEXT	NO AE	FREE TEXT	FREE TEXT	FREE TEXT	POTENTIAL AE	NO RESPONSE	NO AE	NO RESPONSE	NO RESPONSE	NO RESPONSE	NO RESPONSE
1488	1	2	32	sotho			0		2wT	SMS		NO AE	NO AE	FREE TEXT	FREE TEXT	NO RESPONSE	NO AE	NO AE	NO AE	NO RESPONSE	NO RESPONSE	NO RESPONSE	NO RESPONSE	NO RESPONSE	NO RESPONSE
1489	2	4	15	english			0		2wT	SMS		FREE TEXT	NO AE	NO AE	NO AE	NO RESPONSE	NO AE	NO RESPONSE	NO AE	NO RESPONSE	NO RESPONSE	NO RESPONSE	NO RESPONSE	NO RESPONSE	NO RESPONSE
1490	1	1	24	english			0		2wT	SMS		NO RESPONSE	NO RESPONSE	NO RESPONSE	NO RESPONSE	NO RESPONSE	NO RESPONSE	NO RESPONSE	NO RESPONSE	NO RESPONSE	NO RESPONSE	NO RESPONSE	NO RESPONSE	NO RESPONSE	NO RESPONSE
1491	1	1	16	zulu			0		2wT	SMS		NO RESPONSE	NO RESPONSE	NO RESPONSE	NO RESPONSE	NO RESPONSE	NO RESPONSE	NO RESPONSE	NO RESPONSE	NO RESPONSE	NO RESPONSE	NO RESPONSE	NO RESPONSE	NO RESPONSE	NO RESPONSE
1492	1	2	44	zulu			0		2wT	SMS		FREE TEXT	FREE TEXT	NO AE	NO RESPONSE	FREE TEXT	NO AE	NO RESPONSE	NO AE	NO RESPONSE	NO AE	NO RESPONSE	NO RESPONSE	NO RESPONSE	NO RESPONSE
1493	1	1	24	english			0		2wT	SMS		NO RESPONSE	NO AE	NO RESPONSE	NO RESPONSE	NO RESPONSE	NO AE	NO AE	NO AE	NO RESPONSE	NO RESPONSE	NO RESPONSE	NO RESPONSE	NO RESPONSE	NO RESPONSE
1494	1	1	32	english			0		2wT	SMS		FREE TEXT	FREE TEXT	FREE TEXT	POTENTIAL AE	FREE TEXT	POTENTIAL AE	FREE TEXT	POTENTIAL AE	FREE TEXT	FREE TEXT	FREE TEXT	FREE TEXT	POTENTIAL AE	NO RESPONSE
1495	2	3	38	zulu			2		2wT	SMS		NO AE	FREE TEXT	NO AE	NO AE	FREE TEXT	NO AE	NO AE	FREE TEXT	NO AE	NO RESPONSE	NO RESPONSE	NO RESPONSE	NO RESPONSE	NO RESPONSE
1496	1	1	15	english			1		2wT	SMS		NO RESPONSE	FREE TEXT	NO AE	FREE TEXT	POTENTIAL AE	FREE TEXT	FREE TEXT	FREE TEXT	NO RESPONSE	NO AE	NO RESPONSE	FREE TEXT	FREE TEXT	NO RESPONSE
1497	1	1	20	english			0		2wT	SMS		FREE TEXT	NO AE	NO RESPONSE	NO AE	NO RESPONSE	NO RESPONSE	NO AE	NO AE	NO RESPONSE	NO RESPONSE	NO RESPONSE	NO RESPONSE	NO RESPONSE	NO RESPONSE
1498	1	1	22	english			0		2wT	SMS		NO RESPONSE	NO RESPONSE	NO RESPONSE	NO RESPONSE	NO RESPONSE	NO RESPONSE	NO RESPONSE	NO RESPONSE	NO RESPONSE	NO RESPONSE	NO RESPONSE	NO RESPONSE	NO RESPONSE	NO RESPONSE
1499	4	2	25	english			0		2wT	WhatsApp		NO AE	NO AE	FREE TEXT	FREE TEXT	FREE TEXT	FREE TEXT	FREE TEXT	NO AE	FREE TEXT	NO AE	NO AE	NO RESPONSE	NO RESPONSE	NO RESPONSE
1500	1	2	22	zulu			0		2wT	SMS		NO AE	NO AE	NO AE	NO RESPONSE	NO AE	NO AE	NO AE	NO RESPONSE	NO RESPONSE	NO RESPONSE	NO RESPONSE	NO RESPONSE	NO RESPONSE	NO RESPONSE
1501	4	1	45	english			0		2wT	WhatsApp		NO AE	NO AE	FREE TEXT	NO AE	NO RESPONSE	NO RESPONSE	NO RESPONSE	NO RESPONSE	NO RESPONSE	NO RESPONSE	NO RESPONSE	NO RESPONSE	NO RESPONSE	NO RESPONSE
1502	4	2	15	english			0		2wT	WhatsApp	minor	NO AE	NO AE	NO RESPONSE	NO RESPONSE	FREE TEXT	NO RESPONSE	NO RESPONSE	NO RESPONSE	NO RESPONSE	NO RESPONSE	NO RESPONSE	NO RESPONSE	NO RESPONSE	NO RESPONSE
1503	1	2	27	english			0		2wT	SMS		NO RESPONSE	FREE TEXT	FREE TEXT	FREE TEXT	FREE TEXT	FREE TEXT	FREE TEXT	FREE TEXT	FREE TEXT	NO RESPONSE	NO RESPONSE	NO RESPONSE	NO RESPONSE	NO RESPONSE
1504	2	3	20	english			0		2wT	SMS		FREE TEXT	NO RESPONSE	NO RESPONSE	FREE TEXT	NO RESPONSE	NO RESPONSE	NO RESPONSE	NO AE	NO RESPONSE	NO RESPONSE	NO RESPONSE	NO RESPONSE	NO RESPONSE	NO RESPONSE
1505	3	6	15	sotho			0		2wT	SMS		NO RESPONSE	NO RESPONSE	NO AE	NO RESPONSE	NO AE	NO RESPONSE	NO RESPONSE	NO RESPONSE	NO RESPONSE	NO RESPONSE	NO RESPONSE	NO RESPONSE	NO RESPONSE	NO RESPONSE
1506	3	6	15	english			0		2wT	SMS		NO RESPONSE	NO RESPONSE	NO RESPONSE	NO RESPONSE	NO RESPONSE	NO RESPONSE	NO RESPONSE	NO RESPONSE	NO RESPONSE	NO RESPONSE	NO RESPONSE	NO RESPONSE	NO RESPONSE	NO RESPONSE
1507	3	6	16	english			0		2wT	SMS		NO RESPONSE	NO RESPONSE	POTENTIAL AE	FREE TEXT	NO RESPONSE	NO AE	NO AE	NO AE	NO RESPONSE	NO RESPONSE	NO RESPONSE	NO RESPONSE	NO RESPONSE	NO RESPONSE
1508	4	2	25	english			0		2wT	WhatsApp		FREE TEXT	FREE TEXT	FREE TEXT	FREE TEXT	POTENTIAL AE	FREE TEXT	FREE TEXT	FREE TEXT	FREE TEXT	NO AE	NO RESPONSE	NO RESPONSE	NO RESPONSE	NO RESPONSE
1509	1	2	15	english			0		2wT	SMS		NO RESPONSE	NO RESPONSE	NO RESPONSE	NO RESPONSE	NO RESPONSE	NO RESPONSE	NO RESPONSE	NO RESPONSE	NO RESPONSE	NO RESPONSE	NO RESPONSE	NO RESPONSE	NO RESPONSE	NO RESPONSE
1510	1	2	34	zulu			0		2wT	SMS		FREE TEXT	NO AE	FREE TEXT	FREE TEXT	FREE TEXT	NO RESPONSE	FREE TEXT	NO AE	FREE TEXT	FREE TEXT	NO RESPONSE	NO RESPONSE	NO RESPONSE	NO RESPONSE
1511	1	1	44	zulu			0		2wT	SMS		FREE TEXT	POTENTIAL AE	FREE TEXT	FREE TEXT	NO AE	NO AE	FREE TEXT	NO AE	NO AE	FREE TEXT	NO AE	NO RESPONSE	NO RESPONSE	NO RESPONSE
1512	1	1	18	english			0		2wT	SMS		NO RESPONSE	NO RESPONSE	NO RESPONSE	NO RESPONSE	NO RESPONSE	NO RESPONSE	NO RESPONSE	NO AE	NO RESPONSE	NO RESPONSE	NO RESPONSE	NO RESPONSE	NO RESPONSE	NO RESPONSE
1513	1	1	23	zulu			0		2wT	SMS		NO AE	NO RESPONSE	NO RESPONSE	NO RESPONSE	NO AE	NO RESPONSE	NO RESPONSE	NO RESPONSE	NO RESPONSE	NO RESPONSE	NO RESPONSE	NO RESPONSE	NO RESPONSE	FREE TEXT
1514	1	2	15	english			0		2wT	SMS		NO AE	FREE TEXT	NO RESPONSE	FREE TEXT	FREE TEXT	FREE TEXT	NO RESPONSE	NO RESPONSE	NO RESPONSE	NO RESPONSE	NO RESPONSE	NO RESPONSE	NO RESPONSE	NO RESPONSE
1515	1	2	15	zulu			0		2wT	SMS		NO RESPONSE	NO RESPONSE	NO RESPONSE	NO RESPONSE	NO RESPONSE	NO RESPONSE	NO RESPONSE	NO RESPONSE	NO RESPONSE	NO RESPONSE	NO RESPONSE	NO RESPONSE	NO RESPONSE	FREE TEXT
1516	2	3	32	english			0		2wT	SMS		NO AE	NO AE	FREE TEXT	FREE TEXT	FREE TEXT	NO RESPONSE	NO AE	NO AE	NO AE	NO RESPONSE	NO RESPONSE	NO RESPONSE	NO RESPONSE	NO RESPONSE
1517	1	1	36	english			0		2wT	SMS		FREE TEXT	FREE TEXT	NO AE	NO AE	FREE TEXT	FREE TEXT	FREE TEXT	FREE TEXT	FREE TEXT	NO RESPONSE	NO RESPONSE	NO RESPONSE	NO RESPONSE	NO RESPONSE
1518	2	3	29	english			0		2wT	SMS		NO AE	NO RESPONSE	NO AE	NO RESPONSE	NO RESPONSE	NO AE	POTENTIAL AE	FREE TEXT	NO RESPONSE	NO RESPONSE	NO RESPONSE	NO RESPONSE	NO RESPONSE	NO RESPONSE
1519	3	6	16	english			0		2wT	SMS	guardian	NO RESPONSE	NO RESPONSE	NO RESPONSE	NO RESPONSE	NO RESPONSE	NO RESPONSE	NO RESPONSE	NO RESPONSE	NO RESPONSE	NO RESPONSE	NO RESPONSE	NO RESPONSE	NO RESPONSE	NO RESPONSE
1520	1	1	22	english			0		2wT	SMS		FREE TEXT	FREE TEXT	NO AE	FREE TEXT	POTENTIAL AE	FREE TEXT	NO RESPONSE	NO AE	NO RESPONSE	FREE TEXT	POTENTIAL AE	FREE TEXT	FREE TEXT	FREE TEXT
1521	1	1	24	english			0		2wT	SMS		NO RESPONSE	NO RESPONSE	NO RESPONSE	NO RESPONSE	NO RESPONSE	NO RESPONSE	NO RESPONSE	NO RESPONSE	NO RESPONSE	NO RESPONSE	NO RESPONSE	NO RESPONSE	NO RESPONSE	NO RESPONSE
1522	3	6	15	english			0		2wT	SMS		FREE TEXT	NO AE	POTENTIAL AE	FREE TEXT	NO RESPONSE	FREE TEXT	FREE TEXT	POTENTIAL AE	FREE TEXT	NO RESPONSE	FREE TEXT	FREE TEXT	POTENTIAL AE	FREE TEXT
1523	3	6	15	english			0		2wT	SMS		NO RESPONSE	NO RESPONSE	FREE TEXT	POTENTIAL AE	NO RESPONSE	NO RESPONSE	NO RESPONSE	NO RESPONSE	NO RESPONSE	NO RESPONSE	NO RESPONSE	NO RESPONSE	NO RESPONSE	NO RESPONSE
1524	1	1	35	english			0		2wT	SMS		NO AE	NO AE	POTENTIAL AE	FREE TEXT	NO RESPONSE	FREE TEXT	FREE TEXT	POTENTIAL AE	NO AE	POTENTIAL AE	FREE TEXT	NO RESPONSE	NO RESPONSE	NO RESPONSE
1525	1	1	31	english			0		2wT	SMS		NO RESPONSE	NO RESPONSE	NO RESPONSE	NO RESPONSE	NO RESPONSE	NO RESPONSE	NO RESPONSE	NO RESPONSE	NO RESPONSE	NO RESPONSE	NO RESPONSE	NO RESPONSE	NO RESPONSE	NO RESPONSE
1526	1	1	15	english			0		2wT	SMS		NO AE	NO RESPONSE	NO AE	NO RESPONSE	NO AE	NO AE	NO AE	NO RESPONSE	NO RESPONSE	NO RESPONSE	NO RESPONSE	NO RESPONSE	NO RESPONSE	NO RESPONSE
1527	1	1	17	english			0		2wT	SMS		NO AE	NO AE	POTENTIAL AE	FREE TEXT	FREE TEXT	FREE TEXT	FREE TEXT	NO RESPONSE	NO AE	NO AE	NO AE	NO RESPONSE	NO RESPONSE	NO RESPONSE
1528	1	2	23	sotho			0		2wT	SMS		NO RESPONSE	FREE TEXT	FREE TEXT	FREE TEXT	FREE TEXT	POTENTIAL AE	FREE TEXT	FREE TEXT	NO RESPONSE	FREE TEXT	POTENTIAL AE	FREE TEXT	FREE TEXT	POTENTIAL AE
1529	2	5	22	english			0		2wT	SMS		NO AE	NO AE	NO AE	NO AE	FREE TEXT	FREE TEXT	POTENTIAL AE	FREE TEXT	FREE TEXT	FREE TEXT	FREE TEXT	POTENTIAL AE	POTENTIAL AE	FREE TEXT
1530	3	6	15	english			0		2wT	SMS		NO RESPONSE	NO RESPONSE	NO RESPONSE	NO RESPONSE	NO RESPONSE	NO RESPONSE	NO RESPONSE	NO RESPONSE	NO RESPONSE	NO RESPONSE	NO RESPONSE	NO RESPONSE	NO RESPONSE	NO RESPONSE
1531	1	1	23	english			0		2wT	SMS		NO RESPONSE	NO RESPONSE	NO RESPONSE	NO RESPONSE	NO RESPONSE	NO RESPONSE	NO RESPONSE	NO RESPONSE	NO RESPONSE	NO RESPONSE	NO RESPONSE	NO RESPONSE	NO RESPONSE	NO RESPONSE
1532	2	3	47	english			0		2wT	SMS		NO RESPONSE	POTENTIAL AE	FREE TEXT	NO AE	NO AE	FREE TEXT	POTENTIAL AE	NO AE	NO AE	FREE TEXT	FREE TEXT	NO AE	FREE TEXT	NO RESPONSE
1533	3	6	40	english			0		2wT	SMS		NO RESPONSE	NO AE	FREE TEXT	FREE TEXT	POTENTIAL AE	NO RESPONSE	NO RESPONSE	FREE TEXT	NO AE	NO RESPONSE	NO RESPONSE	NO RESPONSE	NO RESPONSE	NO RESPONSE
1534	1	1	23	english			0		2wT	SMS		NO AE	NO AE	FREE TEXT	NO AE	NO RESPONSE	NO AE	NO RESPONSE	NO AE	NO RESPONSE	NO RESPONSE	NO RESPONSE	NO RESPONSE	NO RESPONSE	NO RESPONSE
1535	1	2	21	english			0		2wT	SMS		NO AE	NO AE	NO AE	NO RESPONSE	NO AE	NO AE	NO AE	NO RESPONSE	NO RESPONSE	NO RESPONSE	NO RESPONSE	NO RESPONSE	NO RESPONSE	NO RESPONSE
1536	3	6	16	sotho			0		2wT	SMS		FREE TEXT	NO AE	FREE TEXT	NO AE	NO AE	NO RESPONSE	NO AE	NO AE	NO AE	NO RESPONSE	NO RESPONSE	NO RESPONSE	NO RESPONSE	NO RESPONSE
1537	1	1	39	english			0		2wT	SMS		NO RESPONSE	FREE TEXT	FREE TEXT	NO AE	NO RESPONSE	NO AE	NO RESPONSE	NO RESPONSE	NO RESPONSE	NO RESPONSE	NO RESPONSE	NO RESPONSE	NO RESPONSE	NO RESPONSE
1538	1	2	21	english			0		2wT	SMS		NO AE	NO AE	NO AE	NO RESPONSE	NO AE	NO AE	NO AE	NO RESPONSE	NO RESPONSE	NO RESPONSE	NO RESPONSE	NO RESPONSE	NO RESPONSE	NO RESPONSE
1539	1	2	21	english			0		2wT	SMS		NO AE	FREE TEXT	NO RESPONSE	NO AE	FREE TEXT	NO RESPONSE	NO AE	NO RESPONSE	NO AE	NO RESPONSE	NO RESPONSE	NO RESPONSE	NO RESPONSE	NO RESPONSE
1540	2	3	33	english			0		2wT	SMS		NO AE	NO RESPONSE	NO AE	NO RESPONSE	NO AE	NO AE	NO RESPONSE	NO RESPONSE	NO RESPONSE	NO RESPONSE	NO RESPONSE	NO RESPONSE	NO RESPONSE	NO RESPONSE
1541	1	2	26	english			0		2wT	SMS		NO AE	NO RESPONSE	FREE TEXT	POTENTIAL AE	FREE TEXT	FREE TEXT	FREE TEXT	FREE TEXT	FREE TEXT	FREE TEXT	NO RESPONSE	NO AE	NO RESPONSE	NO RESPONSE
1542	3	6	17	english			0		2wT	SMS		NO RESPONSE	NO RESPONSE	NO RESPONSE	NO RESPONSE	NO RESPONSE	NO RESPONSE	NO RESPONSE	NO RESPONSE	NO RESPONSE	NO RESPONSE	NO RESPONSE	NO RESPONSE	NO RESPONSE	NO RESPONSE
1543	1	2	17	english			0		2wT	SMS		NO RESPONSE	FREE TEXT	FREE TEXT	POTENTIAL AE	FREE TEXT	FREE TEXT	FREE TEXT	NO RESPONSE	POTENTIAL AE	NO RESPONSE	NO RESPONSE	NO RESPONSE	NO RESPONSE	NO RESPONSE
1544	1	2	16	english	Mild		1		2wT	SMS		NO RESPONSE	NO RESPONSE	NO RESPONSE	NO RESPONSE	NO RESPONSE	NO RESPONSE	NO RESPONSE	NO RESPONSE	NO RESPONSE	NO RESPONSE	NO RESPONSE	NO RESPONSE	NO RESPONSE	NO RESPONSE
1545	3	6	16	english			0		2wT	SMS		NO RESPONSE	NO RESPONSE	NO RESPONSE	NO RESPONSE	NO RESPONSE	NO RESPONSE	NO RESPONSE	NO RESPONSE	NO RESPONSE	NO RESPONSE	NO RESPONSE	NO RESPONSE	NO RESPONSE	NO RESPONSE
1546	1	1	42	english			0		2wT	SMS		NO AE	NO AE	NO AE	NO RESPONSE	NO RESPONSE	NO AE	NO RESPONSE	NO RESPONSE	NO RESPONSE	NO RESPONSE	NO RESPONSE	NO RESPONSE	NO RESPONSE	NO RESPONSE
1547	1	2	17	english			0		2wT	SMS		NO AE	NO AE	NO RESPONSE	NO RESPONSE	NO RESPONSE	NO RESPONSE	NO RESPONSE	NO RESPONSE	NO RESPONSE	NO RESPONSE	NO RESPONSE	NO RESPONSE	NO RESPONSE	NO RESPONSE
1548	1	1	39	english			0		2wT	SMS		NO RESPONSE	NO RESPONSE	NO RESPONSE	NO RESPONSE	NO RESPONSE	NO RESPONSE	FREE TEXT	FREE TEXT	FREE TEXT	FREE TEXT	NO AE	NO RESPONSE	NO RESPONSE	NO RESPONSE
1549	1	2	41	english			0		2wT	SMS		NO AE	FREE TEXT	NO AE	FREE TEXT	FREE TEXT	FREE TEXT	FREE TEXT	NO AE	NO RESPONSE	NO RESPONSE	FREE TEXT	NO AE	NO RESPONSE	NO RESPONSE
1550	1	2	16	english			1		2wT	SMS		NO RESPONSE	NO RESPONSE	NO RESPONSE	NO RESPONSE	NO RESPONSE	NO RESPONSE	NO RESPONSE	NO RESPONSE	NO RESPONSE	NO RESPONSE	NO RESPONSE	NO RESPONSE	NO RESPONSE	NO RESPONSE
1551	1	1	16	english			0		2wT	SMS		FREE TEXT	NO RESPONSE	NO RESPONSE	NO RESPONSE	NO RESPONSE	NO RESPONSE	NO RESPONSE	NO RESPONSE	NO RESPONSE	NO RESPONSE	NO RESPONSE	NO RESPONSE	NO RESPONSE	NO RESPONSE
1552	1	2	34	zulu			0		2wT	SMS		NO RESPONSE	NO RESPONSE	NO RESPONSE	NO RESPONSE	FREE TEXT	NO RESPONSE	FREE TEXT	FREE TEXT	NO RESPONSE	NO RESPONSE	NO RESPONSE	NO RESPONSE	NO RESPONSE	NO RESPONSE
1553	1	2	68	sotho			1		2wT	SMS		NO RESPONSE	NO RESPONSE	FREE TEXT	FREE TEXT	FREE TEXT	FREE TEXT	NO RESPONSE	FREE TEXT	NO RESPONSE	NO RESPONSE	NO RESPONSE	NO RESPONSE	NO RESPONSE	NO RESPONSE
1554	3	6	20	english			0		2wT	SMS		NO AE	FREE TEXT	NO AE	FREE TEXT	FREE TEXT	NO AE	NO RESPONSE	NO AE	NO AE	NO AE	NO RESPONSE	NO RESPONSE	NO RESPONSE	NO RESPONSE
1555	1	1	19	english			0		2wT	SMS		NO RESPONSE	NO RESPONSE	NO RESPONSE	NO RESPONSE	NO RESPONSE	NO RESPONSE	NO RESPONSE	NO RESPONSE	NO AE	FREE TEXT	NO RESPONSE	NO RESPONSE	NO RESPONSE	NO RESPONSE
1556	1	1	51	english			0		2wT	SMS		NO RESPONSE	NO RESPONSE	NO RESPONSE	NO RESPONSE	NO RESPONSE	NO RESPONSE	NO RESPONSE	NO RESPONSE	NO RESPONSE	NO RESPONSE	NO RESPONSE	NO RESPONSE	NO RESPONSE	NO RESPONSE
1557	1	2	15	zulu			0		2wT	SMS	guardian	NO RESPONSE	NO RESPONSE	NO RESPONSE	POTENTIAL AE	FREE TEXT	NO AE	NO RESPONSE	NO RESPONSE	NO RESPONSE	NO RESPONSE	NO RESPONSE	NO RESPONSE	NO RESPONSE	NO RESPONSE
1558	1	1	17	english			0		2wT	SMS		FREE TEXT	NO RESPONSE	FREE TEXT	NO RESPONSE	NO RESPONSE	NO RESPONSE	NO RESPONSE	NO RESPONSE	NO RESPONSE	NO RESPONSE	NO RESPONSE	NO RESPONSE	NO RESPONSE	NO RESPONSE
1559	1	2	26	zulu			0		2wT	SMS		NO AE	NO RESPONSE	NO RESPONSE	NO RESPONSE	NO RESPONSE	FREE TEXT	POTENTIAL AE	NO RESPONSE	NO RESPONSE	NO RESPONSE	NO RESPONSE	NO RESPONSE	NO RESPONSE	NO RESPONSE
1560	1	1	25	zulu			0		2wT	SMS		NO AE	NO RESPONSE	POTENTIAL AE	FREE TEXT	FREE TEXT	FREE TEXT	NO AE	NO RESPONSE	NO AE	FREE TEXT	FREE TEXT	NO RESPONSE	NO RESPONSE	NO RESPONSE
1561	4	1	47	english			0		2wT	WhatsApp		FREE TEXT	NO AE	NO AE	NO RESPONSE	NO RESPONSE	NO AE	NO AE	NO RESPONSE	NO RESPONSE	NO RESPONSE	NO RESPONSE	NO RESPONSE	NO RESPONSE	NO RESPONSE
1562	3	6	15	english			0		2wT	SMS		NO RESPONSE	POTENTIAL AE	FREE TEXT	NO RESPONSE	NO RESPONSE	NO RESPONSE	NO RESPONSE	NO RESPONSE	NO RESPONSE	NO RESPONSE	NO RESPONSE	NO RESPONSE	NO RESPONSE	NO RESPONSE
1563	3	6	19	english			0		2wT	SMS		FREE TEXT	NO AE	NO AE	NO AE	NO AE	FREE TEXT	NO AE	FREE TEXT	POTENTIAL AE	FREE TEXT	FREE TEXT	NO AE	NO AE	POTENTIAL AE
1564	1	2	54	zulu			0		2wT	SMS		NO RESPONSE	NO RESPONSE	NO RESPONSE	NO RESPONSE	NO RESPONSE	NO RESPONSE	NO RESPONSE	NO RESPONSE	NO RESPONSE	NO RESPONSE	NO RESPONSE	NO RESPONSE	NO RESPONSE	NO RESPONSE
1565	1	1	32	english			0		2wT	SMS		NO AE	POTENTIAL AE	FREE TEXT	FREE TEXT	NO AE	NO RESPONSE	NO AE	NO AE	NO AE	NO RESPONSE	NO RESPONSE	NO RESPONSE	NO RESPONSE	NO RESPONSE
1566	1	2	21	english			0		2wT	SMS		NO AE	POTENTIAL AE	FREE TEXT	FREE TEXT	FREE TEXT	FREE TEXT	NO AE	FREE TEXT	NO AE	NO RESPONSE	NO AE	NO RESPONSE	NO RESPONSE	NO RESPONSE
1567	1	1	45	zulu			0		2wT	SMS		NO RESPONSE	NO RESPONSE	FREE TEXT	FREE TEXT	POTENTIAL AE	POTENTIAL AE	FREE TEXT	POTENTIAL AE	FREE TEXT	FREE TEXT	NO AE	NO RESPONSE	NO RESPONSE	NO RESPONSE
1568	2	3	30	english			0		2wT	SMS		FREE TEXT	NO AE	FREE TEXT	POTENTIAL AE	NO AE	NO AE	NO RESPONSE	NO AE	NO AE	NO AE	NO RESPONSE	NO RESPONSE	NO RESPONSE	NO RESPONSE
1569	3	6	23	english			0	1	2wT	SMS		NO RESPONSE	NO RESPONSE	FREE TEXT	FREE TEXT	FREE TEXT	POTENTIAL AE	FREE TEXT	NO RESPONSE	NO RESPONSE	NO RESPONSE	NO RESPONSE	NO RESPONSE	NO RESPONSE	NO RESPONSE
1570	2	3	15	english			1		2wT	SMS		NO RESPONSE	NO RESPONSE	NO RESPONSE	NO RESPONSE	NO RESPONSE	NO RESPONSE	NO RESPONSE	NO RESPONSE	NO RESPONSE	NO RESPONSE	NO RESPONSE	NO RESPONSE	NO RESPONSE	NO RESPONSE
1571	3	6	16	english			0		2wT	SMS		NO RESPONSE	NO RESPONSE	NO RESPONSE	NO RESPONSE	NO RESPONSE	NO RESPONSE	NO RESPONSE	NO RESPONSE	NO RESPONSE	NO RESPONSE	NO RESPONSE	NO RESPONSE	NO RESPONSE	NO RESPONSE
1572	1	2	22	english			0		2wT	SMS		FREE TEXT	FREE TEXT	POTENTIAL AE	POTENTIAL AE	NO RESPONSE	NO AE	NO AE	NO RESPONSE	NO RESPONSE	NO RESPONSE	NO RESPONSE	NO RESPONSE	FREE TEXT	FREE TEXT
1573	1	1	15	english			0		2wT	SMS		NO RESPONSE	NO RESPONSE	NO RESPONSE	NO RESPONSE	NO RESPONSE	NO RESPONSE	NO RESPONSE	NO RESPONSE	NO RESPONSE	NO RESPONSE	NO RESPONSE	NO RESPONSE	NO RESPONSE	NO RESPONSE
1574	3	6	42	sotho			0		2wT	SMS		FREE TEXT	FREE TEXT	POTENTIAL AE	FREE TEXT	FREE TEXT	FREE TEXT	POTENTIAL AE	NO AE	POTENTIAL AE	FREE TEXT	NO RESPONSE	NO AE	NO AE	NO AE
1575	1	2	20	english			1	1	2wT	SMS		NO AE	NO RESPONSE	NO AE	NO RESPONSE	NO RESPONSE	NO RESPONSE	FREE TEXT	POTENTIAL AE	NO RESPONSE	NO RESPONSE	NO RESPONSE	NO RESPONSE	NO RESPONSE	NO RESPONSE
1576	3	6	15	english			0		2wT	SMS		NO RESPONSE	NO RESPONSE	NO RESPONSE	NO RESPONSE	NO AE	NO RESPONSE	NO RESPONSE	NO RESPONSE	NO RESPONSE	NO RESPONSE	NO RESPONSE	NO RESPONSE	NO RESPONSE	NO RESPONSE
1577	1	1	20	english			0		2wT	SMS		FREE TEXT	POTENTIAL AE	POTENTIAL AE	FREE TEXT	POTENTIAL AE	FREE TEXT	FREE TEXT	FREE TEXT	FREE TEXT	FREE TEXT	FREE TEXT	NO AE	NO AE	FREE TEXT
1578	1	2	18	english			0		2wT	SMS		FREE TEXT	NO AE	NO AE	NO AE	POTENTIAL AE	NO AE	NO RESPONSE	NO AE	NO AE	NO AE	NO RESPONSE	NO RESPONSE	NO RESPONSE	FREE TEXT
1579	3	6	39	setswana			1		2wT	SMS		NO RESPONSE	NO RESPONSE	NO RESPONSE	NO RESPONSE	FREE TEXT	POTENTIAL AE	FREE TEXT	FREE TEXT	FREE TEXT	FREE TEXT	FREE TEXT	NO RESPONSE	NO RESPONSE	NO RESPONSE
1580	1	1	30	english			0		2wT	SMS		POTENTIAL AE	FREE TEXT	NO AE	FREE TEXT	NO AE	NO RESPONSE	NO RESPONSE	NO RESPONSE	NO RESPONSE	FREE TEXT	NO RESPONSE	NO RESPONSE	NO RESPONSE	NO RESPONSE
1581	1	2	15	english			0		2wT	SMS		NO RESPONSE	FREE TEXT	NO RESPONSE	NO RESPONSE	NO AE	NO RESPONSE	NO RESPONSE	NO RESPONSE	NO RESPONSE	NO RESPONSE	NO RESPONSE	NO RESPONSE	NO RESPONSE	NO RESPONSE
1582	4	2	45	english			0		2wT	WhatsApp		NO RESPONSE	NO RESPONSE	NO RESPONSE	NO RESPONSE	NO RESPONSE	NO RESPONSE	NO RESPONSE	NO RESPONSE	NO RESPONSE	NO RESPONSE	NO RESPONSE	NO RESPONSE	NO RESPONSE	NO RESPONSE
1583	1	1	42	english			0		2wT	SMS		NO RESPONSE	NO RESPONSE	NO RESPONSE	NO RESPONSE	NO RESPONSE	NO RESPONSE	NO RESPONSE	NO RESPONSE	NO RESPONSE	NO RESPONSE	NO RESPONSE	NO RESPONSE	NO RESPONSE	NO RESPONSE
1584	1	2	26	english			0		2wT	SMS		NO AE	NO AE	NO AE	NO RESPONSE	NO AE	NO AE	NO AE	NO RESPONSE	NO RESPONSE	NO RESPONSE	NO RESPONSE	NO RESPONSE	NO RESPONSE	NO RESPONSE
1585	1	2	44	zulu			0		2wT	SMS		FREE TEXT	FREE TEXT	FREE TEXT	FREE TEXT	FREE TEXT	NO RESPONSE	NO AE	NO RESPONSE	NO RESPONSE	NO RESPONSE	FREE TEXT	NO RESPONSE	NO RESPONSE	NO RESPONSE
1586	1	2	31	english			0		2wT	SMS		NO RESPONSE	NO AE	NO AE	NO RESPONSE	NO AE	NO AE	NO AE	NO RESPONSE	NO RESPONSE	NO RESPONSE	NO RESPONSE	NO RESPONSE	NO RESPONSE	NO RESPONSE
1587	1	1	47	english			0		2wT	SMS		NO RESPONSE	NO RESPONSE	NO RESPONSE	NO RESPONSE	NO RESPONSE	NO RESPONSE	NO RESPONSE	NO RESPONSE	NO RESPONSE	NO RESPONSE	NO RESPONSE	NO RESPONSE	NO RESPONSE	NO RESPONSE
1588	1	2	35	zulu			0		2wT	SMS		NO RESPONSE	NO RESPONSE	NO RESPONSE	NO RESPONSE	NO RESPONSE	NO RESPONSE	NO RESPONSE	NO RESPONSE	NO RESPONSE	NO RESPONSE	NO RESPONSE	NO RESPONSE	NO RESPONSE	NO RESPONSE
1589	1	2	19	english			0		2wT	SMS		NO AE	NO RESPONSE	NO RESPONSE	NO RESPONSE	NO RESPONSE	NO RESPONSE	NO RESPONSE	NO RESPONSE	NO RESPONSE	NO RESPONSE	NO RESPONSE	NO RESPONSE	NO RESPONSE	NO RESPONSE
1590	1	1	37	zulu			0		2wT	SMS		NO RESPONSE	FREE TEXT	NO AE	FREE TEXT	FREE TEXT	NO AE	FREE TEXT	FREE TEXT	FREE TEXT	NO RESPONSE	NO RESPONSE	NO RESPONSE	NO RESPONSE	NO RESPONSE
1591	1	1	32	english			0		2wT	SMS		NO AE	NO AE	NO AE	NO RESPONSE	NO AE	NO AE	NO AE	NO RESPONSE	NO RESPONSE	NO RESPONSE	NO RESPONSE	NO RESPONSE	NO RESPONSE	NO RESPONSE
1592	1	1	29	english			0		2wT	SMS		NO RESPONSE	NO RESPONSE	NO RESPONSE	NO RESPONSE	NO RESPONSE	NO RESPONSE	NO RESPONSE	NO RESPONSE	NO RESPONSE	NO RESPONSE	NO RESPONSE	NO RESPONSE	NO RESPONSE	NO RESPONSE
1593	1	2	32	english			0		2wT	SMS		NO RESPONSE	NO RESPONSE	POTENTIAL AE	FREE TEXT	NO RESPONSE	NO RESPONSE	NO RESPONSE	NO RESPONSE	NO RESPONSE	NO RESPONSE	NO RESPONSE	NO RESPONSE	NO RESPONSE	NO RESPONSE
1594	1	2	46	sotho			0		2wT	SMS		FREE TEXT	FREE TEXT	FREE TEXT	FREE TEXT	FREE TEXT	FREE TEXT	POTENTIAL AE	FREE TEXT	FREE TEXT	FREE TEXT	FREE TEXT	POTENTIAL AE	FREE TEXT	FREE TEXT
1595	1	1	23	english			0		2wT	SMS		POTENTIAL AE	FREE TEXT	FREE TEXT	FREE TEXT	NO RESPONSE	FREE TEXT	FREE TEXT	POTENTIAL AE	NO RESPONSE	NO RESPONSE	POTENTIAL AE	FREE TEXT	NO AE	NO RESPONSE
1596	1	1	40	zulu			0		2wT	SMS		NO AE	NO AE	FREE TEXT	POTENTIAL AE	FREE TEXT	FREE TEXT	NO AE	FREE TEXT	NO AE	FREE TEXT	NO AE	NO RESPONSE	NO RESPONSE	NO RESPONSE
1597	1	1	23	english			0		2wT	SMS		FREE TEXT	NO AE	NO AE	NO RESPONSE	FREE TEXT	POTENTIAL AE	NO RESPONSE	NO RESPONSE	NO RESPONSE	NO RESPONSE	NO RESPONSE	NO RESPONSE	NO RESPONSE	NO RESPONSE
1598	1	1	46	sotho			0		2wT	SMS		NO RESPONSE	NO AE	NO AE	NO RESPONSE	NO AE	NO AE	NO AE	NO RESPONSE	NO RESPONSE	NO RESPONSE	NO RESPONSE	NO RESPONSE	NO RESPONSE	NO RESPONSE
1599	2	5	22	english			0		2wT	SMS		FREE TEXT	POTENTIAL AE	FREE TEXT	NO RESPONSE	NO AE	NO RESPONSE	NO RESPONSE	NO RESPONSE	NO RESPONSE	NO RESPONSE	NO RESPONSE	NO RESPONSE	NO RESPONSE	NO RESPONSE
1600	1	1	19	english			0		2wT	SMS		NO AE	NO RESPONSE	NO RESPONSE	NO RESPONSE	NO RESPONSE	NO RESPONSE	NO RESPONSE	NO RESPONSE	NO RESPONSE	NO RESPONSE	NO RESPONSE	NO RESPONSE	NO RESPONSE	NO RESPONSE
1601	1	1	17	english			0		2wT	SMS	minor	NO RESPONSE	NO RESPONSE	NO RESPONSE	NO RESPONSE	NO RESPONSE	NO RESPONSE	NO RESPONSE	NO RESPONSE	NO RESPONSE	NO RESPONSE	NO RESPONSE	NO RESPONSE	NO RESPONSE	NO RESPONSE
1602	1	1	26	english			0		2wT	SMS		NO AE	FREE TEXT	FREE TEXT	NO AE	NO RESPONSE	NO AE	FREE TEXT	NO AE	NO AE	NO RESPONSE	NO RESPONSE	NO RESPONSE	NO RESPONSE	NO RESPONSE
1603	1	2	21	zulu			0		2wT	SMS		NO AE	NO AE	NO AE	NO RESPONSE	NO RESPONSE	FREE TEXT	FREE TEXT	POTENTIAL AE	NO RESPONSE	NO RESPONSE	NO RESPONSE	NO RESPONSE	NO RESPONSE	NO RESPONSE
1604	1	2	36	zulu			0		2wT	SMS		FREE TEXT	FREE TEXT	POTENTIAL AE	FREE TEXT	POTENTIAL AE	FREE TEXT	POTENTIAL AE	FREE TEXT	FREE TEXT	POTENTIAL AE	FREE TEXT	POTENTIAL AE	FREE TEXT	FREE TEXT
1605	1	1	33	english			0		2wT	SMS		FREE TEXT	FREE TEXT	FREE TEXT	FREE TEXT	FREE TEXT	FREE TEXT	FREE TEXT	FREE TEXT	FREE TEXT	FREE TEXT	FREE TEXT	NO RESPONSE	NO RESPONSE	NO RESPONSE
1606	1	2	16	zulu			0		2wT	SMS	minor	NO AE	NO RESPONSE	NO RESPONSE	NO RESPONSE	NO AE	NO RESPONSE	NO RESPONSE	NO RESPONSE	NO RESPONSE	NO RESPONSE	NO RESPONSE	NO RESPONSE	NO RESPONSE	NO RESPONSE
1607	1	1	40	english			0		2wT	SMS		NO RESPONSE	NO RESPONSE	NO RESPONSE	NO RESPONSE	NO RESPONSE	NO RESPONSE	NO RESPONSE	NO RESPONSE	NO RESPONSE	NO RESPONSE	NO RESPONSE	NO RESPONSE	NO RESPONSE	NO RESPONSE
1608	2	3	36	english			0		2wT	SMS		FREE TEXT	NO AE	FREE TEXT	NO AE	NO AE	FREE TEXT	FREE TEXT	NO AE	FREE TEXT	FREE TEXT	FREE TEXT	FREE TEXT	FREE TEXT	NO RESPONSE
1609	3	6	50	english			0		2wT	SMS		FREE TEXT	FREE TEXT	POTENTIAL AE	FREE TEXT	NO AE	FREE TEXT	NO AE	NO AE	FREE TEXT	NO AE	NO RESPONSE	NO RESPONSE	NO RESPONSE	NO RESPONSE
1610	4	1	37	english			0		2wT	WhatsApp		NO AE	NO AE	NO AE	FREE TEXT	NO RESPONSE	NO AE	NO RESPONSE	NO RESPONSE	NO RESPONSE	NO RESPONSE	NO RESPONSE	NO RESPONSE	NO RESPONSE	NO RESPONSE
1611	1	2	40	zulu			0		2wT	SMS		NO AE	NO AE	NO AE	NO RESPONSE	NO AE	NO RESPONSE	NO AE	NO RESPONSE	NO RESPONSE	NO RESPONSE	NO RESPONSE	NO RESPONSE	NO RESPONSE	NO RESPONSE
1612	2	3	16	english			0		2wT	SMS		NO RESPONSE	NO RESPONSE	NO RESPONSE	NO RESPONSE	FREE TEXT	FREE TEXT	FREE TEXT	NO AE	FREE TEXT	FREE TEXT	FREE TEXT	FREE TEXT	POTENTIAL AE	FREE TEXT
1613	1	2	33	zulu			0		2wT	SMS		FREE TEXT	NO AE	FREE TEXT	FREE TEXT	NO AE	FREE TEXT	NO AE	NO AE	FREE TEXT	NO AE	NO RESPONSE	NO RESPONSE	NO RESPONSE	NO RESPONSE
1614	1	1	21	english			0		2wT	SMS		NO RESPONSE	NO RESPONSE	NO RESPONSE	NO RESPONSE	NO RESPONSE	NO RESPONSE	NO RESPONSE	NO RESPONSE	NO RESPONSE	NO RESPONSE	NO RESPONSE	NO RESPONSE	NO RESPONSE	NO RESPONSE
1615	1	1	33	english			0		2wT	SMS		NO RESPONSE	NO RESPONSE	NO RESPONSE	NO RESPONSE	NO RESPONSE	NO RESPONSE	NO RESPONSE	NO RESPONSE	NO RESPONSE	NO RESPONSE	NO RESPONSE	NO RESPONSE	NO AE	NO RESPONSE
1616	1	2	42	zulu			0		2wT	SMS		FREE TEXT	FREE TEXT	FREE TEXT	FREE TEXT	FREE TEXT	FREE TEXT	FREE TEXT	FREE TEXT	FREE TEXT	FREE TEXT	FREE TEXT	FREE TEXT	FREE TEXT	FREE TEXT
1617	1	1	18	english			0		2wT	SMS		NO RESPONSE	NO RESPONSE	NO RESPONSE	NO RESPONSE	NO RESPONSE	NO RESPONSE	NO RESPONSE	NO RESPONSE	NO RESPONSE	NO RESPONSE	NO RESPONSE	NO RESPONSE	NO RESPONSE	NO RESPONSE
1618	1	2	15	english			0		2wT	SMS		FREE TEXT	NO AE	NO AE	NO AE	NO RESPONSE	NO AE	NO AE	NO AE	NO RESPONSE	NO RESPONSE	NO RESPONSE	NO RESPONSE	NO RESPONSE	NO RESPONSE
1619	1	2	43	sotho			0	1	2wT	SMS		FREE TEXT	FREE TEXT	FREE TEXT	FREE TEXT	FREE TEXT	NO AE	FREE TEXT	FREE TEXT	FREE TEXT	POTENTIAL AE	FREE TEXT	FREE TEXT	FREE TEXT	NO AE
1620	1	1	36	english			0		2wT	SMS		NO RESPONSE	NO RESPONSE	NO RESPONSE	NO RESPONSE	POTENTIAL AE	NO RESPONSE	NO RESPONSE	NO RESPONSE	NO RESPONSE	NO RESPONSE	NO RESPONSE	NO RESPONSE	NO RESPONSE	NO RESPONSE
1621	1	1	42	english			0		2wT	SMS		NO AE	NO RESPONSE	NO RESPONSE	NO RESPONSE	NO AE	NO AE	NO AE	NO RESPONSE	NO RESPONSE	NO RESPONSE	NO RESPONSE	NO RESPONSE	NO RESPONSE	NO RESPONSE
1622	1	2	19	english			0		2wT	SMS		FREE TEXT	POTENTIAL AE	NO RESPONSE	NO RESPONSE	NO RESPONSE	NO AE	NO RESPONSE	NO RESPONSE	NO RESPONSE	NO RESPONSE	NO RESPONSE	NO RESPONSE	NO RESPONSE	NO RESPONSE
1623	1	1	47	english			0		2wT	SMS		NO RESPONSE	NO RESPONSE	NO RESPONSE	NO RESPONSE	NO RESPONSE	NO RESPONSE	NO RESPONSE	NO RESPONSE	NO RESPONSE	NO RESPONSE	NO RESPONSE	NO RESPONSE	NO RESPONSE	NO RESPONSE
1624	4	2	44	zulu			0		2wT	WhatsApp		NO RESPONSE	NO RESPONSE	NO RESPONSE	NO RESPONSE	NO RESPONSE	NO RESPONSE	NO RESPONSE	NO RESPONSE	NO RESPONSE	NO RESPONSE	NO RESPONSE	NO RESPONSE	NO RESPONSE	NO RESPONSE
1625	3	6	18	english			0		2wT	SMS		NO RESPONSE	NO RESPONSE	NO RESPONSE	NO RESPONSE	NO RESPONSE	NO RESPONSE	NO RESPONSE	NO RESPONSE	NO RESPONSE	NO RESPONSE	NO RESPONSE	NO RESPONSE	NO RESPONSE	NO RESPONSE
1626	1	1	43	english			0		2wT	SMS		NO AE	NO AE	NO AE	NO AE	NO AE	NO AE	NO AE	NO RESPONSE	NO RESPONSE	NO RESPONSE	NO RESPONSE	NO RESPONSE	NO RESPONSE	NO RESPONSE
1627	1	2	29	sotho			0		2wT	SMS		NO AE	NO AE	NO AE	NO RESPONSE	NO AE	NO AE	NO AE	NO RESPONSE	NO RESPONSE	NO RESPONSE	NO RESPONSE	NO RESPONSE	NO RESPONSE	NO RESPONSE
1628	1	1	39	english			0		2wT	SMS		NO RESPONSE	NO RESPONSE	NO RESPONSE	NO RESPONSE	NO RESPONSE	NO RESPONSE	NO RESPONSE	NO RESPONSE	NO RESPONSE	NO RESPONSE	NO RESPONSE	NO RESPONSE	NO RESPONSE	NO RESPONSE
1629	3	6	19	english			0		2wT	SMS		NO RESPONSE	FREE TEXT	NO AE	NO AE	NO RESPONSE	NO RESPONSE	NO RESPONSE	NO RESPONSE	NO RESPONSE	NO RESPONSE	NO RESPONSE	NO RESPONSE	NO RESPONSE	NO RESPONSE
1630	1	1	15	english			0		2wT	SMS		FREE TEXT	NO AE	NO RESPONSE	NO AE	NO RESPONSE	NO AE	NO AE	NO RESPONSE	NO RESPONSE	NO RESPONSE	NO RESPONSE	NO RESPONSE	NO RESPONSE	NO RESPONSE
1631	1	2	17	zulu			0		2wT	SMS		NO RESPONSE	NO RESPONSE	NO RESPONSE	NO RESPONSE	NO AE	NO AE	NO AE	NO RESPONSE	NO RESPONSE	NO RESPONSE	NO RESPONSE	NO RESPONSE	NO RESPONSE	FREE TEXT
1632	1	1	17	english			0		2wT	SMS		NO AE	FREE TEXT	FREE TEXT	FREE TEXT	NO AE	POTENTIAL AE	FREE TEXT	FREE TEXT	FREE TEXT	FREE TEXT	NO AE	FREE TEXT	FREE TEXT	FREE TEXT
1633	1	2	40	zulu			0		2wT	SMS		FREE TEXT	FREE TEXT	FREE TEXT	FREE TEXT	FREE TEXT	FREE TEXT	FREE TEXT	NO RESPONSE	FREE TEXT	FREE TEXT	FREE TEXT	NO RESPONSE	NO RESPONSE	NO RESPONSE
1634	1	2	40	english			0		2wT	SMS		FREE TEXT	FREE TEXT	FREE TEXT	FREE TEXT	NO RESPONSE	NO RESPONSE	FREE TEXT	FREE TEXT	FREE TEXT	FREE TEXT	NO AE	NO RESPONSE	NO RESPONSE	NO RESPONSE
1635	1	1	30	english			0		2wT	SMS		POTENTIAL AE	NO AE	NO AE	NO RESPONSE	NO AE	NO AE	NO AE	NO RESPONSE	NO RESPONSE	NO RESPONSE	NO RESPONSE	NO RESPONSE	NO RESPONSE	NO RESPONSE
1636	1	2	16	english			0		2wT	SMS		FREE TEXT	POTENTIAL AE	FREE TEXT	NO AE	NO AE	NO RESPONSE	NO AE	NO RESPONSE	NO AE	NO RESPONSE	NO RESPONSE	NO RESPONSE	NO RESPONSE	NO RESPONSE
1637	1	1	28	english			0		2wT	SMS		NO AE	NO AE	NO AE	NO RESPONSE	NO AE	NO AE	NO AE	NO RESPONSE	NO RESPONSE	NO RESPONSE	NO RESPONSE	NO RESPONSE	NO RESPONSE	NO RESPONSE
1638	1	1	15	english			1		2wT	SMS		NO RESPONSE	NO RESPONSE	NO RESPONSE	NO RESPONSE	NO RESPONSE	NO RESPONSE	NO RESPONSE	NO RESPONSE	NO RESPONSE	NO RESPONSE	NO RESPONSE	NO RESPONSE	NO RESPONSE	NO RESPONSE
1639	1	1	18	english			0		2wT	SMS		NO RESPONSE	NO RESPONSE	NO RESPONSE	NO RESPONSE	NO RESPONSE	NO RESPONSE	NO RESPONSE	NO RESPONSE	NO RESPONSE	NO RESPONSE	NO RESPONSE	NO RESPONSE	NO RESPONSE	NO RESPONSE
1640	1	1	16	english			0		2wT	SMS		NO RESPONSE	NO RESPONSE	NO RESPONSE	NO RESPONSE	NO RESPONSE	NO RESPONSE	NO RESPONSE	NO RESPONSE	NO RESPONSE	NO RESPONSE	NO RESPONSE	NO RESPONSE	NO RESPONSE	NO RESPONSE
1641	4	2	45	english			0		2wT	WhatsApp		NO RESPONSE	NO RESPONSE	NO RESPONSE	NO RESPONSE	NO RESPONSE	NO RESPONSE	NO RESPONSE	NO RESPONSE	NO RESPONSE	NO RESPONSE	NO RESPONSE	NO RESPONSE	NO RESPONSE	NO RESPONSE
1642	1	1	34	english			0		2wT	SMS		NO AE	NO AE	NO AE	NO AE	NO RESPONSE	NO AE	NO AE	NO AE	NO RESPONSE	NO RESPONSE	NO RESPONSE	NO RESPONSE	NO RESPONSE	NO RESPONSE
1643	1	1	15	english			0		2wT	SMS		NO RESPONSE	NO RESPONSE	NO RESPONSE	NO RESPONSE	NO RESPONSE	NO RESPONSE	NO RESPONSE	NO RESPONSE	NO RESPONSE	NO RESPONSE	NO RESPONSE	NO RESPONSE	NO RESPONSE	NO RESPONSE
1644	4	2	56	english			0		2wT	WhatsApp		NO RESPONSE	NO AE	FREE TEXT	NO RESPONSE	NO RESPONSE	NO AE	NO AE	NO RESPONSE	NO RESPONSE	NO RESPONSE	NO RESPONSE	NO RESPONSE	NO RESPONSE	NO RESPONSE
1645	1	1	16	zulu			0		2wT	SMS		FREE TEXT	NO AE	NO AE	NO RESPONSE	NO RESPONSE	NO AE	NO AE	NO AE	NO RESPONSE	NO RESPONSE	NO RESPONSE	NO RESPONSE	NO RESPONSE	NO RESPONSE
1646	1	1	42	english			1		2wT	SMS		NO AE	FREE TEXT	FREE TEXT	POTENTIAL AE	FREE TEXT	FREE TEXT	FREE TEXT	FREE TEXT	FREE TEXT	FREE TEXT	NO RESPONSE	NO AE	NO RESPONSE	NO RESPONSE
1647	2	3	50	english			1		2wT	SMS		NO RESPONSE	NO RESPONSE	NO RESPONSE	NO RESPONSE	NO RESPONSE	NO RESPONSE	NO RESPONSE	NO RESPONSE	NO RESPONSE	NO RESPONSE	NO RESPONSE	NO RESPONSE	NO RESPONSE	NO RESPONSE
1648	1	2	34	english			0		2wT	SMS		NO AE	FREE TEXT	FREE TEXT	NO AE	POTENTIAL AE	FREE TEXT	FREE TEXT	FREE TEXT	NO AE	FREE TEXT	NO AE	NO AE	NO RESPONSE	NO RESPONSE
1649	1	1	15	english			0		2wT	SMS		NO RESPONSE	FREE TEXT	FREE TEXT	FREE TEXT	NO RESPONSE	NO RESPONSE	NO RESPONSE	NO RESPONSE	NO RESPONSE	NO RESPONSE	NO RESPONSE	NO RESPONSE	NO RESPONSE	NO RESPONSE
1650	2	5	19	english			0		2wT	SMS		NO RESPONSE	NO RESPONSE	NO RESPONSE	NO RESPONSE	NO RESPONSE	NO RESPONSE	NO RESPONSE	NO RESPONSE	NO RESPONSE	NO RESPONSE	NO RESPONSE	NO RESPONSE	NO RESPONSE	NO RESPONSE
1651	1	2	20	english			0		2wT	SMS		NO RESPONSE	NO RESPONSE	NO RESPONSE	NO RESPONSE	NO RESPONSE	NO RESPONSE	NO RESPONSE	NO RESPONSE	NO RESPONSE	NO RESPONSE	NO RESPONSE	NO RESPONSE	NO RESPONSE	NO RESPONSE
1652	1	1	16	zulu			0		2wT	SMS		NO RESPONSE	NO AE	NO RESPONSE	NO RESPONSE	NO RESPONSE	NO RESPONSE	NO RESPONSE	NO RESPONSE	NO RESPONSE	NO RESPONSE	NO RESPONSE	NO RESPONSE	NO RESPONSE	NO RESPONSE
1653	1	1	16	english			0		2wT	SMS	minor	NO AE	NO RESPONSE	NO RESPONSE	NO RESPONSE	NO RESPONSE	NO RESPONSE	NO RESPONSE	NO RESPONSE	NO RESPONSE	NO RESPONSE	NO RESPONSE	NO RESPONSE	NO RESPONSE	NO RESPONSE
1654	1	1	27	english			0		2wT	SMS		NO AE	NO AE	NO AE	NO RESPONSE	NO AE	NO AE	NO AE	NO AE	NO RESPONSE	NO RESPONSE	NO RESPONSE	NO RESPONSE	NO RESPONSE	NO RESPONSE
1655	4	2	41	zulu			0		2wT	WhatsApp		NO AE	FREE TEXT	NO AE	NO AE	NO RESPONSE	NO AE	NO RESPONSE	NO RESPONSE	NO RESPONSE	NO RESPONSE	NO RESPONSE	NO RESPONSE	NO RESPONSE	NO RESPONSE
1656	1	1	41	english			0		2wT	SMS		NO RESPONSE	FREE TEXT	NO AE	FREE TEXT	NO RESPONSE	NO RESPONSE	NO RESPONSE	NO RESPONSE	NO RESPONSE	NO RESPONSE	NO RESPONSE	NO RESPONSE	NO RESPONSE	NO RESPONSE
1657	1	1	17	english			1		2wT	SMS		FREE TEXT	FREE TEXT	FREE TEXT	POTENTIAL AE	FREE TEXT	NO AE	FREE TEXT	NO AE	NO AE	NO RESPONSE	NO RESPONSE	NO RESPONSE	NO RESPONSE	NO RESPONSE
1658	1	1	31	english			0		2wT	SMS		NO RESPONSE	NO AE	NO RESPONSE	NO RESPONSE	NO RESPONSE	FREE TEXT	POTENTIAL AE	NO RESPONSE	NO RESPONSE	NO RESPONSE	NO RESPONSE	NO RESPONSE	NO RESPONSE	NO RESPONSE
1659	2	4	16	english			0		2wT	SMS		NO RESPONSE	NO RESPONSE	NO RESPONSE	NO RESPONSE	NO RESPONSE	NO RESPONSE	NO RESPONSE	NO RESPONSE	NO RESPONSE	NO RESPONSE	NO RESPONSE	NO RESPONSE	NO RESPONSE	NO RESPONSE
1660	4	6	15	english			0		2wT	WhatsApp	minor	NO RESPONSE	NO RESPONSE	NO RESPONSE	NO RESPONSE	NO RESPONSE	NO RESPONSE	NO RESPONSE	NO RESPONSE	NO RESPONSE	NO RESPONSE	NO RESPONSE	NO RESPONSE	NO RESPONSE	NO RESPONSE
1661	3	6	15	english			0		2wT	SMS		NO RESPONSE	NO RESPONSE	NO RESPONSE	NO RESPONSE	NO RESPONSE	NO RESPONSE	NO RESPONSE	NO RESPONSE	NO RESPONSE	NO RESPONSE	NO RESPONSE	NO RESPONSE	NO RESPONSE	NO RESPONSE
1662	1	1	15	english			0		2wT	SMS		NO AE	NO AE	NO AE	FREE TEXT	NO AE	FREE TEXT	NO AE	NO AE	NO RESPONSE	NO RESPONSE	NO RESPONSE	NO RESPONSE	NO RESPONSE	NO RESPONSE
1663	1	2	15	zulu			0		2wT	SMS	minor	FREE TEXT	NO AE	FREE TEXT	NO RESPONSE	NO RESPONSE	FREE TEXT	POTENTIAL AE	NO RESPONSE	NO RESPONSE	NO RESPONSE	NO RESPONSE	NO RESPONSE	NO RESPONSE	NO RESPONSE
1664	1	2	41	zulu			0		2wT	SMS		NO AE	NO AE	NO AE	NO AE	NO RESPONSE	NO AE	FREE TEXT	NO AE	NO AE	NO RESPONSE	NO RESPONSE	NO RESPONSE	NO RESPONSE	NO RESPONSE
1665	4	2	25	zulu			0		2wT	WhatsApp		FREE TEXT	NO AE	NO RESPONSE	NO RESPONSE	NO RESPONSE	NO RESPONSE	NO RESPONSE	NO RESPONSE	NO RESPONSE	NO RESPONSE	NO RESPONSE	NO RESPONSE	NO RESPONSE	NO RESPONSE
1666	1	1	28	zulu			0		2wT	SMS		FREE TEXT	POTENTIAL AE	POTENTIAL AE	NO RESPONSE	NO RESPONSE	NO RESPONSE	NO RESPONSE	NO RESPONSE	NO RESPONSE	NO RESPONSE	NO RESPONSE	NO RESPONSE	NO RESPONSE	NO RESPONSE
1667	3	6	15	setswana			0		2wT	SMS		NO RESPONSE	NO RESPONSE	NO RESPONSE	NO RESPONSE	NO RESPONSE	NO RESPONSE	NO RESPONSE	NO RESPONSE	NO RESPONSE	NO RESPONSE	NO RESPONSE	NO RESPONSE	NO RESPONSE	NO RESPONSE
1668	1	1	33	english			0		2wT	SMS		NO RESPONSE	NO RESPONSE	NO RESPONSE	NO RESPONSE	NO RESPONSE	NO RESPONSE	NO RESPONSE	NO RESPONSE	NO RESPONSE	NO RESPONSE	NO RESPONSE	NO RESPONSE	NO RESPONSE	NO RESPONSE
1669	3	6	15	english			0		2wT	SMS		NO RESPONSE	NO RESPONSE	NO RESPONSE	NO RESPONSE	NO RESPONSE	NO AE	NO AE	FREE TEXT	FREE TEXT	NO RESPONSE	NO RESPONSE	NO RESPONSE	NO RESPONSE	NO RESPONSE
1670	1	1	24	zulu			0	1	2wT	SMS		NO RESPONSE	FREE TEXT	NO RESPONSE	NO RESPONSE	NO RESPONSE	NO RESPONSE	NO RESPONSE	NO RESPONSE	NO RESPONSE	NO RESPONSE	NO RESPONSE	NO RESPONSE	NO RESPONSE	NO RESPONSE
1671	1	2	16	zulu			0		2wT	SMS		NO RESPONSE	NO RESPONSE	NO RESPONSE	NO RESPONSE	NO RESPONSE	NO RESPONSE	NO RESPONSE	NO RESPONSE	NO RESPONSE	NO RESPONSE	NO RESPONSE	NO RESPONSE	NO RESPONSE	NO RESPONSE
1672	1	1	48	sotho			0		2wT	SMS		NO RESPONSE	NO RESPONSE	NO RESPONSE	NO RESPONSE	NO RESPONSE	NO RESPONSE	NO RESPONSE	NO RESPONSE	NO RESPONSE	NO RESPONSE	NO RESPONSE	NO RESPONSE	NO RESPONSE	NO RESPONSE
1673	3	6	37	sotho			0		2wT	SMS		POTENTIAL AE	FREE TEXT	NO AE	FREE TEXT	FREE TEXT	FREE TEXT	FREE TEXT	NO RESPONSE	FREE TEXT	FREE TEXT	FREE TEXT	FREE TEXT	FREE TEXT	FREE TEXT
1674	3	6	15	english			0		2wT	SMS		NO RESPONSE	NO RESPONSE	NO RESPONSE	NO RESPONSE	NO RESPONSE	NO RESPONSE	NO RESPONSE	NO RESPONSE	NO RESPONSE	NO RESPONSE	NO RESPONSE	NO RESPONSE	NO RESPONSE	NO RESPONSE
1675	1	2	48	zulu			0		2wT	SMS		NO RESPONSE	NO RESPONSE	NO RESPONSE	NO RESPONSE	NO RESPONSE	NO RESPONSE	NO RESPONSE	FREE TEXT	FREE TEXT	NO RESPONSE	NO RESPONSE	NO RESPONSE	NO RESPONSE	NO RESPONSE
1676	3	6	16	setswana			0		2wT	SMS		NO RESPONSE	NO RESPONSE	NO RESPONSE	NO RESPONSE	NO RESPONSE	NO RESPONSE	NO RESPONSE	NO RESPONSE	NO RESPONSE	NO RESPONSE	NO RESPONSE	NO RESPONSE	NO RESPONSE	NO RESPONSE
1677	1	2	24	english			0		2wT	SMS		NO RESPONSE	NO RESPONSE	NO RESPONSE	NO RESPONSE	NO RESPONSE	NO RESPONSE	NO AE	NO RESPONSE	NO RESPONSE	NO RESPONSE	NO RESPONSE	NO RESPONSE	NO RESPONSE	NO RESPONSE
1678	2	5	17	english			0		2wT	SMS		NO RESPONSE	FREE TEXT	NO AE	NO RESPONSE	NO RESPONSE	POTENTIAL AE	FREE TEXT	NO AE	NO AE	NO RESPONSE	NO RESPONSE	NO RESPONSE	NO RESPONSE	NO RESPONSE
1679	4	2	25	zulu			0		2wT	WhatsApp		NO RESPONSE	FREE TEXT	FREE TEXT	NO AE	FREE TEXT	NO AE	NO RESPONSE	NO RESPONSE	NO RESPONSE	NO RESPONSE	NO RESPONSE	NO RESPONSE	NO RESPONSE	NO RESPONSE
1680	1	1	52	english			0		2wT	SMS		NO AE	NO AE	NO AE	NO RESPONSE	NO AE	NO RESPONSE	NO AE	NO RESPONSE	NO RESPONSE	NO RESPONSE	NO RESPONSE	NO RESPONSE	NO RESPONSE	NO RESPONSE
1681	1	2	50	zulu			0		2wT	SMS		NO RESPONSE	NO RESPONSE	NO RESPONSE	NO RESPONSE	NO RESPONSE	NO RESPONSE	NO AE	NO AE	NO RESPONSE	NO RESPONSE	NO RESPONSE	NO RESPONSE	NO RESPONSE	NO RESPONSE
1682	1	2	15	english			0		2wT	SMS		NO RESPONSE	NO RESPONSE	NO RESPONSE	NO RESPONSE	NO AE	NO AE	NO AE	NO RESPONSE	NO RESPONSE	NO RESPONSE	NO RESPONSE	NO RESPONSE	NO RESPONSE	NO RESPONSE
1683	1	2	16	english			1		2wT	SMS		FREE TEXT	FREE TEXT	NO RESPONSE	NO RESPONSE	NO RESPONSE	NO RESPONSE	NO RESPONSE	NO RESPONSE	NO RESPONSE	NO RESPONSE	NO RESPONSE	NO RESPONSE	NO RESPONSE	NO RESPONSE
1684	1	2	38	english			0		2wT	SMS		NO RESPONSE	FREE TEXT	FREE TEXT	FREE TEXT	FREE TEXT	FREE TEXT	NO RESPONSE	NO RESPONSE	NO RESPONSE	NO RESPONSE	NO RESPONSE	NO RESPONSE	NO RESPONSE	NO RESPONSE
1685	1	1	45	english			0		2wT	SMS		NO RESPONSE	NO RESPONSE	NO RESPONSE	NO RESPONSE	NO RESPONSE	NO RESPONSE	NO RESPONSE	NO RESPONSE	NO RESPONSE	NO RESPONSE	NO RESPONSE	NO RESPONSE	NO RESPONSE	NO RESPONSE
1686	3	6	19	english			0		2wT	SMS		NO RESPONSE	NO RESPONSE	NO AE	FREE TEXT	FREE TEXT	FREE TEXT	NO RESPONSE	NO RESPONSE	NO AE	NO RESPONSE	NO RESPONSE	NO RESPONSE	NO RESPONSE	NO RESPONSE
1687	3	6	18	english			0		2wT	SMS		NO RESPONSE	NO RESPONSE	NO RESPONSE	NO RESPONSE	NO RESPONSE	NO RESPONSE	NO RESPONSE	NO RESPONSE	NO RESPONSE	NO RESPONSE	NO RESPONSE	NO RESPONSE	NO RESPONSE	NO RESPONSE
1688	1	1	46	zulu			0		2wT	SMS		NO RESPONSE	NO RESPONSE	NO RESPONSE	NO RESPONSE	NO RESPONSE	NO RESPONSE	NO RESPONSE	NO RESPONSE	NO RESPONSE	FREE TEXT	FREE TEXT	NO RESPONSE	NO RESPONSE	NO RESPONSE
1689	1	2	36	zulu			0		2wT	SMS		NO RESPONSE	NO RESPONSE	NO RESPONSE	NO RESPONSE	NO RESPONSE	NO RESPONSE	NO RESPONSE	NO RESPONSE	NO RESPONSE	NO RESPONSE	NO RESPONSE	NO RESPONSE	NO RESPONSE	NO RESPONSE
1690	1	2	23	zulu			0		2wT	SMS		NO RESPONSE	NO RESPONSE	NO RESPONSE	NO RESPONSE	NO RESPONSE	NO RESPONSE	NO RESPONSE	NO RESPONSE	NO RESPONSE	NO RESPONSE	NO RESPONSE	NO RESPONSE	NO RESPONSE	NO RESPONSE
1691	1	1	38	english			0		2wT	SMS		NO AE	FREE TEXT	FREE TEXT	FREE TEXT	NO AE	FREE TEXT	FREE TEXT	FREE TEXT	FREE TEXT	FREE TEXT	FREE TEXT	FREE TEXT	NO RESPONSE	NO RESPONSE
1692	4	2	26	english			0		2wT	WhatsApp		NO AE	NO AE	FREE TEXT	FREE TEXT	FREE TEXT	POTENTIAL AE	FREE TEXT	FREE TEXT	NO RESPONSE	FREE TEXT	FREE TEXT	FREE TEXT	FREE TEXT	FREE TEXT
1693	1	2	25	english			0		2wT	SMS		NO AE	NO AE	FREE TEXT	POTENTIAL AE	FREE TEXT	NO RESPONSE	NO AE	NO RESPONSE	NO RESPONSE	NO RESPONSE	NO RESPONSE	NO RESPONSE	NO RESPONSE	NO RESPONSE
1694	1	2	17	english			0		2wT	SMS		NO RESPONSE	NO RESPONSE	NO RESPONSE	NO RESPONSE	NO RESPONSE	NO RESPONSE	NO RESPONSE	NO RESPONSE	NO RESPONSE	NO RESPONSE	NO RESPONSE	NO RESPONSE	NO RESPONSE	NO RESPONSE
1695	2	5	15	setswana			0		2wT	SMS		NO RESPONSE	NO RESPONSE	NO RESPONSE	NO RESPONSE	NO RESPONSE	NO RESPONSE	FREE TEXT	NO AE	FREE TEXT	NO RESPONSE	NO RESPONSE	NO RESPONSE	NO RESPONSE	NO RESPONSE
1696	1	2	32	zulu			0		2wT	SMS		FREE TEXT	NO AE	FREE TEXT	FREE TEXT	FREE TEXT	FREE TEXT	FREE TEXT	FREE TEXT	FREE TEXT	FREE TEXT	FREE TEXT	FREE TEXT	FREE TEXT	FREE TEXT
1697	1	2	21	english			0		2wT	SMS		FREE TEXT	POTENTIAL AE	NO AE	NO AE	NO RESPONSE	NO AE	NO AE	FREE TEXT	FREE TEXT	POTENTIAL AE	FREE TEXT	FREE TEXT	NO RESPONSE	NO RESPONSE
1698	1	1	17	english			0		2wT	SMS	minor	NO RESPONSE	NO RESPONSE	NO AE	NO AE	NO AE	NO AE	NO AE	NO AE	NO AE	NO RESPONSE	NO RESPONSE	NO RESPONSE	NO RESPONSE	NO RESPONSE
1699	1	2	27	english			0		2wT	SMS		POTENTIAL AE	FREE TEXT	FREE TEXT	FREE TEXT	NO AE	NO RESPONSE	FREE TEXT	NO AE	FREE TEXT	NO AE	NO AE	NO AE	NO RESPONSE	NO RESPONSE
1700	3	6	15	english			0		2wT	SMS		NO RESPONSE	NO RESPONSE	NO RESPONSE	NO AE	NO RESPONSE	NO RESPONSE	NO RESPONSE	NO RESPONSE	NO RESPONSE	NO RESPONSE	NO RESPONSE	NO RESPONSE	NO RESPONSE	NO RESPONSE
1701	2	4	15	english			0		2wT	SMS		FREE TEXT	FREE TEXT	FREE TEXT	NO AE	NO AE	FREE TEXT	NO AE	NO AE	FREE TEXT	FREE TEXT	NO AE	NO RESPONSE	NO RESPONSE	NO RESPONSE
1702	2	3	31	english			0		2wT	SMS		NO AE	NO AE	NO AE	NO RESPONSE	NO AE	NO AE	FREE TEXT	NO AE	NO RESPONSE	NO RESPONSE	NO RESPONSE	NO RESPONSE	NO RESPONSE	NO RESPONSE
1703	1	2	17	english			0		2wT	SMS		NO AE	NO AE	FREE TEXT	FREE TEXT	FREE TEXT	FREE TEXT	NO AE	NO RESPONSE	NO RESPONSE	NO RESPONSE	NO RESPONSE	NO RESPONSE	NO RESPONSE	NO RESPONSE
1704	1	2	44	english			0		2wT	SMS		POTENTIAL AE	FREE TEXT	FREE TEXT	FREE TEXT	NO RESPONSE	POTENTIAL AE	POTENTIAL AE	NO RESPONSE	FREE TEXT	NO RESPONSE	NO RESPONSE	NO RESPONSE	FREE TEXT	NO RESPONSE
1705	1	1	19	english			0		2wT	SMS		NO RESPONSE	NO AE	POTENTIAL AE	FREE TEXT	NO RESPONSE	NO AE	NO RESPONSE	NO AE	NO RESPONSE	NO RESPONSE	NO RESPONSE	NO RESPONSE	NO RESPONSE	NO RESPONSE
1706	3	6	15	sotho			0		2wT	SMS		NO RESPONSE	NO RESPONSE	NO RESPONSE	NO RESPONSE	NO RESPONSE	NO AE	FREE TEXT	FREE TEXT	NO RESPONSE	NO RESPONSE	NO RESPONSE	NO RESPONSE	NO RESPONSE	NO RESPONSE
1707	2	3	22	english			2		2wT	SMS		FREE TEXT	POTENTIAL AE	FREE TEXT	FREE TEXT	POTENTIAL AE	FREE TEXT	FREE TEXT	POTENTIAL AE	FREE TEXT	FREE TEXT	NO RESPONSE	NO RESPONSE	NO RESPONSE	NO RESPONSE
1708	1	2	15	zulu			0		2wT	SMS		NO RESPONSE	NO RESPONSE	NO RESPONSE	NO RESPONSE	NO RESPONSE	NO RESPONSE	NO RESPONSE	NO RESPONSE	NO RESPONSE	NO RESPONSE	NO RESPONSE	NO RESPONSE	NO RESPONSE	NO RESPONSE
1709	1	2	18	english			1		2wT	SMS		NO RESPONSE	NO RESPONSE	NO RESPONSE	NO RESPONSE	NO RESPONSE	NO RESPONSE	NO RESPONSE	NO RESPONSE	NO RESPONSE	NO RESPONSE	NO RESPONSE	NO RESPONSE	NO RESPONSE	NO RESPONSE
1710	4	2	16	zulu			0		2wT	WhatsApp	guardian	FREE TEXT	FREE TEXT	NO AE	FREE TEXT	FREE TEXT	FREE TEXT	NO RESPONSE	FREE TEXT	FREE TEXT	FREE TEXT	NO RESPONSE	NO RESPONSE	NO RESPONSE	NO RESPONSE
1711	1	2	47	english			0		2wT	SMS		NO AE	FREE TEXT	FREE TEXT	NO RESPONSE	FREE TEXT	NO RESPONSE	NO RESPONSE	NO RESPONSE	NO AE	NO RESPONSE	NO RESPONSE	NO RESPONSE	NO RESPONSE	NO RESPONSE
1712	1	1	38	english			0		2wT	SMS		POTENTIAL AE	FREE TEXT	FREE TEXT	NO AE	FREE TEXT	NO RESPONSE	NO AE	NO AE	NO RESPONSE	NO AE	NO RESPONSE	NO RESPONSE	NO RESPONSE	NO RESPONSE
1713	2	3	29	english			0		2wT	SMS		NO AE	NO AE	NO AE	NO AE	NO RESPONSE	NO AE	NO RESPONSE	NO AE	NO AE	NO RESPONSE	NO RESPONSE	NO RESPONSE	NO RESPONSE	NO RESPONSE
1714	1	1	45	english			0		2wT	SMS		NO RESPONSE	FREE TEXT	FREE TEXT	NO RESPONSE	FREE TEXT	NO AE	FREE TEXT	NO AE	NO AE	NO RESPONSE	NO RESPONSE	NO RESPONSE	NO RESPONSE	NO RESPONSE
1715	1	1	41	english			0		2wT	SMS		NO AE	NO AE	FREE TEXT	NO AE	NO RESPONSE	NO AE	NO AE	FREE TEXT	FREE TEXT	FREE TEXT	FREE TEXT	POTENTIAL AE	NO AE	NO RESPONSE
1716	1	1	35	english			0		2wT	SMS		NO RESPONSE	NO RESPONSE	NO RESPONSE	FREE TEXT	FREE TEXT	NO AE	FREE TEXT	FREE TEXT	POTENTIAL AE	FREE TEXT	FREE TEXT	NO RESPONSE	NO RESPONSE	NO RESPONSE
1717	1	1	16	english			0		2wT	SMS		NO RESPONSE	NO RESPONSE	NO RESPONSE	NO RESPONSE	NO RESPONSE	NO RESPONSE	NO AE	NO RESPONSE	NO RESPONSE	NO RESPONSE	NO RESPONSE	NO RESPONSE	NO RESPONSE	NO RESPONSE
1718	4	2	27	zulu			0		2wT	WhatsApp		FREE TEXT	FREE TEXT	NO RESPONSE	FREE TEXT	POTENTIAL AE	FREE TEXT	FREE TEXT	FREE TEXT	NO RESPONSE	NO RESPONSE	FREE TEXT	NO RESPONSE	NO RESPONSE	NO RESPONSE
1719	1	1	26	english			0		2wT	SMS		NO RESPONSE	NO RESPONSE	NO RESPONSE	FREE TEXT	FREE TEXT	POTENTIAL AE	NO RESPONSE	NO RESPONSE	NO RESPONSE	POTENTIAL AE	FREE TEXT	FREE TEXT	FREE TEXT	NO RESPONSE
1720	1	1	16	zulu			0		2wT	SMS		NO AE	NO AE	NO RESPONSE	NO RESPONSE	NO RESPONSE	NO RESPONSE	NO RESPONSE	NO RESPONSE	NO RESPONSE	NO RESPONSE	NO RESPONSE	NO RESPONSE	NO RESPONSE	NO RESPONSE
1721	1	2	22	english			0		2wT	SMS		NO AE	FREE TEXT	POTENTIAL AE	FREE TEXT	FREE TEXT	FREE TEXT	NO RESPONSE	POTENTIAL AE	FREE TEXT	FREE TEXT	FREE TEXT	NO AE	NO AE	NO RESPONSE
1722	1	2	32	english			0		2wT	SMS		NO RESPONSE	NO RESPONSE	NO AE	NO RESPONSE	NO RESPONSE	NO AE	NO RESPONSE	NO RESPONSE	NO RESPONSE	NO RESPONSE	NO RESPONSE	NO RESPONSE	NO RESPONSE	NO RESPONSE
1723	1	2	33	english			0		2wT	SMS		NO AE	NO RESPONSE	FREE TEXT	FREE TEXT	FREE TEXT	POTENTIAL AE	FREE TEXT	FREE TEXT	NO AE	FREE TEXT	FREE TEXT	FREE TEXT	FREE TEXT	FREE TEXT
1724	1	1	42	zulu			0		2wT	SMS		NO AE	NO AE	NO AE	NO AE	NO RESPONSE	NO RESPONSE	NO AE	NO AE	NO RESPONSE	NO RESPONSE	NO RESPONSE	NO RESPONSE	NO RESPONSE	NO RESPONSE
1725	3	6	18	english			0		2wT	SMS		NO AE	NO AE	NO AE	FREE TEXT	NO AE	NO AE	NO AE	NO RESPONSE	NO RESPONSE	NO RESPONSE	NO RESPONSE	NO RESPONSE	NO RESPONSE	NO RESPONSE
1726	1	1	39	english			0		2wT	SMS		NO AE	NO RESPONSE	NO RESPONSE	NO RESPONSE	NO RESPONSE	NO RESPONSE	NO RESPONSE	NO RESPONSE	NO RESPONSE	NO RESPONSE	NO RESPONSE	NO RESPONSE	NO RESPONSE	NO RESPONSE
1727	1	2	33	zulu			0		2wT	SMS		NO AE	NO RESPONSE	NO RESPONSE	NO RESPONSE	NO RESPONSE	NO AE	NO AE	NO RESPONSE	NO RESPONSE	NO RESPONSE	NO RESPONSE	NO RESPONSE	NO RESPONSE	FREE TEXT
1728	1	1	16	english			0		2wT	SMS		NO RESPONSE	NO RESPONSE	NO RESPONSE	NO RESPONSE	POTENTIAL AE	NO AE	NO RESPONSE	POTENTIAL AE	FREE TEXT	FREE TEXT	POTENTIAL AE	FREE TEXT	NO RESPONSE	NO RESPONSE
1729	3	6	15	english			0		2wT	SMS		NO AE	FREE TEXT	FREE TEXT	FREE TEXT	NO AE	NO AE	NO RESPONSE	NO AE	NO AE	NO AE	NO RESPONSE	NO RESPONSE	NO RESPONSE	NO RESPONSE
1730	4	6	31	english			0		2wT	WhatsApp		NO RESPONSE	NO RESPONSE	NO RESPONSE	NO RESPONSE	NO AE	NO AE	FREE TEXT	NO AE	NO RESPONSE	NO RESPONSE	NO RESPONSE	NO RESPONSE	NO RESPONSE	NO RESPONSE
1731	1	2	36	zulu			0		2wT	SMS		NO AE	FREE TEXT	NO RESPONSE	FREE TEXT	FREE TEXT	NO AE	FREE TEXT	FREE TEXT	POTENTIAL AE	FREE TEXT	FREE TEXT	NO AE	NO RESPONSE	NO RESPONSE
1732	3	6	37	english			0		2wT	SMS		FREE TEXT	POTENTIAL AE	NO AE	NO AE	FREE TEXT	FREE TEXT	FREE TEXT	FREE TEXT	FREE TEXT	POTENTIAL AE	FREE TEXT	NO AE	NO AE	NO RESPONSE
1733	1	1	36	english			0		2wT	SMS		NO AE	NO RESPONSE	NO AE	NO RESPONSE	NO RESPONSE	POTENTIAL AE	FREE TEXT	FREE TEXT	NO RESPONSE	NO RESPONSE	NO RESPONSE	FREE TEXT	NO RESPONSE	NO RESPONSE
1734	1	2	31	zulu			0		2wT	SMS		NO AE	FREE TEXT	FREE TEXT	FREE TEXT	FREE TEXT	FREE TEXT	FREE TEXT	FREE TEXT	NO RESPONSE	FREE TEXT	NO RESPONSE	FREE TEXT	NO RESPONSE	NO RESPONSE
1735	1	1	22	setswana			0		2wT	SMS		FREE TEXT	FREE TEXT	NO AE	NO AE	FREE TEXT	NO AE	NO AE	FREE TEXT	NO AE	NO AE	FREE TEXT	NO RESPONSE	NO RESPONSE	NO RESPONSE
1736	2	5	15	english			0		2wT	SMS		NO AE	NO RESPONSE	NO RESPONSE	NO RESPONSE	NO RESPONSE	NO RESPONSE	NO RESPONSE	NO RESPONSE	NO RESPONSE	NO RESPONSE	NO RESPONSE	NO RESPONSE	NO RESPONSE	NO RESPONSE
1737	1	1	53	zulu			2		2wT	SMS		NO RESPONSE	FREE TEXT	FREE TEXT	NO RESPONSE	FREE TEXT	FREE TEXT	FREE TEXT	FREE TEXT	NO RESPONSE	NO RESPONSE	NO RESPONSE	NO RESPONSE	NO RESPONSE	NO RESPONSE
1738	3	6	15	sotho			0		2wT	SMS		NO RESPONSE	POTENTIAL AE	FREE TEXT	FREE TEXT	FREE TEXT	NO AE	NO RESPONSE	NO AE	FREE TEXT	POTENTIAL AE	FREE TEXT	FREE TEXT	FREE TEXT	FREE TEXT
1739	1	2	21	zulu			0		2wT	SMS		NO AE	NO AE	NO AE	NO RESPONSE	NO AE	NO RESPONSE	NO RESPONSE	NO RESPONSE	NO RESPONSE	NO RESPONSE	NO RESPONSE	NO RESPONSE	NO RESPONSE	NO RESPONSE
1740	2	4	15	english			0		2wT	SMS		NO RESPONSE	NO RESPONSE	POTENTIAL AE	FREE TEXT	POTENTIAL AE	POTENTIAL AE	FREE TEXT	FREE TEXT	NO RESPONSE	NO AE	FREE TEXT	NO RESPONSE	POTENTIAL AE	FREE TEXT
1741	1	2	15	english			0		2wT	SMS		NO AE	FREE TEXT	NO AE	POTENTIAL AE	NO RESPONSE	FREE TEXT	FREE TEXT	FREE TEXT	NO AE	NO AE	NO AE	NO RESPONSE	NO RESPONSE	NO RESPONSE
1742	1	1	40	english			0		2wT	SMS		NO AE	NO AE	NO AE	NO RESPONSE	NO AE	NO AE	NO AE	NO RESPONSE	NO RESPONSE	NO RESPONSE	NO RESPONSE	NO RESPONSE	NO RESPONSE	NO RESPONSE
1743	1	2	19	english			0		2wT	SMS		FREE TEXT	FREE TEXT	FREE TEXT	POTENTIAL AE	FREE TEXT	POTENTIAL AE	FREE TEXT	NO AE	FREE TEXT	FREE TEXT	NO AE	FREE TEXT	FREE TEXT	FREE TEXT
1744	3	6	16	english			0		2wT	SMS		NO RESPONSE	NO AE	NO AE	NO RESPONSE	NO RESPONSE	NO RESPONSE	NO RESPONSE	NO RESPONSE	NO RESPONSE	NO RESPONSE	NO RESPONSE	NO RESPONSE	NO RESPONSE	NO RESPONSE
1745	3	6	18	english			0		2wT	SMS		FREE TEXT	NO RESPONSE	NO RESPONSE	NO RESPONSE	NO RESPONSE	NO RESPONSE	NO RESPONSE	NO RESPONSE	NO RESPONSE	NO RESPONSE	NO RESPONSE	NO RESPONSE	NO RESPONSE	NO RESPONSE
1746	2	3	22	zulu			1		2wT	SMS		NO AE	NO AE	FREE TEXT	POTENTIAL AE	FREE TEXT	FREE TEXT	NO AE	NO AE	NO RESPONSE	FREE TEXT	FREE TEXT	POTENTIAL AE	NO RESPONSE	NO RESPONSE
1747	1	1	15	english			0		2wT	SMS		NO AE	NO AE	FREE TEXT	FREE TEXT	POTENTIAL AE	FREE TEXT	NO RESPONSE	NO RESPONSE	NO RESPONSE	NO RESPONSE	NO RESPONSE	NO RESPONSE	NO RESPONSE	NO RESPONSE
1748	1	1	38	english			0		2wT	SMS		NO RESPONSE	NO RESPONSE	NO RESPONSE	NO RESPONSE	NO RESPONSE	NO RESPONSE	NO RESPONSE	NO RESPONSE	NO RESPONSE	NO RESPONSE	NO RESPONSE	NO RESPONSE	NO RESPONSE	FREE TEXT
1749	3	6	15	english			0		2wT	SMS		NO RESPONSE	NO RESPONSE	NO RESPONSE	NO RESPONSE	NO RESPONSE	NO RESPONSE	NO RESPONSE	NO RESPONSE	NO RESPONSE	NO RESPONSE	NO RESPONSE	NO RESPONSE	NO RESPONSE	NO RESPONSE
1750	1	1	16	english			0		2wT	SMS	minor	NO RESPONSE	NO RESPONSE	NO AE	NO RESPONSE	NO RESPONSE	NO AE	NO AE	NO RESPONSE	NO RESPONSE	NO RESPONSE	NO RESPONSE	NO RESPONSE	NO RESPONSE	NO RESPONSE
1751	1	2	15	english			0		2wT	SMS		NO RESPONSE	NO AE	NO AE	NO RESPONSE	NO AE	NO RESPONSE	NO RESPONSE	NO RESPONSE	NO RESPONSE	NO RESPONSE	NO RESPONSE	NO RESPONSE	NO RESPONSE	NO RESPONSE
1752	2	3	37	zulu			0		2wT	SMS		NO RESPONSE	NO RESPONSE	NO RESPONSE	NO RESPONSE	NO RESPONSE	NO RESPONSE	NO RESPONSE	NO RESPONSE	NO RESPONSE	NO RESPONSE	NO RESPONSE	NO RESPONSE	NO RESPONSE	NO RESPONSE
1753	3	6	15	english			0		2wT	SMS		NO AE	NO AE	NO AE	NO RESPONSE	NO AE	NO AE	NO AE	NO RESPONSE	NO RESPONSE	NO RESPONSE	NO RESPONSE	NO RESPONSE	NO RESPONSE	NO RESPONSE
1754	1	2	25	english			0		2wT	SMS		FREE TEXT	FREE TEXT	POTENTIAL AE	FREE TEXT	FREE TEXT	FREE TEXT	POTENTIAL AE	FREE TEXT	FREE TEXT	FREE TEXT	FREE TEXT	FREE TEXT	FREE TEXT	FREE TEXT
1755	1	1	33	english			0		2wT	SMS		NO AE	FREE TEXT	FREE TEXT	POTENTIAL AE	NO RESPONSE	NO RESPONSE	NO RESPONSE	NO RESPONSE	NO RESPONSE	NO RESPONSE	NO RESPONSE	NO RESPONSE	NO RESPONSE	NO AE
1756	2	3	15	zulu			0		2wT	SMS		NO RESPONSE	NO RESPONSE	NO AE	NO RESPONSE	NO AE	NO RESPONSE	NO RESPONSE	NO RESPONSE	NO RESPONSE	NO RESPONSE	NO RESPONSE	NO RESPONSE	NO RESPONSE	NO RESPONSE
1757	3	6	15	english			0		2wT	SMS		FREE TEXT	FREE TEXT	POTENTIAL AE	FREE TEXT	NO RESPONSE	FREE TEXT	NO RESPONSE	NO RESPONSE	NO RESPONSE	NO RESPONSE	NO RESPONSE	NO RESPONSE	NO RESPONSE	NO RESPONSE
1758	3	6	29	english			1		2wT	SMS		FREE TEXT	FREE TEXT	FREE TEXT	NO AE	FREE TEXT	FREE TEXT	FREE TEXT	FREE TEXT	FREE TEXT	FREE TEXT	FREE TEXT	NO AE	FREE TEXT	FREE TEXT
1759	1	1	25	english			0		2wT	SMS		NO RESPONSE	POTENTIAL AE	FREE TEXT	FREE TEXT	FREE TEXT	FREE TEXT	NO RESPONSE	FREE TEXT	NO RESPONSE	FREE TEXT	NO AE	NO RESPONSE	NO RESPONSE	NO RESPONSE
1760	3	6	23	english			0		2wT	SMS		FREE TEXT	NO AE	NO AE	NO AE	FREE TEXT	NO RESPONSE	NO RESPONSE	NO AE	NO RESPONSE	NO RESPONSE	NO RESPONSE	NO RESPONSE	NO RESPONSE	NO RESPONSE
1761	1	1	17	english			0		2wT	SMS		NO AE	NO RESPONSE	NO AE	NO RESPONSE	NO RESPONSE	NO RESPONSE	NO AE	NO RESPONSE	NO RESPONSE	NO RESPONSE	NO RESPONSE	NO RESPONSE	NO RESPONSE	NO RESPONSE
1762	2	5	17	afrikaans			0		2wT	SMS		NO RESPONSE	NO RESPONSE	NO RESPONSE	NO RESPONSE	NO RESPONSE	NO RESPONSE	NO RESPONSE	NO RESPONSE	NO RESPONSE	NO RESPONSE	NO RESPONSE	NO RESPONSE	NO RESPONSE	NO RESPONSE
1763	3	6	15	english			0		2wT	SMS		FREE TEXT	POTENTIAL AE	FREE TEXT	FREE TEXT	NO AE	FREE TEXT	NO AE	FREE TEXT	NO AE	FREE TEXT	NO AE	NO RESPONSE	NO RESPONSE	NO RESPONSE
1764	3	6	26	english			1		2wT	SMS		POTENTIAL AE	FREE TEXT	POTENTIAL AE	FREE TEXT	NO AE	NO AE	NO RESPONSE	POTENTIAL AE	FREE TEXT	NO RESPONSE	POTENTIAL AE	FREE TEXT	FREE TEXT	FREE TEXT
1765	4	2	23	english			0		2wT	WhatsApp		NO RESPONSE	NO RESPONSE	NO RESPONSE	NO RESPONSE	NO RESPONSE	NO RESPONSE	NO AE	NO RESPONSE	NO RESPONSE	NO RESPONSE	NO RESPONSE	NO RESPONSE	NO RESPONSE	NO RESPONSE
1766	1	2	37	zulu			0		2wT	SMS		NO RESPONSE	NO RESPONSE	NO RESPONSE	NO RESPONSE	NO RESPONSE	NO RESPONSE	NO RESPONSE	NO RESPONSE	NO RESPONSE	NO RESPONSE	NO RESPONSE	NO RESPONSE	NO RESPONSE	NO RESPONSE
1767	3	6	44	english			0		2wT	SMS		NO RESPONSE	NO AE	FREE TEXT	POTENTIAL AE	POTENTIAL AE	FREE TEXT	POTENTIAL AE	NO RESPONSE	FREE TEXT	POTENTIAL AE	POTENTIAL AE	FREE TEXT	FREE TEXT	FREE TEXT
1768	3	6	15	english			0		2wT	SMS		NO RESPONSE	NO RESPONSE	NO RESPONSE	NO RESPONSE	NO RESPONSE	NO RESPONSE	NO RESPONSE	NO RESPONSE	NO RESPONSE	NO RESPONSE	NO RESPONSE	NO RESPONSE	NO RESPONSE	NO RESPONSE
1769	2	3	48	english			0		2wT	SMS		NO AE	NO AE	NO AE	NO RESPONSE	NO AE	NO RESPONSE	NO AE	NO RESPONSE	NO RESPONSE	NO RESPONSE	NO RESPONSE	NO RESPONSE	NO RESPONSE	NO RESPONSE
1770	2	5	15	english			0		2wT	SMS		NO RESPONSE	NO RESPONSE	NO RESPONSE	NO RESPONSE	NO RESPONSE	NO RESPONSE	NO RESPONSE	NO RESPONSE	NO RESPONSE	NO RESPONSE	NO RESPONSE	NO RESPONSE	NO RESPONSE	NO RESPONSE
1771	1	2	15	english			0		2wT	SMS		NO RESPONSE	NO RESPONSE	NO RESPONSE	NO RESPONSE	NO RESPONSE	NO RESPONSE	NO RESPONSE	NO AE	NO RESPONSE	NO RESPONSE	NO RESPONSE	NO RESPONSE	NO RESPONSE	NO RESPONSE
1772	1	2	33	zulu			0		2wT	SMS		NO RESPONSE	NO RESPONSE	NO RESPONSE	NO RESPONSE	NO RESPONSE	NO RESPONSE	FREE TEXT	NO RESPONSE	NO RESPONSE	NO RESPONSE	NO RESPONSE	NO RESPONSE	NO RESPONSE	NO RESPONSE
1773	1	1	26	english			0		2wT	SMS		NO AE	NO AE	NO AE	NO RESPONSE	NO AE	NO RESPONSE	NO RESPONSE	NO RESPONSE	NO RESPONSE	NO RESPONSE	NO RESPONSE	NO RESPONSE	NO RESPONSE	NO RESPONSE
1774	3	6	15	english			0		2wT	SMS		NO RESPONSE	NO RESPONSE	NO RESPONSE	NO RESPONSE	NO RESPONSE	NO RESPONSE	NO RESPONSE	NO RESPONSE	NO RESPONSE	NO RESPONSE	NO RESPONSE	NO RESPONSE	NO RESPONSE	NO RESPONSE
1775	2	4	16	english			0		2wT	SMS		NO RESPONSE	POTENTIAL AE	NO RESPONSE	NO RESPONSE	NO RESPONSE	NO RESPONSE	NO RESPONSE	NO RESPONSE	NO RESPONSE	NO RESPONSE	NO RESPONSE	NO RESPONSE	NO RESPONSE	NO RESPONSE
1776	1	1	15	english			0		2wT	SMS		NO RESPONSE	NO AE	NO RESPONSE	NO RESPONSE	NO RESPONSE	NO RESPONSE	NO RESPONSE	NO RESPONSE	NO RESPONSE	NO RESPONSE	NO RESPONSE	NO RESPONSE	NO RESPONSE	NO RESPONSE
1777	3	6	16	english			0		2wT	SMS		NO RESPONSE	NO RESPONSE	NO RESPONSE	NO RESPONSE	NO RESPONSE	NO RESPONSE	NO RESPONSE	NO RESPONSE	NO RESPONSE	NO RESPONSE	NO RESPONSE	NO RESPONSE	NO RESPONSE	NO RESPONSE
1778	1	2	28	zulu			0		2wT	SMS		NO RESPONSE	NO RESPONSE	NO AE	NO RESPONSE	NO AE	NO AE	NO AE	NO RESPONSE	NO RESPONSE	NO RESPONSE	NO RESPONSE	NO RESPONSE	NO RESPONSE	NO RESPONSE
1779	1	2	42	english			0		2wT	SMS		NO RESPONSE	NO AE	FREE TEXT	POTENTIAL AE	NO RESPONSE	NO RESPONSE	POTENTIAL AE	FREE TEXT	POTENTIAL AE	NO RESPONSE	NO RESPONSE	NO RESPONSE	NO RESPONSE	NO RESPONSE
1780	3	6	17	english			0		2wT	SMS		NO RESPONSE	FREE TEXT	POTENTIAL AE	NO RESPONSE	NO RESPONSE	NO RESPONSE	NO RESPONSE	NO RESPONSE	NO RESPONSE	NO RESPONSE	NO RESPONSE	NO RESPONSE	NO RESPONSE	NO RESPONSE
1781	1	1	17	english			0		2wT	SMS		NO AE	FREE TEXT	NO AE	FREE TEXT	FREE TEXT	FREE TEXT	FREE TEXT	FREE TEXT	POTENTIAL AE	NO RESPONSE	NO RESPONSE	NO RESPONSE	NO RESPONSE	NO RESPONSE
1782	1	1	43	english			0		2wT	SMS		NO AE	NO AE	FREE TEXT	FREE TEXT	NO RESPONSE	NO RESPONSE	FREE TEXT	FREE TEXT	FREE TEXT	FREE TEXT	NO RESPONSE	NO RESPONSE	NO RESPONSE	NO RESPONSE
1783	1	2	15	english			0		2wT	SMS		NO AE	NO RESPONSE	NO AE	NO RESPONSE	NO AE	NO AE	NO RESPONSE	NO RESPONSE	NO RESPONSE	NO RESPONSE	NO RESPONSE	NO RESPONSE	NO RESPONSE	NO RESPONSE
1784	3	6	15	english			0		2wT	SMS		NO RESPONSE	NO RESPONSE	NO RESPONSE	NO RESPONSE	NO RESPONSE	NO RESPONSE	NO RESPONSE	NO RESPONSE	NO RESPONSE	NO RESPONSE	NO RESPONSE	NO RESPONSE	NO RESPONSE	NO RESPONSE
1785	1	1	34	english			0		2wT	SMS		NO AE	FREE TEXT	NO AE	FREE TEXT	POTENTIAL AE	NO RESPONSE	NO RESPONSE	NO AE	NO AE	NO RESPONSE	NO RESPONSE	NO RESPONSE	NO RESPONSE	NO RESPONSE
1786	3	6	17	english			0		2wT	SMS		NO RESPONSE	NO RESPONSE	NO AE	NO RESPONSE	NO RESPONSE	FREE TEXT	FREE TEXT	FREE TEXT	FREE TEXT	POTENTIAL AE	NO RESPONSE	NO RESPONSE	NO RESPONSE	NO RESPONSE
1787	4	2	16	english			0		2wT	WhatsApp	minor	NO RESPONSE	NO RESPONSE	NO RESPONSE	NO RESPONSE	NO RESPONSE	FREE TEXT	FREE TEXT	FREE TEXT	POTENTIAL AE	FREE TEXT	FREE TEXT	NO RESPONSE	NO RESPONSE	NO RESPONSE
1788	1	2	15	english			0		2wT	SMS		NO AE	NO AE	FREE TEXT	NO AE	NO RESPONSE	NO AE	NO AE	NO AE	NO RESPONSE	NO RESPONSE	NO RESPONSE	NO RESPONSE	NO RESPONSE	NO RESPONSE
1789	2	3	18	english			1		2wT	SMS		NO RESPONSE	NO RESPONSE	NO RESPONSE	NO RESPONSE	NO RESPONSE	NO RESPONSE	NO RESPONSE	NO RESPONSE	NO RESPONSE	NO RESPONSE	NO RESPONSE	NO RESPONSE	NO RESPONSE	NO RESPONSE
1790	1	2	17	english			0		2wT	SMS		NO AE	FREE TEXT	FREE TEXT	NO AE	NO AE	NO RESPONSE	NO AE	FREE TEXT	NO AE	POTENTIAL AE	POTENTIAL AE	NO AE	NO RESPONSE	NO RESPONSE
1791	3	6	19	english			0		2wT	SMS		FREE TEXT	FREE TEXT	POTENTIAL AE	NO RESPONSE	NO RESPONSE	FREE TEXT	NO AE	NO RESPONSE	NO AE	NO RESPONSE	NO RESPONSE	NO RESPONSE	NO RESPONSE	NO RESPONSE
1792	1	2	43	zulu			0		2wT	SMS		NO AE	NO AE	FREE TEXT	POTENTIAL AE	NO RESPONSE	NO RESPONSE	NO RESPONSE	NO RESPONSE	NO AE	NO RESPONSE	NO RESPONSE	NO RESPONSE	NO RESPONSE	NO RESPONSE
1793	1	2	26	english			0		2wT	SMS		NO RESPONSE	NO RESPONSE	NO RESPONSE	NO RESPONSE	NO RESPONSE	NO RESPONSE	NO RESPONSE	NO RESPONSE	NO AE	NO RESPONSE	NO RESPONSE	NO RESPONSE	NO RESPONSE	NO RESPONSE
1794	1	2	24	english			0		2wT	SMS		NO AE	FREE TEXT	NO AE	FREE TEXT	FREE TEXT	FREE TEXT	FREE TEXT	POTENTIAL AE	NO RESPONSE	NO AE	FREE TEXT	NO AE	NO AE	FREE TEXT
1795	1	2	18	english			0		2wT	SMS		POTENTIAL AE	FREE TEXT	POTENTIAL AE	FREE TEXT	POTENTIAL AE	FREE TEXT	NO RESPONSE	NO RESPONSE	POTENTIAL AE	FREE TEXT	FREE TEXT	FREE TEXT	NO AE	FREE TEXT
1796	1	1	15	english			0		2wT	SMS		NO RESPONSE	NO RESPONSE	NO RESPONSE	NO RESPONSE	NO RESPONSE	NO RESPONSE	NO RESPONSE	NO RESPONSE	NO RESPONSE	NO RESPONSE	NO RESPONSE	NO RESPONSE	NO RESPONSE	NO RESPONSE
1797	1	1	22	english			0		2wT	SMS		NO AE	NO RESPONSE	NO RESPONSE	NO RESPONSE	NO AE	NO RESPONSE	FREE TEXT	FREE TEXT	FREE TEXT	FREE TEXT	POTENTIAL AE	NO RESPONSE	NO RESPONSE	NO RESPONSE
1798	4	2	15	zulu			0		2wT	WhatsApp	guardian	NO RESPONSE	NO RESPONSE	NO RESPONSE	NO RESPONSE	NO RESPONSE	NO RESPONSE	NO RESPONSE	NO RESPONSE	NO RESPONSE	NO RESPONSE	NO RESPONSE	NO RESPONSE	NO RESPONSE	NO RESPONSE
1799	1	1	18	english			0		2wT	SMS		NO AE	NO AE	FREE TEXT	FREE TEXT	FREE TEXT	FREE TEXT	FREE TEXT	FREE TEXT	POTENTIAL AE	FREE TEXT	FREE TEXT	FREE TEXT	POTENTIAL AE	NO AE
1800	3	6	16	english			0		2wT	SMS		NO AE	POTENTIAL AE	FREE TEXT	FREE TEXT	NO AE	NO RESPONSE	NO AE	NO AE	NO AE	NO RESPONSE	NO RESPONSE	NO RESPONSE	NO RESPONSE	NO RESPONSE
1801	1	2	29	zulu			0		2wT	SMS		NO AE	NO AE	POTENTIAL AE	FREE TEXT	NO RESPONSE	FREE TEXT	NO AE	NO RESPONSE	NO AE	NO RESPONSE	NO RESPONSE	NO RESPONSE	NO RESPONSE	NO RESPONSE
1802	2	5	15	english			0		2wT	SMS		NO AE	NO RESPONSE	NO RESPONSE	NO RESPONSE	NO RESPONSE	NO RESPONSE	NO RESPONSE	NO RESPONSE	NO RESPONSE	NO RESPONSE	NO RESPONSE	NO RESPONSE	NO RESPONSE	NO RESPONSE
1803	1	2	44	english			0		2wT	SMS		NO AE	NO AE	NO AE	NO RESPONSE	NO AE	NO AE	NO AE	NO RESPONSE	NO RESPONSE	NO RESPONSE	NO RESPONSE	NO RESPONSE	NO RESPONSE	NO RESPONSE
1804	1	1	29	english			0		2wT	SMS		NO AE	NO AE	NO RESPONSE	NO RESPONSE	NO RESPONSE	FREE TEXT	NO AE	NO AE	NO RESPONSE	NO RESPONSE	NO RESPONSE	NO RESPONSE	NO RESPONSE	NO RESPONSE
1805	3	6	15	english			0		2wT	SMS		FREE TEXT	NO AE	FREE TEXT	FREE TEXT	FREE TEXT	POTENTIAL AE	POTENTIAL AE	NO AE	POTENTIAL AE	FREE TEXT	FREE TEXT	FREE TEXT	FREE TEXT	NO AE
1806	1	2	39	zulu			0		2wT	SMS		NO RESPONSE	NO RESPONSE	NO RESPONSE	NO RESPONSE	NO RESPONSE	NO RESPONSE	NO RESPONSE	NO RESPONSE	NO RESPONSE	NO RESPONSE	NO RESPONSE	NO RESPONSE	NO RESPONSE	NO RESPONSE
1807	2	3	23	english			1		2wT	SMS		FREE TEXT	FREE TEXT	FREE TEXT	FREE TEXT	NO AE	NO RESPONSE	POTENTIAL AE	FREE TEXT	FREE TEXT	FREE TEXT	FREE TEXT	FREE TEXT	FREE TEXT	FREE TEXT
1808	1	1	25	english			0		2wT	SMS		NO RESPONSE	NO RESPONSE	NO RESPONSE	NO RESPONSE	NO RESPONSE	NO RESPONSE	NO RESPONSE	NO RESPONSE	NO RESPONSE	NO RESPONSE	NO RESPONSE	NO RESPONSE	NO RESPONSE	NO RESPONSE
1809	3	6	15	english			0		2wT	SMS		NO RESPONSE	NO RESPONSE	NO RESPONSE	NO RESPONSE	NO RESPONSE	NO RESPONSE	NO RESPONSE	NO RESPONSE	NO RESPONSE	NO RESPONSE	NO RESPONSE	NO RESPONSE	NO RESPONSE	FREE TEXT
1810	1	1	23	zulu			0		2wT	SMS		FREE TEXT	POTENTIAL AE	POTENTIAL AE	FREE TEXT	FREE TEXT	POTENTIAL AE	FREE TEXT	FREE TEXT	FREE TEXT	NO RESPONSE	NO AE	NO RESPONSE	NO RESPONSE	NO RESPONSE
1811	3	6	15	english			0		2wT	SMS		NO RESPONSE	NO RESPONSE	NO RESPONSE	NO RESPONSE	NO RESPONSE	NO RESPONSE	NO RESPONSE	NO RESPONSE	NO RESPONSE	NO RESPONSE	NO RESPONSE	NO RESPONSE	NO RESPONSE	NO RESPONSE
1812	2	5	18	english			0		2wT	SMS		NO RESPONSE	NO RESPONSE	NO RESPONSE	NO RESPONSE	NO RESPONSE	FREE TEXT	POTENTIAL AE	NO RESPONSE	NO RESPONSE	NO RESPONSE	NO RESPONSE	NO RESPONSE	NO RESPONSE	NO RESPONSE
1813	3	6	19	zulu			0		2wT	SMS		NO AE	NO AE	NO AE	POTENTIAL AE	NO AE	NO RESPONSE	NO AE	NO RESPONSE	NO RESPONSE	NO RESPONSE	NO RESPONSE	NO RESPONSE	NO RESPONSE	NO RESPONSE
1814	1	1	37	zulu			0		2wT	SMS		POTENTIAL AE	POTENTIAL AE	FREE TEXT	POTENTIAL AE	FREE TEXT	FREE TEXT	POTENTIAL AE	FREE TEXT	FREE TEXT	FREE TEXT	POTENTIAL AE	FREE TEXT	FREE TEXT	POTENTIAL AE
1815	2	5	19	english			0		2wT	SMS		NO AE	NO RESPONSE	NO RESPONSE	NO RESPONSE	NO RESPONSE	NO RESPONSE	NO RESPONSE	NO RESPONSE	NO RESPONSE	NO RESPONSE	NO RESPONSE	NO RESPONSE	NO RESPONSE	NO RESPONSE
1816	1	1	31	english			0		2wT	SMS		FREE TEXT	NO AE	FREE TEXT	NO RESPONSE	FREE TEXT	NO AE	FREE TEXT	NO AE	NO RESPONSE	NO RESPONSE	NO RESPONSE	NO RESPONSE	NO RESPONSE	NO RESPONSE
1817	4	1	20	english			0		2wT	WhatsApp		NO AE	FREE TEXT	NO AE	FREE TEXT	NO RESPONSE	NO RESPONSE	NO AE	NO AE	FREE TEXT	NO AE	NO RESPONSE	NO RESPONSE	NO RESPONSE	NO RESPONSE
1818	1	2	17	english			0		2wT	SMS		NO AE	NO RESPONSE	NO RESPONSE	NO RESPONSE	NO RESPONSE	NO RESPONSE	NO RESPONSE	NO RESPONSE	NO RESPONSE	NO RESPONSE	NO RESPONSE	NO RESPONSE	NO RESPONSE	NO RESPONSE
1819	4	1	31	zulu			0		2wT	WhatsApp		NO RESPONSE	FREE TEXT	NO AE	FREE TEXT	NO AE	NO RESPONSE	FREE TEXT	FREE TEXT	FREE TEXT	NO AE	FREE TEXT	NO RESPONSE	NO RESPONSE	NO RESPONSE
1820	2	5	15	english			0		2wT	SMS		NO RESPONSE	NO RESPONSE	NO RESPONSE	NO RESPONSE	NO RESPONSE	NO RESPONSE	NO RESPONSE	NO RESPONSE	NO RESPONSE	NO RESPONSE	NO RESPONSE	NO RESPONSE	NO RESPONSE	NO RESPONSE
1821	1	1	17	english			0		2wT	SMS		NO RESPONSE	NO RESPONSE	NO RESPONSE	NO AE	NO RESPONSE	FREE TEXT	FREE TEXT	FREE TEXT	NO AE	FREE TEXT	FREE TEXT	FREE TEXT	FREE TEXT	NO RESPONSE
1822	1	2	15	english			0		2wT	SMS		NO RESPONSE	FREE TEXT	FREE TEXT	NO RESPONSE	NO RESPONSE	NO RESPONSE	NO RESPONSE	NO RESPONSE	NO RESPONSE	NO RESPONSE	NO RESPONSE	NO RESPONSE	NO RESPONSE	NO RESPONSE
1823	1	1	15	english			0		2wT	SMS		NO RESPONSE	NO RESPONSE	NO RESPONSE	FREE TEXT	NO RESPONSE	NO RESPONSE	NO RESPONSE	NO RESPONSE	NO RESPONSE	NO RESPONSE	NO RESPONSE	NO RESPONSE	NO RESPONSE	NO RESPONSE
1824	2	5	19	english			0		2wT	SMS		NO AE	FREE TEXT	NO AE	NO AE	NO AE	NO AE	NO AE	NO AE	NO AE	NO AE	NO RESPONSE	NO RESPONSE	NO RESPONSE	NO RESPONSE
1825	1	1	38	sotho			0		2wT	SMS		NO RESPONSE	FREE TEXT	FREE TEXT	FREE TEXT	NO RESPONSE	NO RESPONSE	NO RESPONSE	FREE TEXT	NO AE	POTENTIAL AE	NO RESPONSE	NO RESPONSE	NO RESPONSE	NO RESPONSE
1826	1	1	53	english			0		2wT	SMS		NO AE	NO AE	FREE TEXT	NO AE	NO RESPONSE	NO AE	NO AE	FREE TEXT	NO AE	NO RESPONSE	NO RESPONSE	NO RESPONSE	NO RESPONSE	NO RESPONSE
1827	1	1	37	english			0		2wT	SMS		NO RESPONSE	NO RESPONSE	NO RESPONSE	NO RESPONSE	NO RESPONSE	NO RESPONSE	NO RESPONSE	NO RESPONSE	NO RESPONSE	NO RESPONSE	NO RESPONSE	NO RESPONSE	NO RESPONSE	NO RESPONSE
1828	1	1	15	english			0	1	2wT	SMS		POTENTIAL AE	FREE TEXT	FREE TEXT	FREE TEXT	FREE TEXT	FREE TEXT	FREE TEXT	FREE TEXT	FREE TEXT	FREE TEXT	FREE TEXT	FREE TEXT	FREE TEXT	FREE TEXT
1829	4	1	29	zulu			0		2wT	WhatsApp		NO RESPONSE	NO RESPONSE	NO RESPONSE	NO RESPONSE	NO RESPONSE	NO RESPONSE	NO RESPONSE	NO RESPONSE	NO RESPONSE	NO RESPONSE	NO RESPONSE	NO RESPONSE	NO RESPONSE	NO RESPONSE
1830	2	3	42	zulu			0		2wT	SMS		NO AE	NO AE	NO AE	NO RESPONSE	POTENTIAL AE	FREE TEXT	FREE TEXT	FREE TEXT	POTENTIAL AE	FREE TEXT	FREE TEXT	FREE TEXT	FREE TEXT	NO RESPONSE
1831	2	5	17	setswana			0		2wT	SMS		NO RESPONSE	NO RESPONSE	NO RESPONSE	NO RESPONSE	NO RESPONSE	NO AE	FREE TEXT	NO AE	NO RESPONSE	NO RESPONSE	NO RESPONSE	NO RESPONSE	NO RESPONSE	NO RESPONSE
1832	3	6	15	english			0		2wT	SMS		POTENTIAL AE	FREE TEXT	FREE TEXT	NO RESPONSE	NO RESPONSE	NO RESPONSE	NO RESPONSE	NO RESPONSE	NO RESPONSE	NO RESPONSE	NO RESPONSE	NO RESPONSE	NO RESPONSE	NO RESPONSE
1833	3	6	15	english			0		2wT	SMS		NO RESPONSE	NO RESPONSE	NO RESPONSE	NO RESPONSE	NO RESPONSE	NO RESPONSE	NO RESPONSE	NO RESPONSE	NO RESPONSE	NO RESPONSE	NO RESPONSE	NO RESPONSE	NO RESPONSE	NO RESPONSE
1834	1	1	38	english			0		2wT	SMS		NO RESPONSE	NO AE	NO AE	NO RESPONSE	NO AE	NO AE	NO AE	NO RESPONSE	NO RESPONSE	NO RESPONSE	NO RESPONSE	NO RESPONSE	NO RESPONSE	NO RESPONSE
1835	1	1	40	english			0		2wT	SMS		NO RESPONSE	NO RESPONSE	NO RESPONSE	NO RESPONSE	NO RESPONSE	NO RESPONSE	NO RESPONSE	NO RESPONSE	NO RESPONSE	NO RESPONSE	NO RESPONSE	NO RESPONSE	NO RESPONSE	NO RESPONSE
1836	1	1	17	english			0		2wT	SMS		NO RESPONSE	NO RESPONSE	NO RESPONSE	NO RESPONSE	NO RESPONSE	NO RESPONSE	NO RESPONSE	NO RESPONSE	NO RESPONSE	NO RESPONSE	NO RESPONSE	NO RESPONSE	NO RESPONSE	NO RESPONSE
1837	1	2	29	english			0		2wT	SMS		NO AE	NO RESPONSE	NO AE	NO RESPONSE	NO AE	NO AE	NO AE	FREE TEXT	FREE TEXT	FREE TEXT	NO RESPONSE	NO RESPONSE	NO RESPONSE	NO RESPONSE
1838	2	5	18	english			0		2wT	SMS		NO RESPONSE	NO RESPONSE	NO RESPONSE	NO RESPONSE	POTENTIAL AE	NO RESPONSE	NO RESPONSE	POTENTIAL AE	NO RESPONSE	NO RESPONSE	NO RESPONSE	NO RESPONSE	NO RESPONSE	NO RESPONSE
1839	3	6	16	english			0		2wT	SMS		NO RESPONSE	NO RESPONSE	NO RESPONSE	NO RESPONSE	NO RESPONSE	NO RESPONSE	NO RESPONSE	NO RESPONSE	NO RESPONSE	NO RESPONSE	NO RESPONSE	NO RESPONSE	NO RESPONSE	NO RESPONSE
1840	4	2	23	english			0		2wT	WhatsApp		NO RESPONSE	NO RESPONSE	NO RESPONSE	NO RESPONSE	NO RESPONSE	NO RESPONSE	NO RESPONSE	NO RESPONSE	NO RESPONSE	NO RESPONSE	NO RESPONSE	NO RESPONSE	NO RESPONSE	NO RESPONSE
1841	3	6	18	english			0		2wT	SMS		NO RESPONSE	POTENTIAL AE	FREE TEXT	NO RESPONSE	NO RESPONSE	NO RESPONSE	NO RESPONSE	NO RESPONSE	NO RESPONSE	NO RESPONSE	NO RESPONSE	NO RESPONSE	NO RESPONSE	NO RESPONSE
1842	1	2	15	english			0		2wT	SMS		FREE TEXT	NO AE	NO RESPONSE	NO RESPONSE	NO RESPONSE	NO RESPONSE	FREE TEXT	NO RESPONSE	NO RESPONSE	NO RESPONSE	NO RESPONSE	NO RESPONSE	NO RESPONSE	NO RESPONSE
1843	1	1	15	english			0		2wT	SMS		NO AE	NO AE	NO AE	NO RESPONSE	NO AE	NO AE	NO AE	NO RESPONSE	NO RESPONSE	NO RESPONSE	NO RESPONSE	NO RESPONSE	NO RESPONSE	NO RESPONSE
1844	2	5	18	english			0		2wT	SMS		NO RESPONSE	NO RESPONSE	NO RESPONSE	NO RESPONSE	NO RESPONSE	NO RESPONSE	NO RESPONSE	NO RESPONSE	NO RESPONSE	NO RESPONSE	NO RESPONSE	NO RESPONSE	NO RESPONSE	NO RESPONSE
1845	1	1	35	english			0		2wT	SMS		NO AE	NO RESPONSE	NO AE	NO RESPONSE	NO AE	NO RESPONSE	NO RESPONSE	NO RESPONSE	NO RESPONSE	NO RESPONSE	NO RESPONSE	NO RESPONSE	NO RESPONSE	NO RESPONSE
1846	1	1	55	english			0		2wT	SMS		FREE TEXT	FREE TEXT	POTENTIAL AE	FREE TEXT	FREE TEXT	FREE TEXT	FREE TEXT	FREE TEXT	FREE TEXT	POTENTIAL AE	FREE TEXT	FREE TEXT	FREE TEXT	FREE TEXT
1847	3	6	17	english			0		2wT	SMS		FREE TEXT	FREE TEXT	POTENTIAL AE	FREE TEXT	FREE TEXT	FREE TEXT	POTENTIAL AE	NO AE	FREE TEXT	FREE TEXT	FREE TEXT	FREE TEXT	NO AE	FREE TEXT
1848	1	2	24	sotho			0		2wT	SMS		FREE TEXT	POTENTIAL AE	FREE TEXT	FREE TEXT	FREE TEXT	FREE TEXT	POTENTIAL AE	FREE TEXT	FREE TEXT	NO AE	FREE TEXT	NO AE	FREE TEXT	FREE TEXT
1849	1	2	26	english			0		2wT	SMS		NO AE	NO RESPONSE	NO RESPONSE	NO RESPONSE	FREE TEXT	POTENTIAL AE	NO RESPONSE	NO RESPONSE	NO RESPONSE	NO RESPONSE	NO RESPONSE	NO RESPONSE	NO RESPONSE	NO RESPONSE
1850	1	1	15	zulu			0		2wT	SMS		NO RESPONSE	NO RESPONSE	NO RESPONSE	NO RESPONSE	NO RESPONSE	NO RESPONSE	NO RESPONSE	NO RESPONSE	NO RESPONSE	NO RESPONSE	NO RESPONSE	NO RESPONSE	NO RESPONSE	NO RESPONSE
1851	3	6	16	english			0		2wT	SMS		NO RESPONSE	NO RESPONSE	NO RESPONSE	NO RESPONSE	NO RESPONSE	NO RESPONSE	NO RESPONSE	NO RESPONSE	NO RESPONSE	NO RESPONSE	NO RESPONSE	NO RESPONSE	NO RESPONSE	NO RESPONSE
1852	1	1	20	english			0		2wT	SMS		FREE TEXT	NO AE	NO AE	NO AE	NO AE	FREE TEXT	NO AE	NO AE	NO AE	NO RESPONSE	NO RESPONSE	NO RESPONSE	NO RESPONSE	NO RESPONSE
1853	3	6	15	english			0		2wT	SMS		NO RESPONSE	NO AE	NO RESPONSE	NO RESPONSE	NO AE	NO RESPONSE	NO RESPONSE	NO RESPONSE	NO RESPONSE	NO RESPONSE	NO RESPONSE	NO RESPONSE	NO RESPONSE	NO RESPONSE
1854	1	1	16	zulu			0		2wT	SMS		NO RESPONSE	NO RESPONSE	NO AE	FREE TEXT	FREE TEXT	FREE TEXT	NO RESPONSE	NO AE	NO AE	NO RESPONSE	NO RESPONSE	NO RESPONSE	NO RESPONSE	NO RESPONSE
1855	1	1	53	english			0		2wT	SMS		NO AE	FREE TEXT	FREE TEXT	NO AE	NO AE	FREE TEXT	FREE TEXT	FREE TEXT	FREE TEXT	FREE TEXT	NO AE	NO AE	NO RESPONSE	NO RESPONSE
1856	1	2	17	english			0		2wT	SMS		NO AE	NO RESPONSE	NO RESPONSE	NO RESPONSE	NO RESPONSE	NO RESPONSE	NO RESPONSE	NO RESPONSE	NO RESPONSE	NO RESPONSE	NO RESPONSE	NO RESPONSE	NO RESPONSE	NO RESPONSE
1857	1	2	16	english			0		2wT	SMS		NO AE	NO AE	NO RESPONSE	NO RESPONSE	NO RESPONSE	NO AE	NO RESPONSE	NO RESPONSE	NO RESPONSE	NO RESPONSE	NO RESPONSE	NO RESPONSE	NO RESPONSE	NO RESPONSE
1858	1	1	58	sotho			0		2wT	SMS		NO RESPONSE	NO RESPONSE	NO RESPONSE	NO RESPONSE	NO RESPONSE	NO RESPONSE	NO RESPONSE	NO RESPONSE	NO RESPONSE	NO RESPONSE	NO RESPONSE	NO RESPONSE	NO RESPONSE	NO RESPONSE
1859	1	1	35	english			0		2wT	SMS		FREE TEXT	POTENTIAL AE	FREE TEXT	FREE TEXT	FREE TEXT	FREE TEXT	NO AE	FREE TEXT	POTENTIAL AE	FREE TEXT	NO RESPONSE	NO RESPONSE	NO RESPONSE	FREE TEXT
1860	1	1	19	english			0		2wT	SMS		FREE TEXT	FREE TEXT	FREE TEXT	FREE TEXT	POTENTIAL AE	FREE TEXT	FREE TEXT	NO AE	NO AE	FREE TEXT	NO AE	POTENTIAL AE	FREE TEXT	FREE TEXT
1861	1	2	23	english			0		2wT	SMS		NO RESPONSE	NO RESPONSE	POTENTIAL AE	FREE TEXT	NO RESPONSE	NO AE	NO RESPONSE	NO RESPONSE	NO RESPONSE	NO RESPONSE	NO RESPONSE	NO RESPONSE	NO RESPONSE	NO RESPONSE
1862	3	6	15	english			0		2wT	SMS		NO RESPONSE	NO RESPONSE	NO RESPONSE	NO RESPONSE	NO RESPONSE	NO RESPONSE	NO RESPONSE	NO RESPONSE	NO RESPONSE	NO RESPONSE	NO RESPONSE	NO RESPONSE	NO RESPONSE	NO RESPONSE
1863	3	6	15	english			0		2wT	SMS	guardian	NO RESPONSE	NO RESPONSE	NO AE	NO RESPONSE	NO RESPONSE	NO RESPONSE	NO AE	NO RESPONSE	NO RESPONSE	NO RESPONSE	NO RESPONSE	NO RESPONSE	NO RESPONSE	NO RESPONSE
1864	1	1	29	english			0		2wT	SMS		NO RESPONSE	NO AE	NO AE	FREE TEXT	NO AE	NO AE	NO AE	NO RESPONSE	NO RESPONSE	NO RESPONSE	NO RESPONSE	NO RESPONSE	NO RESPONSE	NO RESPONSE
1865	1	1	22	english			0		2wT	SMS		NO RESPONSE	NO RESPONSE	NO RESPONSE	NO RESPONSE	NO RESPONSE	NO RESPONSE	NO RESPONSE	NO RESPONSE	NO RESPONSE	NO RESPONSE	NO RESPONSE	NO RESPONSE	NO RESPONSE	NO RESPONSE
1866	3	6	16	english			0		2wT	SMS		NO RESPONSE	FREE TEXT	FREE TEXT	FREE TEXT	FREE TEXT	FREE TEXT	FREE TEXT	POTENTIAL AE	FREE TEXT	NO RESPONSE	NO AE	NO RESPONSE	NO RESPONSE	NO RESPONSE
1867	1	1	29	zulu			0		2wT	SMS		NO RESPONSE	NO RESPONSE	NO RESPONSE	NO RESPONSE	NO RESPONSE	NO RESPONSE	NO RESPONSE	NO RESPONSE	NO RESPONSE	NO RESPONSE	NO RESPONSE	NO RESPONSE	NO RESPONSE	NO RESPONSE
1868	1	2	26	english			0		2wT	SMS		NO AE	FREE TEXT	POTENTIAL AE	FREE TEXT	FREE TEXT	NO AE	NO RESPONSE	NO AE	NO AE	FREE TEXT	NO AE	NO RESPONSE	NO RESPONSE	NO RESPONSE
1869	1	2	46	english			0		2wT	SMS		FREE TEXT	NO RESPONSE	NO RESPONSE	NO RESPONSE	NO RESPONSE	NO RESPONSE	NO RESPONSE	NO AE	NO RESPONSE	NO RESPONSE	NO RESPONSE	NO RESPONSE	NO RESPONSE	NO RESPONSE
1870	1	2	18	zulu			0		2wT	SMS		NO RESPONSE	NO RESPONSE	NO RESPONSE	NO RESPONSE	NO RESPONSE	NO RESPONSE	NO RESPONSE	NO RESPONSE	NO RESPONSE	NO RESPONSE	NO RESPONSE	NO RESPONSE	NO RESPONSE	NO RESPONSE
1871	4	2	40	zulu			0		2wT	WhatsApp		NO RESPONSE	FREE TEXT	FREE TEXT	POTENTIAL AE	NO RESPONSE	NO RESPONSE	POTENTIAL AE	NO RESPONSE	NO RESPONSE	NO RESPONSE	NO RESPONSE	NO RESPONSE	NO RESPONSE	NO RESPONSE
1872	3	6	17	english			0		2wT	SMS	minor	NO RESPONSE	NO RESPONSE	NO RESPONSE	NO RESPONSE	NO RESPONSE	NO RESPONSE	NO RESPONSE	NO RESPONSE	NO RESPONSE	NO RESPONSE	NO RESPONSE	NO RESPONSE	NO RESPONSE	NO RESPONSE
1873	1	1	16	english			0		2wT	SMS		NO AE	NO AE	NO RESPONSE	NO RESPONSE	NO RESPONSE	NO AE	NO AE	NO RESPONSE	NO RESPONSE	NO RESPONSE	NO RESPONSE	NO RESPONSE	NO RESPONSE	NO RESPONSE
1874	1	2	35	zulu			0		2wT	SMS		FREE TEXT	NO RESPONSE	FREE TEXT	NO RESPONSE	FREE TEXT	FREE TEXT	FREE TEXT	FREE TEXT	NO RESPONSE	NO RESPONSE	NO RESPONSE	NO RESPONSE	NO RESPONSE	NO RESPONSE
1875	3	6	32	english			0		2wT	SMS		NO AE	NO AE	NO RESPONSE	NO RESPONSE	NO AE	NO AE	NO RESPONSE	NO RESPONSE	NO RESPONSE	NO RESPONSE	NO RESPONSE	NO RESPONSE	NO RESPONSE	NO RESPONSE
1876	1	2	16	english			0		2wT	SMS		FREE TEXT	FREE TEXT	FREE TEXT	FREE TEXT	NO RESPONSE	FREE TEXT	NO RESPONSE	NO RESPONSE	NO RESPONSE	NO RESPONSE	NO RESPONSE	NO RESPONSE	NO RESPONSE	NO RESPONSE
1877	2	3	35	english			0		2wT	SMS		NO AE	NO AE	NO AE	NO RESPONSE	FREE TEXT	NO RESPONSE	NO AE	NO RESPONSE	NO RESPONSE	NO RESPONSE	NO RESPONSE	NO RESPONSE	NO RESPONSE	NO RESPONSE
1878	1	2	44	zulu			0		2wT	SMS		NO RESPONSE	NO RESPONSE	NO RESPONSE	NO RESPONSE	NO RESPONSE	NO RESPONSE	NO RESPONSE	NO RESPONSE	NO RESPONSE	NO AE	FREE TEXT	FREE TEXT	NO RESPONSE	NO RESPONSE
1879	2	3	38	english			1		2wT	SMS		NO AE	NO AE	NO AE	NO RESPONSE	NO AE	NO RESPONSE	NO AE	NO RESPONSE	NO RESPONSE	NO RESPONSE	NO RESPONSE	NO RESPONSE	NO RESPONSE	NO RESPONSE
1880	1	1	22	english			0		2wT	SMS		NO RESPONSE	NO AE	FREE TEXT	NO RESPONSE	NO RESPONSE	NO RESPONSE	NO RESPONSE	NO RESPONSE	NO RESPONSE	NO RESPONSE	NO RESPONSE	NO RESPONSE	NO RESPONSE	NO RESPONSE
1881	1	1	15	english			0		2wT	SMS		NO RESPONSE	NO RESPONSE	NO RESPONSE	NO RESPONSE	NO RESPONSE	NO RESPONSE	NO RESPONSE	NO RESPONSE	NO RESPONSE	NO RESPONSE	NO RESPONSE	NO RESPONSE	NO RESPONSE	FREE TEXT
1882	3	6	20	setswana			0		2wT	SMS		NO RESPONSE	NO RESPONSE	NO AE	NO RESPONSE	FREE TEXT	NO RESPONSE	NO RESPONSE	NO RESPONSE	NO RESPONSE	NO RESPONSE	NO RESPONSE	NO RESPONSE	NO RESPONSE	NO RESPONSE
1883	3	6	30	english			0		2wT	SMS		NO RESPONSE	NO RESPONSE	NO RESPONSE	NO RESPONSE	NO RESPONSE	NO RESPONSE	NO RESPONSE	POTENTIAL AE	FREE TEXT	FREE TEXT	NO RESPONSE	NO RESPONSE	NO RESPONSE	NO RESPONSE
1884	3	6	39	english			0		2wT	SMS		NO RESPONSE	NO AE	POTENTIAL AE	FREE TEXT	NO RESPONSE	FREE TEXT	POTENTIAL AE	NO RESPONSE	NO AE	NO RESPONSE	NO RESPONSE	NO RESPONSE	NO RESPONSE	NO RESPONSE
1885	1	2	33	zulu			0		2wT	SMS		FREE TEXT	FREE TEXT	FREE TEXT	FREE TEXT	FREE TEXT	FREE TEXT	FREE TEXT	FREE TEXT	FREE TEXT	FREE TEXT	FREE TEXT	FREE TEXT	NO RESPONSE	NO RESPONSE
1886	1	1	35	english			0		2wT	SMS		NO AE	FREE TEXT	FREE TEXT	POTENTIAL AE	POTENTIAL AE	FREE TEXT	POTENTIAL AE	FREE TEXT	FREE TEXT	FREE TEXT	FREE TEXT	FREE TEXT	FREE TEXT	POTENTIAL AE
1887	1	2	15	english			0		2wT	SMS		NO AE	NO RESPONSE	NO AE	NO RESPONSE	NO AE	NO RESPONSE	NO AE	NO RESPONSE	NO RESPONSE	NO RESPONSE	NO RESPONSE	NO RESPONSE	NO RESPONSE	FREE TEXT
1888	1	2	15	english			0		2wT	SMS		FREE TEXT	NO AE	NO AE	NO AE	NO RESPONSE	NO AE	NO AE	FREE TEXT	FREE TEXT	FREE TEXT	FREE TEXT	FREE TEXT	NO RESPONSE	NO RESPONSE
1889	2	3	20	english			0		2wT	SMS		NO AE	NO AE	NO AE	NO RESPONSE	NO AE	NO AE	NO AE	NO RESPONSE	NO RESPONSE	NO RESPONSE	NO RESPONSE	NO RESPONSE	NO RESPONSE	FREE TEXT
1890	1	1	39	zulu			0		2wT	SMS		FREE TEXT	POTENTIAL AE	POTENTIAL AE	NO AE	NO AE	NO AE	FREE TEXT	FREE TEXT	FREE TEXT	FREE TEXT	NO AE	NO AE	NO AE	NO RESPONSE
1891	1	2	15	setswana			0		2wT	SMS		FREE TEXT	FREE TEXT	FREE TEXT	FREE TEXT	FREE TEXT	FREE TEXT	NO RESPONSE	NO RESPONSE	FREE TEXT	FREE TEXT	NO RESPONSE	NO RESPONSE	NO RESPONSE	NO RESPONSE
1892	1	2	20	english			0		2wT	SMS		NO AE	NO RESPONSE	NO RESPONSE	NO RESPONSE	NO RESPONSE	NO RESPONSE	NO RESPONSE	NO RESPONSE	NO RESPONSE	NO RESPONSE	NO RESPONSE	NO RESPONSE	NO RESPONSE	NO RESPONSE
1893	1	1	15	english			0		2wT	SMS		FREE TEXT	NO AE	FREE TEXT	NO AE	NO RESPONSE	NO RESPONSE	NO RESPONSE	NO RESPONSE	NO RESPONSE	NO RESPONSE	NO RESPONSE	NO RESPONSE	NO RESPONSE	NO RESPONSE
1894	4	2	40	english			0		2wT	WhatsApp		NO AE	NO AE	NO AE	NO RESPONSE	NO RESPONSE	NO AE	NO RESPONSE	NO RESPONSE	NO RESPONSE	NO RESPONSE	NO RESPONSE	NO RESPONSE	NO RESPONSE	NO RESPONSE
1895	1	2	25	english			0		2wT	SMS		FREE TEXT	POTENTIAL AE	POTENTIAL AE	NO AE	FREE TEXT	FREE TEXT	FREE TEXT	FREE TEXT	POTENTIAL AE	FREE TEXT	FREE TEXT	NO RESPONSE	FREE TEXT	FREE TEXT
1896	1	1	15	english			0		2wT	SMS		NO RESPONSE	NO RESPONSE	NO AE	NO RESPONSE	NO RESPONSE	NO RESPONSE	NO AE	NO RESPONSE	NO RESPONSE	NO RESPONSE	NO RESPONSE	NO RESPONSE	NO RESPONSE	NO RESPONSE
1897	1	1	27	english			0		2wT	SMS		NO RESPONSE	NO AE	NO AE	NO RESPONSE	NO AE	NO RESPONSE	NO RESPONSE	NO RESPONSE	NO RESPONSE	NO RESPONSE	NO RESPONSE	NO RESPONSE	NO RESPONSE	NO RESPONSE
1898	3	6	15	setswana			0		2wT	SMS		NO AE	NO AE	FREE TEXT	NO AE	FREE TEXT	NO RESPONSE	NO RESPONSE	NO AE	POTENTIAL AE	FREE TEXT	FREE TEXT	NO RESPONSE	NO AE	NO RESPONSE
1899	3	6	15	english			0		2wT	SMS		NO RESPONSE	NO RESPONSE	NO RESPONSE	NO RESPONSE	NO RESPONSE	NO RESPONSE	NO RESPONSE	NO RESPONSE	NO RESPONSE	NO RESPONSE	NO RESPONSE	NO RESPONSE	NO RESPONSE	NO RESPONSE
1900	2	3	25	english			0		2wT	SMS		NO AE	NO AE	NO AE	NO RESPONSE	NO AE	NO AE	NO AE	NO RESPONSE	NO RESPONSE	NO RESPONSE	NO RESPONSE	NO RESPONSE	NO RESPONSE	NO RESPONSE
1901	1	1	20	zulu			2		2wT	SMS		POTENTIAL AE	FREE TEXT	FREE TEXT	FREE TEXT	FREE TEXT	FREE TEXT	FREE TEXT	FREE TEXT	FREE TEXT	POTENTIAL AE	FREE TEXT	FREE TEXT	FREE TEXT	FREE TEXT
1902	2	3	24	english			0		2wT	SMS		NO AE	NO RESPONSE	FREE TEXT	FREE TEXT	FREE TEXT	FREE TEXT	POTENTIAL AE	NO RESPONSE	NO AE	NO RESPONSE	NO RESPONSE	NO RESPONSE	NO RESPONSE	NO RESPONSE
1903	2	3	22	english			2		2wT	SMS		POTENTIAL AE	FREE TEXT	FREE TEXT	FREE TEXT	FREE TEXT	NO RESPONSE	FREE TEXT	FREE TEXT	NO RESPONSE	NO RESPONSE	FREE TEXT	FREE TEXT	NO RESPONSE	NO RESPONSE
1904	1	1	66	english			0		2wT	SMS		FREE TEXT	FREE TEXT	FREE TEXT	NO RESPONSE	NO RESPONSE	NO RESPONSE	NO AE	NO RESPONSE	NO RESPONSE	NO RESPONSE	NO RESPONSE	NO RESPONSE	NO RESPONSE	NO RESPONSE
1905	1	2	35	english	Mild	Swollen + Hematoma	0		2wT	SMS		NO AE	FREE TEXT	POTENTIAL AE	POTENTIAL AE	FREE TEXT	NO AE	NO RESPONSE	NO AE	FREE TEXT	FREE TEXT	NO AE	NO AE	NO RESPONSE	NO RESPONSE
1906	1	2	16	english			0		2wT	SMS		NO RESPONSE	NO RESPONSE	NO AE	NO RESPONSE	FREE TEXT	FREE TEXT	POTENTIAL AE	NO RESPONSE	NO RESPONSE	NO RESPONSE	NO RESPONSE	NO RESPONSE	NO RESPONSE	NO RESPONSE
1907	1	1	31	zulu			0		2wT	SMS		FREE TEXT	NO AE	FREE TEXT	NO AE	FREE TEXT	NO AE	FREE TEXT	NO AE	NO AE	NO RESPONSE	NO RESPONSE	NO RESPONSE	NO RESPONSE	NO RESPONSE
1908	1	1	36	english			0		2wT	SMS		FREE TEXT	FREE TEXT	NO AE	FREE TEXT	FREE TEXT	NO AE	FREE TEXT	FREE TEXT	FREE TEXT	FREE TEXT	FREE TEXT	NO AE	FREE TEXT	FREE TEXT
1909	1	1	41	english			0		2wT	SMS		FREE TEXT	NO RESPONSE	NO RESPONSE	NO RESPONSE	NO AE	NO AE	NO RESPONSE	NO RESPONSE	NO RESPONSE	NO RESPONSE	NO RESPONSE	NO RESPONSE	NO RESPONSE	NO RESPONSE
1910	3	6	23	english			1		2wT	SMS		NO RESPONSE	NO RESPONSE	NO RESPONSE	NO RESPONSE	NO RESPONSE	NO RESPONSE	NO RESPONSE	NO RESPONSE	NO RESPONSE	NO RESPONSE	NO RESPONSE	NO RESPONSE	NO RESPONSE	NO RESPONSE
1911	1	1	15	zulu			0		2wT	SMS		FREE TEXT	POTENTIAL AE	NO RESPONSE	NO AE	NO RESPONSE	NO AE	NO AE	NO AE	NO RESPONSE	NO RESPONSE	NO RESPONSE	NO RESPONSE	NO RESPONSE	NO RESPONSE
1912	1	1	15	english			0		2wT	SMS	minor	NO RESPONSE	NO RESPONSE	NO RESPONSE	NO RESPONSE	NO RESPONSE	NO RESPONSE	NO RESPONSE	NO RESPONSE	NO RESPONSE	NO RESPONSE	NO RESPONSE	NO RESPONSE	NO RESPONSE	NO RESPONSE
1913	2	5	18	english			0		2wT	SMS		NO RESPONSE	NO RESPONSE	FREE TEXT	NO RESPONSE	NO RESPONSE	NO RESPONSE	NO RESPONSE	NO RESPONSE	NO RESPONSE	NO RESPONSE	NO RESPONSE	NO RESPONSE	NO RESPONSE	NO RESPONSE
1914	1	1	35	english			0		2wT	SMS		NO RESPONSE	FREE TEXT	NO AE	FREE TEXT	NO AE	FREE TEXT	FREE TEXT	NO AE	NO RESPONSE	NO AE	NO RESPONSE	NO RESPONSE	NO RESPONSE	NO RESPONSE
1915	4	2	37	english			0		2wT	WhatsApp		NO RESPONSE	FREE TEXT	FREE TEXT	FREE TEXT	POTENTIAL AE	FREE TEXT	NO RESPONSE	NO RESPONSE	NO RESPONSE	NO RESPONSE	NO RESPONSE	NO RESPONSE	NO RESPONSE	NO RESPONSE
1916	1	1	26	english			0		2wT	SMS		NO RESPONSE	POTENTIAL AE	NO RESPONSE	NO RESPONSE	NO RESPONSE	FREE TEXT	NO RESPONSE	NO RESPONSE	NO RESPONSE	NO RESPONSE	NO RESPONSE	NO RESPONSE	NO RESPONSE	NO RESPONSE
1917	1	1	24	english			0		2wT	SMS		NO AE	NO RESPONSE	FREE TEXT	FREE TEXT	POTENTIAL AE	NO RESPONSE	NO RESPONSE	FREE TEXT	NO RESPONSE	NO RESPONSE	NO RESPONSE	NO RESPONSE	NO RESPONSE	NO RESPONSE
1918	2	4	17	english			0		2wT	SMS		FREE TEXT	POTENTIAL AE	NO AE	NO RESPONSE	POTENTIAL AE	FREE TEXT	NO AE	FREE TEXT	NO RESPONSE	POTENTIAL AE	FREE TEXT	NO AE	FREE TEXT	FREE TEXT
1919	1	1	16	english			0		2wT	SMS	minor	FREE TEXT	FREE TEXT	FREE TEXT	POTENTIAL AE	FREE TEXT	NO AE	NO AE	NO RESPONSE	NO AE	NO AE	NO AE	NO RESPONSE	NO RESPONSE	NO RESPONSE
1920	1	1	16	english			0		2wT	SMS		NO AE	NO RESPONSE	NO RESPONSE	NO AE	NO AE	NO RESPONSE	NO AE	NO RESPONSE	NO RESPONSE	NO RESPONSE	NO RESPONSE	NO RESPONSE	NO RESPONSE	NO RESPONSE
1921	1	1	47	english			0		2wT	SMS		NO AE	NO AE	NO AE	NO RESPONSE	NO RESPONSE	NO AE	NO AE	NO RESPONSE	NO RESPONSE	NO RESPONSE	NO RESPONSE	NO RESPONSE	NO RESPONSE	NO RESPONSE
1922	1	2	36	english			0		2wT	SMS		NO AE	NO AE	NO AE	NO AE	NO RESPONSE	FREE TEXT	POTENTIAL AE	FREE TEXT	NO AE	NO AE	NO RESPONSE	NO RESPONSE	NO RESPONSE	NO RESPONSE
1923	1	2	19	english			0		2wT	SMS		NO AE	NO RESPONSE	FREE TEXT	NO RESPONSE	NO RESPONSE	NO RESPONSE	NO AE	NO RESPONSE	NO RESPONSE	NO RESPONSE	NO RESPONSE	NO RESPONSE	NO RESPONSE	NO RESPONSE
1924	1	2	17	english			0		2wT	SMS		FREE TEXT	POTENTIAL AE	NO RESPONSE	NO RESPONSE	NO RESPONSE	FREE TEXT	POTENTIAL AE	NO RESPONSE	NO RESPONSE	NO RESPONSE	NO RESPONSE	NO RESPONSE	NO RESPONSE	NO RESPONSE
1925	1	2	17	english			0		2wT	SMS		NO AE	NO AE	NO AE	NO RESPONSE	NO AE	NO AE	NO AE	NO RESPONSE	NO RESPONSE	NO RESPONSE	NO RESPONSE	NO RESPONSE	NO RESPONSE	NO RESPONSE
1926	1	2	21	english			0		2wT	SMS		FREE TEXT	FREE TEXT	POTENTIAL AE	FREE TEXT	NO AE	NO RESPONSE	NO AE	NO RESPONSE	NO AE	NO RESPONSE	NO RESPONSE	NO RESPONSE	NO RESPONSE	NO RESPONSE
1927	1	1	28	english			0		2wT	SMS		FREE TEXT	NO AE	FREE TEXT	FREE TEXT	NO AE	FREE TEXT	NO AE	NO AE	NO AE	FREE TEXT	NO AE	FREE TEXT	NO RESPONSE	NO AE
1928	2	5	16	setswana			0		2wT	SMS		NO AE	NO RESPONSE	NO RESPONSE	NO RESPONSE	NO AE	NO AE	NO RESPONSE	NO RESPONSE	NO RESPONSE	NO RESPONSE	NO RESPONSE	NO RESPONSE	NO RESPONSE	NO RESPONSE
1929	1	2	17	english			0		2wT	SMS		NO RESPONSE	NO RESPONSE	NO RESPONSE	NO RESPONSE	NO RESPONSE	NO RESPONSE	NO RESPONSE	NO RESPONSE	NO RESPONSE	NO RESPONSE	NO RESPONSE	NO RESPONSE	NO RESPONSE	NO RESPONSE
1930	1	1	41	english			0		2wT	SMS		NO RESPONSE	FREE TEXT	NO AE	NO RESPONSE	NO RESPONSE	NO AE	NO AE	NO RESPONSE	NO RESPONSE	NO RESPONSE	NO RESPONSE	NO RESPONSE	NO RESPONSE	NO RESPONSE
1931	3	6	15	english			0		2wT	SMS		FREE TEXT	FREE TEXT	FREE TEXT	FREE TEXT	POTENTIAL AE	FREE TEXT	FREE TEXT	FREE TEXT	FREE TEXT	FREE TEXT	POTENTIAL AE	NO RESPONSE	NO RESPONSE	POTENTIAL AE
1932	1	2	24	zulu			0		2wT	SMS		FREE TEXT	FREE TEXT	FREE TEXT	NO AE	NO AE	FREE TEXT	NO AE	NO RESPONSE	NO RESPONSE	NO RESPONSE	NO RESPONSE	NO AE	NO RESPONSE	NO RESPONSE
1933	1	2	18	english			0		2wT	SMS		NO AE	FREE TEXT	POTENTIAL AE	NO RESPONSE	NO RESPONSE	NO RESPONSE	NO RESPONSE	NO RESPONSE	NO RESPONSE	NO RESPONSE	NO RESPONSE	NO RESPONSE	NO RESPONSE	NO RESPONSE
1934	1	1	15	english			0		2wT	SMS		NO RESPONSE	NO RESPONSE	NO RESPONSE	POTENTIAL AE	FREE TEXT	FREE TEXT	NO RESPONSE	NO RESPONSE	NO RESPONSE	NO RESPONSE	NO RESPONSE	NO RESPONSE	NO RESPONSE	NO RESPONSE
1935	2	3	20	english			0		2wT	SMS		NO AE	FREE TEXT	POTENTIAL AE	NO AE	NO RESPONSE	NO RESPONSE	NO RESPONSE	NO AE	NO RESPONSE	NO RESPONSE	NO RESPONSE	NO RESPONSE	NO RESPONSE	NO RESPONSE
1936	2	5	15	english			0		2wT	SMS		NO RESPONSE	NO RESPONSE	NO RESPONSE	NO RESPONSE	NO AE	NO RESPONSE	NO RESPONSE	NO RESPONSE	NO RESPONSE	NO RESPONSE	NO RESPONSE	NO RESPONSE	NO RESPONSE	NO RESPONSE
1937	3	6	36	english			0		2wT	SMS		NO AE	NO AE	NO AE	NO RESPONSE	NO AE	NO AE	NO AE	NO RESPONSE	NO RESPONSE	NO RESPONSE	NO RESPONSE	NO RESPONSE	NO RESPONSE	NO RESPONSE
1938	3	6	15	english			0		2wT	SMS	minor	NO RESPONSE	NO RESPONSE	NO RESPONSE	NO RESPONSE	NO AE	NO RESPONSE	FREE TEXT	FREE TEXT	FREE TEXT	FREE TEXT	FREE TEXT	POTENTIAL AE	FREE TEXT	FREE TEXT
1939	3	6	16	english			0		2wT	SMS		NO RESPONSE	NO RESPONSE	NO RESPONSE	NO RESPONSE	NO RESPONSE	NO RESPONSE	NO RESPONSE	NO RESPONSE	NO RESPONSE	NO RESPONSE	NO RESPONSE	NO RESPONSE	NO RESPONSE	NO RESPONSE
1940	1	1	17	english			0		2wT	SMS		NO RESPONSE	NO RESPONSE	NO RESPONSE	NO RESPONSE	NO RESPONSE	NO RESPONSE	NO RESPONSE	NO RESPONSE	NO RESPONSE	NO RESPONSE	NO RESPONSE	NO RESPONSE	NO RESPONSE	NO RESPONSE
1941	1	2	18	english			0		2wT	SMS		FREE TEXT	NO RESPONSE	NO RESPONSE	NO RESPONSE	NO AE	NO RESPONSE	POTENTIAL AE	FREE TEXT	NO RESPONSE	NO RESPONSE	NO RESPONSE	NO RESPONSE	NO RESPONSE	NO RESPONSE
1942	1	2	29	english			0		2wT	WhatsApp		NO AE	NO RESPONSE	FREE TEXT	NO AE	NO AE	NO AE	NO AE	NO AE	NO RESPONSE	NO RESPONSE	NO RESPONSE	NO RESPONSE	NO RESPONSE	NO RESPONSE
1943	3	6	25	english			0		2wT	SMS		NO AE	NO RESPONSE	NO AE	NO RESPONSE	NO RESPONSE	NO AE	NO AE	FREE TEXT	POTENTIAL AE	FREE TEXT	FREE TEXT	NO RESPONSE	NO RESPONSE	NO RESPONSE
1944	1	1	18	english			0		2wT	SMS		NO AE	NO AE	FREE TEXT	NO AE	NO RESPONSE	NO AE	NO AE	FREE TEXT	FREE TEXT	FREE TEXT	NO AE	NO RESPONSE	NO RESPONSE	NO RESPONSE
1945	3	6	42	setswana			0		2wT	SMS		NO RESPONSE	POTENTIAL AE	FREE TEXT	NO AE	NO RESPONSE	NO RESPONSE	NO RESPONSE	NO RESPONSE	NO RESPONSE	NO RESPONSE	NO RESPONSE	NO RESPONSE	NO RESPONSE	NO RESPONSE
1946	1	1	15	english			0		2wT	SMS		NO AE	NO AE	FREE TEXT	FREE TEXT	FREE TEXT	NO AE	POTENTIAL AE	FREE TEXT	NO RESPONSE	NO AE	NO AE	NO AE	NO RESPONSE	NO RESPONSE
1947	3	6	15	english			0		2wT	SMS		FREE TEXT	POTENTIAL AE	NO RESPONSE	NO RESPONSE	NO RESPONSE	NO RESPONSE	NO RESPONSE	NO RESPONSE	NO RESPONSE	NO RESPONSE	NO RESPONSE	NO RESPONSE	NO RESPONSE	NO RESPONSE
1948	1	1	15	english			0		2wT	SMS		NO AE	NO AE	NO AE	NO RESPONSE	NO AE	NO AE	NO AE	NO RESPONSE	NO RESPONSE	NO RESPONSE	NO RESPONSE	NO RESPONSE	NO RESPONSE	NO RESPONSE
1949	3	6	15	english			0		2wT	SMS		NO AE	FREE TEXT	FREE TEXT	NO AE	NO AE	FREE TEXT	NO AE	FREE TEXT	NO AE	NO RESPONSE	NO RESPONSE	NO RESPONSE	NO RESPONSE	NO RESPONSE
1950	1	1	18	english			0		2wT	SMS		NO RESPONSE	NO RESPONSE	NO RESPONSE	NO RESPONSE	NO RESPONSE	NO RESPONSE	NO AE	NO RESPONSE	NO RESPONSE	NO RESPONSE	NO RESPONSE	NO RESPONSE	NO RESPONSE	NO RESPONSE
1951	2	3	44	zulu			0		2wT	SMS		NO RESPONSE	NO RESPONSE	NO RESPONSE	NO RESPONSE	NO RESPONSE	NO RESPONSE	NO RESPONSE	NO RESPONSE	NO RESPONSE	NO RESPONSE	NO RESPONSE	NO RESPONSE	NO RESPONSE	NO RESPONSE
1952	1	1	39	zulu			0		2wT	SMS		FREE TEXT	POTENTIAL AE	FREE TEXT	FREE TEXT	POTENTIAL AE	POTENTIAL AE	FREE TEXT	NO RESPONSE	FREE TEXT	POTENTIAL AE	FREE TEXT	POTENTIAL AE	FREE TEXT	NO AE
1953	1	2	33	english			0		2wT	SMS		NO RESPONSE	NO RESPONSE	NO RESPONSE	NO RESPONSE	NO RESPONSE	NO RESPONSE	NO AE	NO RESPONSE	NO RESPONSE	NO RESPONSE	NO RESPONSE	NO RESPONSE	NO RESPONSE	NO RESPONSE
1954	1	1	39	english			0		2wT	SMS		NO RESPONSE	NO RESPONSE	NO AE	NO RESPONSE	NO RESPONSE	NO RESPONSE	NO RESPONSE	NO RESPONSE	NO RESPONSE	NO RESPONSE	NO RESPONSE	NO RESPONSE	NO RESPONSE	NO RESPONSE
1955	3	6	50	english			0		2wT	SMS		NO AE	NO RESPONSE	NO AE	NO RESPONSE	POTENTIAL AE	FREE TEXT	FREE TEXT	POTENTIAL AE	NO RESPONSE	NO RESPONSE	NO RESPONSE	NO RESPONSE	NO RESPONSE	NO RESPONSE
1956	1	1	39	zulu			0		2wT	SMS		NO AE	NO RESPONSE	NO RESPONSE	NO RESPONSE	NO RESPONSE	FREE TEXT	POTENTIAL AE	NO RESPONSE	NO RESPONSE	NO RESPONSE	NO RESPONSE	NO RESPONSE	NO RESPONSE	NO RESPONSE
1957	1	1	24	english			0		2wT	SMS		NO RESPONSE	NO AE	NO RESPONSE	NO RESPONSE	NO AE	NO AE	NO RESPONSE	NO AE	NO RESPONSE	NO RESPONSE	NO RESPONSE	NO RESPONSE	NO RESPONSE	NO RESPONSE
1958	1	2	48	zulu			0		2wT	SMS		FREE TEXT	FREE TEXT	NO AE	FREE TEXT	FREE TEXT	FREE TEXT	POTENTIAL AE	FREE TEXT	FREE TEXT	FREE TEXT	FREE TEXT	NO AE	FREE TEXT	NO RESPONSE
1959	1	1	15	setswana			0		2wT	SMS		NO RESPONSE	NO AE	NO AE	NO RESPONSE	NO RESPONSE	NO RESPONSE	NO RESPONSE	NO AE	NO RESPONSE	NO RESPONSE	NO RESPONSE	NO RESPONSE	NO RESPONSE	NO RESPONSE
1960	1	1	39	english			0		2wT	SMS		FREE TEXT	FREE TEXT	FREE TEXT	POTENTIAL AE	FREE TEXT	FREE TEXT	POTENTIAL AE	FREE TEXT	FREE TEXT	FREE TEXT	NO AE	NO AE	NO RESPONSE	NO AE
1961	1	1	42	english	Mild	Infection	3		2wT	SMS		FREE TEXT	POTENTIAL AE	FREE TEXT	POTENTIAL AE	FREE TEXT	FREE TEXT	POTENTIAL AE	FREE TEXT	FREE TEXT	FREE TEXT	FREE TEXT	FREE TEXT	POTENTIAL AE	POTENTIAL AE
1962	2	4	16	setswana			0		2wT	SMS		NO RESPONSE	NO RESPONSE	NO RESPONSE	NO RESPONSE	NO RESPONSE	NO RESPONSE	NO RESPONSE	NO RESPONSE	NO RESPONSE	NO RESPONSE	NO RESPONSE	NO RESPONSE	FREE TEXT	FREE TEXT
1963	1	1	44	english			0		2wT	SMS		NO RESPONSE	NO RESPONSE	NO RESPONSE	NO RESPONSE	NO RESPONSE	NO RESPONSE	NO RESPONSE	NO RESPONSE	NO RESPONSE	NO RESPONSE	NO RESPONSE	NO RESPONSE	NO RESPONSE	NO RESPONSE
1964	1	1	25	english			0		2wT	SMS		FREE TEXT	NO RESPONSE	NO RESPONSE	NO RESPONSE	NO RESPONSE	NO AE	NO AE	NO RESPONSE	NO RESPONSE	NO RESPONSE	NO RESPONSE	NO RESPONSE	NO RESPONSE	NO RESPONSE
1965	1	1	15	english			0		2wT	SMS		NO RESPONSE	NO RESPONSE	NO RESPONSE	NO RESPONSE	NO RESPONSE	NO RESPONSE	NO RESPONSE	NO RESPONSE	NO RESPONSE	NO RESPONSE	NO RESPONSE	NO RESPONSE	NO RESPONSE	NO RESPONSE
1966	1	2	18	english			0		2wT	SMS		NO RESPONSE	FREE TEXT	FREE TEXT	NO RESPONSE	NO AE	NO RESPONSE	NO AE	NO RESPONSE	NO RESPONSE	NO RESPONSE	NO RESPONSE	NO RESPONSE	NO RESPONSE	NO RESPONSE
1967	3	6	15	sotho			0		2wT	SMS		NO RESPONSE	NO RESPONSE	NO RESPONSE	NO RESPONSE	NO RESPONSE	NO RESPONSE	NO RESPONSE	NO RESPONSE	NO RESPONSE	NO RESPONSE	NO RESPONSE	NO RESPONSE	NO RESPONSE	NO RESPONSE
1968	1	1	20	english			0		2wT	SMS		POTENTIAL AE	FREE TEXT	NO RESPONSE	FREE TEXT	FREE TEXT	POTENTIAL AE	NO RESPONSE	POTENTIAL AE	FREE TEXT	FREE TEXT	NO AE	FREE TEXT	FREE TEXT	NO RESPONSE
1969	1	1	34	english			0		2wT	SMS		NO AE	NO AE	NO AE	NO RESPONSE	NO AE	NO AE	POTENTIAL AE	FREE TEXT	FREE TEXT	NO RESPONSE	NO RESPONSE	NO RESPONSE	NO RESPONSE	NO RESPONSE
1970	2	3	47	english			0		2wT	SMS		NO AE	FREE TEXT	FREE TEXT	NO AE	NO RESPONSE	NO AE	NO AE	NO AE	NO RESPONSE	NO RESPONSE	NO RESPONSE	NO RESPONSE	NO RESPONSE	NO RESPONSE
1971	3	6	16	english			0		2wT	SMS		NO RESPONSE	NO RESPONSE	NO RESPONSE	NO RESPONSE	NO RESPONSE	NO RESPONSE	NO RESPONSE	NO RESPONSE	NO RESPONSE	NO RESPONSE	NO RESPONSE	NO RESPONSE	NO RESPONSE	NO RESPONSE
1972	1	1	34	english			0		2wT	SMS		NO RESPONSE	NO RESPONSE	NO RESPONSE	NO RESPONSE	NO RESPONSE	NO RESPONSE	NO RESPONSE	NO RESPONSE	NO RESPONSE	NO RESPONSE	NO RESPONSE	NO RESPONSE	NO RESPONSE	NO RESPONSE
1973	1	1	35	english			0		2wT	SMS		NO AE	NO AE	NO AE	NO RESPONSE	NO AE	NO RESPONSE	NO AE	NO RESPONSE	NO RESPONSE	NO RESPONSE	NO RESPONSE	NO RESPONSE	NO RESPONSE	FREE TEXT
1974	1	1	21	english			0		2wT	SMS		FREE TEXT	POTENTIAL AE	POTENTIAL AE	FREE TEXT	NO AE	NO RESPONSE	NO RESPONSE	POTENTIAL AE	FREE TEXT	FREE TEXT	NO AE	FREE TEXT	NO RESPONSE	NO RESPONSE
1975	3	6	19	english			0		2wT	SMS		NO AE	NO AE	FREE TEXT	NO RESPONSE	NO RESPONSE	NO RESPONSE	NO AE	NO AE	NO RESPONSE	NO RESPONSE	NO RESPONSE	NO RESPONSE	NO RESPONSE	NO RESPONSE
1976	2	3	31	english			0		2wT	SMS		NO AE	NO AE	NO AE	NO RESPONSE	NO AE	NO AE	NO RESPONSE	NO RESPONSE	NO RESPONSE	NO RESPONSE	NO RESPONSE	NO RESPONSE	NO RESPONSE	NO RESPONSE
1977	1	1	42	zulu			0		2wT	SMS		NO RESPONSE	NO RESPONSE	NO RESPONSE	NO RESPONSE	NO RESPONSE	NO RESPONSE	NO RESPONSE	NO RESPONSE	NO RESPONSE	NO RESPONSE	NO RESPONSE	NO RESPONSE	NO RESPONSE	NO RESPONSE
1978	1	1	31	english			0		2wT	SMS		NO AE	NO RESPONSE	NO AE	NO RESPONSE	NO RESPONSE	NO RESPONSE	NO RESPONSE	NO RESPONSE	NO RESPONSE	NO RESPONSE	NO RESPONSE	NO RESPONSE	NO RESPONSE	NO RESPONSE
1979	1	1	16	english			0		2wT	SMS		NO RESPONSE	NO RESPONSE	NO AE	NO RESPONSE	NO RESPONSE	NO RESPONSE	NO RESPONSE	NO RESPONSE	NO RESPONSE	NO RESPONSE	NO RESPONSE	NO RESPONSE	NO RESPONSE	NO RESPONSE
1980	1	2	16	english			1		2wT	SMS		NO RESPONSE	NO RESPONSE	NO RESPONSE	NO RESPONSE	NO RESPONSE	NO RESPONSE	NO RESPONSE	NO RESPONSE	NO RESPONSE	NO RESPONSE	NO RESPONSE	NO RESPONSE	NO RESPONSE	NO RESPONSE
1981	3	6	19	english			0		2wT	SMS		NO RESPONSE	NO RESPONSE	NO RESPONSE	NO RESPONSE	NO RESPONSE	NO RESPONSE	NO RESPONSE	NO RESPONSE	NO RESPONSE	NO RESPONSE	NO RESPONSE	NO RESPONSE	NO RESPONSE	NO RESPONSE
1982	1	2	32	english			0		2wT	SMS		NO RESPONSE	NO RESPONSE	NO AE	NO RESPONSE	NO AE	NO RESPONSE	NO RESPONSE	NO RESPONSE	NO RESPONSE	NO RESPONSE	NO RESPONSE	NO RESPONSE	NO RESPONSE	NO RESPONSE
1983	2	4	28	english			0		2wT	SMS		NO RESPONSE	NO RESPONSE	NO RESPONSE	NO RESPONSE	NO RESPONSE	FREE TEXT	NO AE	NO RESPONSE	NO RESPONSE	NO RESPONSE	NO RESPONSE	NO RESPONSE	NO RESPONSE	NO RESPONSE
1984	1	1	15	english			0		2wT	SMS		NO RESPONSE	NO AE	NO RESPONSE	NO RESPONSE	NO RESPONSE	NO RESPONSE	NO RESPONSE	NO RESPONSE	NO RESPONSE	NO RESPONSE	NO RESPONSE	NO RESPONSE	NO RESPONSE	NO RESPONSE
1985	3	6	15	english			0		2wT	SMS		NO RESPONSE	NO RESPONSE	NO RESPONSE	NO RESPONSE	NO RESPONSE	NO RESPONSE	NO RESPONSE	NO RESPONSE	NO RESPONSE	NO RESPONSE	FREE TEXT	NO RESPONSE	NO RESPONSE	NO RESPONSE
1986	4	2	44	zulu			0		2wT	WhatsApp		NO RESPONSE	NO RESPONSE	NO RESPONSE	FREE TEXT	NO AE	NO RESPONSE	NO RESPONSE	NO RESPONSE	NO RESPONSE	NO RESPONSE	NO RESPONSE	NO RESPONSE	NO RESPONSE	FREE TEXT
1987	2	3	18	english			0		2wT	SMS		NO AE	NO RESPONSE	NO AE	FREE TEXT	NO RESPONSE	NO RESPONSE	NO AE	NO RESPONSE	NO RESPONSE	NO RESPONSE	NO RESPONSE	NO RESPONSE	NO RESPONSE	FREE TEXT
1988	2	5	20	afrikaans			0		2wT	SMS		NO RESPONSE	NO RESPONSE	FREE TEXT	NO AE	NO RESPONSE	NO RESPONSE	NO RESPONSE	NO RESPONSE	NO RESPONSE	NO RESPONSE	NO RESPONSE	NO RESPONSE	NO RESPONSE	NO RESPONSE
1989	1	1	16	zulu			0	1	2wT	SMS	minor	FREE TEXT	FREE TEXT	FREE TEXT	POTENTIAL AE	FREE TEXT	NO RESPONSE	NO RESPONSE	NO RESPONSE	NO RESPONSE	NO RESPONSE	NO RESPONSE	NO RESPONSE	NO RESPONSE	NO RESPONSE
1990	3	6	18	english			0		2wT	SMS		NO AE	NO AE	FREE TEXT	FREE TEXT	NO RESPONSE	NO RESPONSE	NO RESPONSE	NO RESPONSE	NO RESPONSE	NO RESPONSE	NO RESPONSE	NO RESPONSE	NO RESPONSE	NO RESPONSE
1991	1	1	31	english			0		2wT	SMS		FREE TEXT	FREE TEXT	FREE TEXT	FREE TEXT	FREE TEXT	NO AE	FREE TEXT	FREE TEXT	NO AE	FREE TEXT	NO AE	NO AE	FREE TEXT	NO AE
1992	1	1	28	english			0		2wT	SMS		NO AE	NO RESPONSE	NO RESPONSE	NO RESPONSE	NO RESPONSE	FREE TEXT	NO AE	NO RESPONSE	NO RESPONSE	NO RESPONSE	NO RESPONSE	NO RESPONSE	NO RESPONSE	NO RESPONSE
1993	2	3	26	zulu			1		2wT	SMS		FREE TEXT	NO AE	FREE TEXT	NO AE	NO AE	FREE TEXT	FREE TEXT	FREE TEXT	POTENTIAL AE	FREE TEXT	NO AE	FREE TEXT	FREE TEXT	FREE TEXT
1994	1	2	25	zulu			0		2wT	SMS		FREE TEXT	FREE TEXT	NO AE	FREE TEXT	FREE TEXT	FREE TEXT	NO AE	FREE TEXT	FREE TEXT	FREE TEXT	FREE TEXT	FREE TEXT	FREE TEXT	FREE TEXT
1995	1	2	29	english			0		2wT	SMS		NO AE	FREE TEXT	NO RESPONSE	NO AE	NO RESPONSE	NO RESPONSE	NO RESPONSE	NO RESPONSE	NO RESPONSE	NO RESPONSE	NO RESPONSE	NO RESPONSE	NO RESPONSE	NO RESPONSE
1996	1	1	15	zulu			0		2wT	SMS		NO RESPONSE	NO AE	NO AE	NO AE	NO AE	NO RESPONSE	POTENTIAL AE	NO RESPONSE	NO RESPONSE	NO RESPONSE	NO RESPONSE	NO RESPONSE	NO RESPONSE	NO RESPONSE
1997	1	1	22	english			0		2wT	SMS		NO RESPONSE	FREE TEXT	POTENTIAL AE	FREE TEXT	FREE TEXT	NO RESPONSE	NO RESPONSE	NO RESPONSE	NO RESPONSE	NO RESPONSE	NO RESPONSE	NO RESPONSE	NO RESPONSE	NO RESPONSE
1998	1	1	21	setswana			0		2wT	SMS		NO RESPONSE	NO RESPONSE	NO RESPONSE	NO RESPONSE	NO RESPONSE	NO RESPONSE	NO RESPONSE	NO RESPONSE	NO RESPONSE	NO RESPONSE	NO RESPONSE	NO RESPONSE	NO RESPONSE	NO RESPONSE
1999	3	6	29	english			0		2wT	SMS		NO RESPONSE	POTENTIAL AE	FREE TEXT	NO RESPONSE	NO RESPONSE	NO RESPONSE	NO RESPONSE	POTENTIAL AE	FREE TEXT	NO RESPONSE	NO RESPONSE	NO RESPONSE	NO RESPONSE	NO RESPONSE
[truncated: 587 more rows]
